# Supplementary material for: Detection of phenotype‐specific therapeutic vulnerabilities in breast cells using a CRISPR loss‐of‐function screen
Source: Mol Oncol. 2021 May 1;15(8):2026–45. doi: 10.1002/1878-0261.12951 (PMC8333781; doi:10.1002/1878-0261.12951)
Supplement: Supplementary file 13 — Table S1. Sequencing counts for each sgRNA construct for each condition. [file MOL2-15-2026-s010.xlsx]

## Sheet: Sheet1
ID	gene	D492_DMSO_Week2_Rep1	D492_DMSO_Week2_Rep2	D492_DMSO_Week4_Rep1	D492_DMSO_Week4_Rep2	D492_EV_Week2_Rep1	D492_EV_Week2_Rep2	D492_EV_Week4_Rep1	D492_EV_Week4_Rep2	D492_FU_Week2_Rep1	D492_FU_Week2_Rep2	D492_FU_Week4_Rep1	D492_FU_Week4_Rep2	D492M_DMSO_Week2_Rep1	D492M_DMSO_Week2_Rep2	D492M_DMSO_Week4_Rep1	D492M_DMSO_Week4_Rep2	D492M_FU_Week2_Rep1	D492M_FU_Week2_Rep2	D492M_FU_Week4_Rep1	D492M_FU_Week4_Rep2	D492M_EV_Week2_Rep1	D492M_EV_Week2_Rep2	D492M_EV_Week4_Rep1	D492M_EV_Week4_Rep2	D492M_T7_RepA	D492M_T7_RepB	D492_T0_RepA	D492_T7_RepA	D492_T7_RepB	D492M_T0_RepA
s_1	A1CF	589	917	1311	2143	282	333	213	685	10726	5369	73	111	116	255	751	490	182	184	1001	861	126	377	419	920	1309	1171	1398	786	3040	1110
s_2	A1CF	432	681	879	1746	66	1379	66	786	3223	5203	50	65	118	138	214	205	87	101	378	403	88	61	128	475	858	854	762	482	2291	402
s_3	A1CF	226	313	362	625	64	180	15	7	987	2375	14	57	74	90	183	146	50	74	350	260	35	112	126	235	352	372	356	328	1095	230
s_4	A1CF	0	9	4	29	2	0	0	0	0	7	0	0	0	0	0	0	0	0	0	13	0	0	0	0	0	0	0	9	0	26
s_5	A1CF	179	257	509	597	0	127	56	11	3953	562	19	31	41	56	148	87	49	59	263	204	31	114	70	21	184	425	616	99	811	141
s_6	AAK1	198	220	486	361	5	229	2	0	7	503	44	38	52	97	141	82	22	35	157	172	66	63	54	117	383	391	961	227	845	229
s_7	AAK1	226	229	472	624	175	356	97	5	1994	554	25	16	40	41	57	71	38	16	108	82	34	42	27	21	232	214	85	122	442	157
s_8	AAK1	364	452	599	1555	90	159	72	14	3819	1504	73	57	111	119	79	102	44	99	326	408	69	121	104	215	564	656	1348	310	1450	414
s_9	AAK1	62	98	109	163	46	158	12	1	225	113	18	18	38	35	47	51	28	36	147	222	38	34	15	115	310	252	241	79	501	243
s_10	AAK1	10	56	5	132	0	0	1	0	446	173	11	0	0	4	0	0	2	1	8	28	0	1	0	0	23	168	26	44	71	14
s_11	AANAT	618	945	1128	1954	194	573	191	11	4856	4022	93	72	142	160	278	275	109	124	435	503	110	202	162	1247	819	965	1470	698	2176	863
s_12	AANAT	112	145	358	590	45	92	24	5	927	273	23	9	64	25	142	134	35	39	281	332	17	35	35	100	95	175	61	63	409	151
s_13	AANAT	527	578	899	1315	52	150	176	453	4164	3398	66	115	34	45	81	79	40	14	189	123	34	92	22	138	389	370	527	269	1378	346
s_14	AANAT	257	280	602	789	121	339	80	13	454	1371	45	65	134	103	217	105	78	45	413	312	58	113	127	593	673	592	925	360	1306	568
s_15	AANAT	874	984	2250	2610	373	752	240	1303	11197	5935	185	175	276	249	615	591	169	185	1031	1006	185	271	437	737	1402	1690	3367	784	4138	1209
s_16	AATK	450	567	1396	1411	440	935	199	41	9107	8357	88	82	172	152	350	282	112	107	747	542	150	287	276	399	1269	1419	1861	862	4458	1010
s_17	AATK	71	121	329	368	5	178	26	14	17	2319	21	11	139	97	321	204	54	60	455	354	52	91	185	447	648	599	552	352	1250	410
s_18	AATK	550	549	830	1174	217	471	206	11	8878	4822	33	119	111	136	367	403	73	71	315	422	66	157	132	355	582	844	1199	417	1334	562
s_19	AATK	143	275	324	750	97	389	73	2	7656	1601	16	28	55	58	56	114	28	60	261	128	39	59	37	171	576	970	1583	311	1511	464
s_20	AATK	0	0	0	0	0	0	0	0	0	0	0	0	0	0	0	0	2	0	5	0	0	0	0	0	15	0	4	2	8	0
s_21	ABAT	206	443	524	969	112	425	70	8	5806	3455	63	33	91	57	116	52	31	22	133	242	31	73	71	273	597	415	693	376	1540	479
s_22	ABAT	154	420	236	334	111	256	80	2	1042	1409	24	80	54	39	158	49	28	40	156	109	44	36	67	125	408	576	427	313	1491	299
s_23	ABAT	163	221	283	441	95	123	49	4	1508	196	16	42	52	73	232	59	20	21	139	169	35	21	57	316	338	347	67	203	461	193
s_24	ABAT	142	83	364	495	107	0	50	6	2	473	14	24	21	11	102	33	16	22	113	106	19	24	41	328	168	165	63	122	480	214
s_25	ABAT	675	755	1548	2882	586	895	193	22	3605	6148	143	211	182	120	358	220	129	113	484	294	83	222	156	256	931	1157	764	505	2311	650
s_26	ABCB1	24	51	98	69	103	0	19	0	3	248	10	20	24	57	74	87	32	19	158	116	22	78	57	0	142	274	98	131	514	125
s_27	ABCB1	67	79	178	196	5	78	48	7	778	0	9	20	21	8	42	15	7	7	76	40	3	14	34	14	209	166	587	116	518	175
s_28	ABCB1	9	76	41	132	11	0	34	0	0	202	0	21	19	14	10	11	3	1	40	16	2	0	0	63	64	105	304	54	145	26
s_29	ABCB1	738	1109	2250	2369	205	511	234	206	13459	20171	163	347	216	179	709	376	181	147	703	792	135	230	290	899	949	1127	1506	478	2130	488
s_30	ABCB1	165	172	322	301	86	207	28	0	1776	568	10	32	28	46	124	89	16	31	249	153	23	45	103	259	182	210	84	132	413	292
s_31	ABCC1	118	252	304	650	40	197	49	6	675	2130	19	30	80	69	144	81	59	40	231	156	36	60	121	165	405	473	966	128	904	226
s_32	ABCC1	295	350	712	603	92	449	129	9	3907	839	50	26	102	87	182	88	45	57	229	200	73	50	141	251	308	317	344	135	781	376
s_33	ABCC1	121	143	426	435	43	160	16	13	6496	1526	31	65	48	78	107	146	42	45	299	238	73	90	35	196	502	614	693	315	1345	352
s_34	ABCC1	127	175	193	209	0	0	37	1	829	1424	8	32	51	70	93	64	22	38	63	169	52	55	81	66	224	309	46	63	333	96
s_35	ABCC1	120	150	549	369	0	26	30	0	5277	521	8	33	18	74	86	23	27	32	134	59	55	70	128	178	240	306	164	153	924	186
s_36	ABCC2	210	366	685	923	192	332	85	1176	4794	2545	39	52	45	47	184	104	72	66	299	257	32	121	34	245	507	546	1871	480	1999	493
s_37	ABCC2	145	164	187	376	41	240	22	9	5203	599	23	19	48	35	94	46	30	41	162	55	20	25	20	220	315	392	344	142	402	198
s_38	ABCC2	230	415	539	969	77	66	51	6	2239	2464	65	95	87	77	97	47	39	47	306	197	46	107	84	615	647	879	1927	485	2133	611
s_39	ABCC2	21	0	110	18	0	199	7	0	2	541	12	2	1	15	0	11	17	9	15	54	10	3	6	0	159	227	252	82	233	94
s_40	ABCC2	438	334	810	925	216	283	82	2	1487	4556	70	56	63	116	125	109	80	75	272	189	53	25	69	202	796	911	2352	464	1885	511
s_41	ABCG2	302	328	745	1049	69	495	66	7	5530	4145	40	30	70	84	66	63	48	26	111	191	50	109	90	162	637	854	2217	454	2287	696
s_42	ABCG2	393	601	633	1339	109	92	113	10	4995	3001	52	77	113	95	300	154	92	54	351	303	85	105	158	587	1252	940	1646	738	2901	1219
s_43	ABCG2	200	505	426	886	101	129	69	21	1921	2161	19	64	94	80	250	175	45	38	219	143	66	30	83	258	328	339	791	208	881	196
s_44	ABCG2	299	380	645	846	37	148	108	12	2502	6917	26	100	74	141	320	217	72	80	355	321	105	204	95	824	803	944	1035	314	1643	364
s_45	ABCG2	113	211	388	413	149	421	56	3	280	2770	25	55	80	66	120	77	44	42	265	181	24	95	63	240	487	263	548	225	840	219
s_46	ABL1	229	429	304	955	40	259	176	8	2544	3349	49	52	53	21	67	28	31	37	210	66	54	83	33	293	490	633	412	151	929	366
s_47	ABL1	149	104	146	445	86	67	18	1	1255	2516	6	8	22	40	71	76	21	19	222	58	35	65	64	186	132	135	279	161	458	211
s_48	ABL1	243	292	619	710	1	193	27	13	4236	3386	32	35	111	134	431	381	91	48	488	453	79	135	61	444	571	409	604	336	1495	350
s_49	ABL1	172	171	286	244	40	63	53	12	6	1164	18	22	70	19	817	47	28	24	527	336	57	85	180	855	432	308	992	201	841	369
s_50	ABL1	156	234	343	520	132	149	104	5	16	2271	23	20	26	36	99	7	22	11	230	73	12	82	13	26	345	252	197	182	807	133
s_51	ABL2	62	41	13	41	0	106	10	13	2445	185	13	52	25	7	35	0	18	19	20	20	4	0	13	0	112	234	293	104	543	122
s_52	ABL2	130	177	408	374	49	94	66	6	188	4671	33	30	86	91	181	109	52	40	313	151	74	132	141	358	696	760	469	258	1502	338
s_53	ABL2	322	404	669	1408	170	570	62	5	1710	3094	62	46	100	99	301	167	42	50	391	339	79	108	39	289	865	912	2163	463	2666	628
s_54	ABL2	260	221	487	630	177	714	64	6	1158	5354	46	27	140	139	362	154	50	86	433	352	74	90	167	254	369	292	393	336	895	198
s_55	ABL2	72	157	372	443	54	447	54	10	2166	389	47	7	42	45	106	54	45	36	205	203	35	93	81	1	353	404	341	149	595	321
s_56	ACACA	80	134	216	213	32	217	16	0	4	1292	13	15	122	57	618	183	68	52	425	534	102	193	177	543	244	231	758	123	835	182
s_57	ACACA	202	257	606	782	258	284	94	5	4549	3372	32	76	75	88	202	141	31	20	203	141	36	79	154	302	522	1052	1911	319	1608	551
s_58	ACACA	0	0	0	0	0	0	0	0	0	0	0	0	0	0	0	0	0	0	0	0	1	0	0	0	0	0	386	1	2	0
s_59	ACACA	115	124	130	269	66	360	9	4	657	682	1	3	53	54	56	34	14	11	227	52	19	6	68	49	1093	709	3383	456	2108	855
s_60	ACACA	4	22	170	121	52	0	17	1	7	447	0	0	4	6	17	12	7	7	41	0	2	10	24	0	67	219	297	86	442	223
s_61	ACAT1	1050	1074	2311	2902	295	975	350	755	18063	6812	111	181	212	201	460	252	169	131	965	668	132	229	322	561	1207	1507	1978	842	3694	1034
s_62	ACAT1	22	0	55	104	46	53	2	0	507	1	3	0	0	0	0	0	0	0	0	0	1	0	0	0	51	170	466	76	211	32
s_63	ACAT1	566	482	933	1250	126	261	144	974	1817	4834	46	58	143	109	155	186	56	52	354	365	83	163	120	429	899	1100	3635	774	2837	544
s_64	ACAT1	521	788	925	2199	186	319	126	20	7899	9287	75	138	144	145	387	230	116	101	330	332	96	252	126	773	1333	1167	3371	1053	3814	933
s_65	ACAT1	0	37	32	9	0	0	0	13	884	2	9	1	0	13	0	0	0	0	0	0	0	0	0	51	83	59	382	36	41	57
s_66	ACE	11	0	0	0	0	0	0	0	0	0	0	0	0	0	0	21	0	0	8	6	0	0	0	0	28	75	228	4	14	2
s_67	ACE	317	367	539	758	229	391	64	12	1178	2318	61	98	19	43	79	52	32	41	134	104	15	64	31	74	276	282	408	207	950	407
s_68	ACE	596	719	1192	2510	130	251	117	10	7029	5657	111	100	140	136	383	218	134	64	534	431	96	256	100	382	828	953	1994	499	2060	645
s_69	ACE	127	264	546	829	259	330	84	21	64	2585	48	42	163	184	373	293	57	74	422	442	133	231	191	567	756	1175	951	273	2315	406
s_70	ACE	1	26	153	178	44	0	0	0	1	0	0	5	16	19	74	28	7	16	49	101	1	20	17	38	214	147	181	80	183	43
s_71	ACHE	332	225	311	735	39	244	135	23	7781	2184	31	22	33	53	108	100	41	27	186	276	10	22	51	245	235	345	811	122	719	128
s_72	ACHE	227	225	327	658	6	11	12	3	1752	1320	52	73	108	96	247	260	78	70	471	329	66	139	95	403	353	457	327	182	752	460
s_73	ACHE	692	1207	1827	2793	113	441	179	29	12633	11517	148	266	132	149	514	306	94	99	958	656	83	283	202	1049	1009	1050	2099	827	3353	733
s_74	ACHE	173	284	429	735	64	185	47	23	2046	1472	52	60	54	48	93	77	32	43	157	93	49	87	51	172	538	348	992	248	1615	402
s_75	ACHE	139	100	420	341	79	83	16	11	1229	602	12	23	46	51	710	184	53	35	627	534	58	167	251	676	205	215	452	135	420	209
s_76	ACLY	231	315	1322	717	252	636	98	14	5566	4257	47	92	144	126	215	156	50	74	229	263	72	109	99	228	967	789	1397	633	1871	741
s_77	ACLY	32	53	47	105	51	91	11	1	8	1398	5	19	0	20	8	0	7	6	31	10	10	8	10	205	350	436	888	139	900	433
s_78	ACLY	124	13	156	262	89	240	17	1	4994	864	8	1	83	23	119	73	20	29	137	113	49	48	54	14	766	945	1492	391	1983	994
s_79	ACLY	275	372	913	1086	169	267	85	22	3055	2288	31	102	113	85	228	53	60	76	195	121	71	42	52	207	925	877	1824	564	2700	824
s_80	ACLY	64	40	74	222	0	99	15	1	350	427	4	15	0	5	2	8	5	8	28	1	11	6	7	0	276	377	487	245	628	303
s_81	ACTA2	126	262	235	518	120	148	34	9	1185	1064	15	27	80	64	85	143	29	19	95	90	22	27	53	453	367	299	859	168	749	243
s_82	ACTA2	97	74	490	294	29	267	45	142	5476	868	28	12	56	75	196	110	51	44	411	233	57	186	131	111	355	300	697	276	979	294
s_83	ACTA2	111	221	198	473	61	286	35	6	5159	2033	28	23	22	18	14	22	23	15	45	65	14	30	13	86	230	228	554	160	821	261
s_84	ACTA2	177	317	229	858	10	111	87	25	6759	3283	38	100	53	38	14	48	33	13	60	45	19	59	47	126	663	839	3968	719	3064	620
s_85	ACTA2	200	204	564	645	63	265	90	2	2113	1100	32	51	43	87	45	52	38	53	254	256	39	56	49	183	528	565	870	267	1014	267
s_86	ACTB	16	29	33	151	0	49	1	0	2	58	0	11	20	15	41	11	21	13	153	126	6	12	41	59	88	77	176	13	161	51
s_87	ACTB	16	0	34	70	109	138	7	0	768	127	3	0	96	96	330	386	52	53	648	281	44	72	102	260	409	433	225	73	486	226
s_88	ACTB	340	317	711	938	53	254	75	386	3680	5180	38	86	75	79	285	185	63	53	491	480	94	163	118	351	645	832	909	338	1795	515
s_89	ACTB	129	294	360	484	75	281	39	13	4942	2277	33	51	127	171	254	159	67	94	771	562	95	155	289	227	1691	2423	3856	923	5114	1289
s_90	ACTB	53	1	79	0	0	0	0	0	7	58	7	9	13	13	31	20	17	9	190	50	3	0	3	0	63	15	4	21	17	57
s_91	ACTL6A	50	24	169	27	0	0	13	2	3	64	4	0	44	20	25	14	19	11	35	67	9	41	15	28	432	544	606	292	958	442
s_92	ACTL6A	40	8	42	113	47	3	11	0	9	1305	12	0	19	8	89	5	7	0	33	35	12	19	1	37	131	173	479	117	366	72
s_93	ACTL6A	4	0	38	33	0	0	9	0	0	2	3	0	0	0	0	0	0	0	0	0	0	0	0	0	231	278	515	102	571	273
s_94	ACTL6A	141	255	366	409	24	175	38	7	2538	3038	30	21	58	31	10	31	7	10	11	81	12	58	33	0	2578	3003	5969	1281	6158	1617
s_95	ACTL6A	0	0	150	8	0	0	12	0	0	142	11	19	17	4	20	9	15	4	7	11	10	12	14	74	108	38	46	87	278	119
s_96	ACTL6B	61	59	102	193	69	152	45	4	465	422	6	5	4	18	15	68	14	3	57	44	13	18	48	33	125	105	143	87	255	180
s_97	ACTL6B	27	22	57	107	0	84	9	2	418	440	9	0	26	24	23	32	17	21	49	68	17	30	44	51	146	254	665	96	370	135
s_98	ACTL6B	193	478	744	1036	82	147	60	12	12160	2634	82	47	99	158	373	132	74	64	407	316	78	115	131	191	521	275	797	366	1408	587
s_99	ACTL6B	319	611	891	1610	453	871	148	14	12431	3822	91	152	324	317	744	698	170	175	1521	950	171	394	387	1653	1166	1337	1484	524	2789	513
s_100	ACTL6B	258	291	520	918	166	406	89	389	4884	2549	42	26	84	39	49	119	43	12	168	89	54	45	49	177	297	426	178	211	1083	346
s_101	ACTR5	255	332	448	935	82	648	53	15	987	2091	33	80	83	110	110	108	51	38	232	299	57	99	106	94	806	914	801	385	2001	648
s_102	ACTR5	113	184	216	297	119	99	13	4	701	1287	21	18	81	41	31	19	22	13	137	62	24	62	32	106	419	663	477	270	1319	532
s_103	ACTR5	345	343	696	1110	340	218	87	973	2690	4455	46	65	61	75	232	206	55	64	383	266	88	203	163	499	1079	789	1711	430	2377	561
s_104	ACTR5	25	32	100	121	45	74	14	0	1125	193	7	1	22	57	7	26	14	7	41	1	17	30	4	43	637	512	2218	369	2076	820
s_105	ACTR5	176	286	447	527	199	216	39	864	24	1960	31	80	37	110	79	108	73	25	193	258	80	54	86	211	1435	1672	4500	733	3699	894
s_106	ACTR6	28	61	181	230	62	145	13	3	1454	1334	5	16	3	8	0	2	11	5	29	10	6	21	6	0	255	134	497	141	590	141
s_107	ACTR6	201	277	593	698	40	220	34	6	3090	1957	35	19	28	52	43	54	16	3	102	17	18	22	17	0	1439	1860	2524	895	4004	853
s_108	ACTR6	133	189	281	553	55	454	52	6	761	4490	38	59	37	66	13	4	5	31	34	55	12	40	24	46	512	497	1119	272	814	416
s_109	ACTR6	23	51	75	253	0	0	2	0	3	70	2	3	2	9	0	0	3	5	0	10	1	0	9	2	372	470	1011	160	900	205
s_110	ACTR6	412	531	982	1392	82	458	117	27	4632	5227	65	57	178	108	377	98	45	43	310	162	40	102	112	417	1021	1227	812	693	2307	623
s_111	ACTR8	4	25	151	10	0	39	1	0	2	205	0	0	4	13	2	0	2	3	31	0	5	1	0	3	287	313	335	201	920	219
s_112	ACTR8	0	0	0	0	0	0	0	0	0	0	0	0	0	0	0	0	0	0	0	0	0	0	0	0	0	0	13	11	17	10
s_113	ACTR8	97	58	112	163	52	34	25	0	1950	144	4	5	1	0	9	6	5	0	26	3	11	7	0	0	156	79	406	88	356	171
s_114	ACTR8	193	185	379	462	150	95	91	3	1597	1759	26	58	39	54	80	87	41	45	139	100	25	26	98	1	349	331	707	231	1025	433
s_115	ACTR8	39	82	71	201	1	236	34	1	1592	1	16	2	2	21	32	3	5	1	3	23	4	0	1	67	97	99	118	92	398	97
s_116	ACVR1	236	223	346	709	16	195	90	14	4738	2235	47	54	88	150	238	115	61	98	143	267	62	86	150	125	647	664	1062	451	1654	266
s_117	ACVR1	401	489	602	1038	86	329	133	6	5528	3589	39	40	51	72	58	27	36	29	181	86	26	57	15	53	832	929	1257	425	1722	433
s_118	ACVR1	488	523	1223	1735	228	384	127	1879	5257	6462	89	170	174	132	557	186	49	62	514	184	89	171	201	198	1002	828	2679	726	2409	461
s_119	ACVR1	95	195	173	380	115	89	20	14	14	2166	25	24	122	150	123	123	66	39	328	165	77	158	158	516	673	811	902	345	1492	501
s_120	ACVR1	372	343	1244	1342	238	374	93	976	4247	4587	66	98	199	261	663	346	186	130	932	577	117	207	304	588	1064	1086	879	522	2335	681
s_121	ACVR1B	320	495	1139	1308	208	196	163	9	2169	1963	72	126	135	93	340	214	96	55	599	339	85	194	127	826	303	383	444	174	887	285
s_122	ACVR1B	99	42	135	471	127	146	35	9	977	1254	6	10	62	58	197	103	54	49	210	116	29	73	66	99	399	370	1277	241	843	250
s_123	ACVR1B	46	212	363	515	0	55	51	3	1519	1623	7	23	150	187	360	324	58	61	434	252	77	71	208	471	438	685	1558	177	675	246
s_124	ACVR1B	418	519	1073	1380	256	97	150	1408	7239	2540	62	93	48	46	113	127	59	26	262	225	32	62	40	183	400	351	495	288	1160	413
s_125	ACVR1B	585	812	1536	2282	390	510	166	24	10519	6839	117	170	160	133	368	291	173	108	1572	894	114	236	222	692	1666	1371	2370	882	3456	845
s_126	ACVR1C	125	207	441	699	62	16	101	6	516	3506	26	31	99	117	236	221	50	76	271	410	61	91	192	505	344	295	1012	244	1069	248
s_127	ACVR1C	0	0	0	1	0	0	0	0	0	0	0	0	0	0	0	0	0	0	0	0	0	0	0	0	0	0	2	0	2	5
s_128	ACVR1C	272	189	573	624	72	301	95	5	786	1677	26	29	101	100	317	249	76	73	455	505	45	105	120	262	311	276	290	146	641	172
s_129	ACVR1C	1	17	70	23	0	61	19	1	10	1040	2	10	0	0	0	1	4	0	0	0	0	0	1	0	20	131	247	32	243	108
s_130	ACVR1C	37	23	50	205	41	47	13	7	3201	771	8	14	17	15	34	33	14	17	46	73	13	47	46	149	115	38	18	66	245	58
s_131	ACVR2A	244	345	606	933	0	273	47	6	5414	3981	23	18	61	83	43	57	51	24	142	105	26	97	32	55	603	550	1155	265	1211	231
s_132	ACVR2A	197	291	731	746	31	182	62	22	2606	1174	26	5	62	134	167	164	47	26	187	181	38	130	55	516	526	412	744	286	1151	272
s_133	ACVR2A	3	0	0	0	31	0	0	0	1	0	2	0	1	1	0	14	0	1	0	18	0	0	0	0	37	64	1	0	55	14
s_134	ACVR2A	513	597	1145	1571	262	575	131	28	2646	5937	107	155	174	125	486	238	131	110	1039	621	105	249	233	476	780	832	962	633	1987	568
s_135	ACVR2A	73	171	101	323	138	2	15	0	1667	1231	0	1	0	4	25	9	7	5	44	44	0	8	3	0	26	45	112	63	276	46
s_136	ACVR2B	15	13	88	9	21	95	0	0	2	824	2	0	9	20	45	22	8	10	73	24	2	0	4	0	81	63	200	43	246	105
s_137	ACVR2B	457	569	1531	1843	173	695	194	1562	1043	4147	93	182	137	133	345	123	109	66	706	288	83	207	236	464	736	689	2691	465	2119	715
s_138	ACVR2B	22	28	67	79	4	88	1	0	1102	43	1	0	8	7	20	51	8	1	32	14	11	65	13	30	35	28	107	26	232	11
s_139	ACVR2B	51	38	127	208	65	85	23	3	305	332	9	8	0	8	7	4	7	1	18	0	7	0	0	15	161	307	1362	153	741	297
s_140	ACVR2B	46	43	111	119	106	57	22	1	2	148	13	13	58	65	127	78	51	35	341	205	41	124	88	315	300	266	315	101	364	150
s_141	ACVRL1	199	162	459	419	208	301	79	12	144	3596	21	44	58	71	50	58	13	40	83	90	39	51	96	97	235	340	750	209	1065	181
s_142	ACVRL1	433	702	919	1263	286	229	167	30	3927	5645	59	67	158	221	314	367	144	135	666	432	125	137	197	165	845	1389	1138	701	2743	718
s_143	ACVRL1	521	579	1074	1460	194	559	128	17	451	4676	96	101	131	172	203	253	113	83	571	351	112	120	173	296	983	1241	1943	707	3291	797
s_144	ACVRL1	472	561	1108	1922	49	815	59	14	1128	3808	32	101	107	157	409	151	110	81	754	444	88	107	178	864	947	1254	1808	572	2550	737
s_145	ACVRL1	255	386	804	919	374	299	142	153	4281	3492	53	67	118	96	219	131	76	47	663	401	87	256	119	342	794	973	1842	621	2483	630
s_146	ADA	511	714	1264	1906	271	333	112	1357	5105	4123	75	68	262	241	397	230	136	119	530	638	157	404	178	1023	866	1030	2634	530	2220	782
s_147	ADA	65	99	282	310	207	192	36	0	418	1502	12	18	50	100	146	254	40	35	208	390	45	114	200	365	401	324	190	215	1134	197
s_148	ADA	269	434	598	1346	44	261	94	24	3586	2097	20	50	23	53	43	44	35	28	99	99	24	94	30	54	619	808	542	404	1828	572
s_149	ADA	461	662	927	1295	153	574	91	16	4558	5995	47	80	96	76	200	147	38	31	153	142	74	89	53	428	702	973	1778	356	2172	467
s_150	ADA	114	46	71	234	15	124	15	3	989	360	12	25	51	65	148	113	22	31	203	56	28	106	112	453	219	198	429	160	545	149
s_151	ADCK1	279	326	1235	1400	177	312	172	181	5827	6149	53	124	72	145	230	137	77	52	333	243	74	122	141	795	412	666	861	440	1920	319
s_152	ADCK1	465	494	788	1452	285	735	96	20	1892	3228	52	41	124	101	264	240	106	104	466	523	121	67	177	283	683	767	1473	517	2129	615
s_153	ADCK1	532	802	1665	1996	395	782	132	25	3316	6140	72	131	159	157	406	281	129	137	843	872	145	209	294	1420	1020	1115	1901	612	2637	1136
s_154	ADCK1	156	132	158	188	3	12	7	0	335	145	6	3	23	37	23	12	7	24	37	64	10	26	18	35	93	120	35	62	277	111
s_155	ADCK1	464	615	812	1786	113	445	114	11	6223	3671	49	62	151	89	328	137	92	55	471	393	71	107	187	379	534	772	1902	433	1556	329
s_156	ADCK2	177	358	704	783	95	84	73	518	5128	2062	26	48	92	85	182	98	39	24	282	178	26	60	55	362	388	516	342	182	684	196
s_157	ADCK2	0	0	0	0	0	0	0	0	0	0	0	0	0	0	0	0	0	0	0	0	0	0	0	0	0	0	0	0	0	0
s_158	ADCK2	28	30	296	158	129	280	7	17	4	227	27	26	21	6	54	31	17	19	116	117	14	46	12	4	189	233	319	88	323	195
s_159	ADCK2	115	200	394	469	37	419	11	0	599	2777	7	17	75	54	184	131	27	30	185	197	26	116	108	380	313	317	738	225	611	281
s_160	ADCK2	201	219	272	442	3	214	68	4	29	1779	13	27	16	9	26	11	12	3	19	14	3	1	16	0	164	343	1263	210	929	335
s_161	ADCK3	239	315	634	612	215	340	83	4	2665	3481	49	61	107	109	128	122	35	76	404	277	58	157	129	322	506	549	698	394	1239	382
s_162	ADCK3	254	637	811	1278	73	259	131	1118	5180	3021	62	60	103	54	134	80	53	42	199	240	30	75	52	67	677	867	1313	500	2147	715
s_163	ADCK3	295	562	793	1177	329	484	55	2	3812	3840	49	72	42	50	115	123	40	32	173	144	35	95	97	253	594	400	472	320	1612	233
s_164	ADCK3	136	164	179	404	13	270	26	5	622	2060	28	6	3	9	17	15	7	12	107	56	13	24	0	23	112	244	327	93	569	132
s_165	ADCK3	182	202	214	352	0	44	12	8	1042	1153	1	7	36	27	30	74	18	13	286	92	24	20	51	54	97	222	388	77	268	71
s_166	ADCK4	3	7	5	0	0	7	6	2	0	0	4	13	0	0	0	0	0	0	0	0	0	0	0	0	6	0	6	8	11	30
s_167	ADCK4	231	351	714	452	381	226	98	15	1455	1998	25	20	11	46	38	19	22	10	65	57	10	80	70	8	492	461	1046	263	995	389
s_168	ADCK4	186	381	545	917	41	387	32	1	3218	2497	55	103	96	103	305	175	41	46	199	211	50	133	140	643	320	373	850	165	794	279
s_169	ADCK4	65	38	24	132	1	79	15	12	1	222	8	13	49	42	102	17	45	17	107	134	19	33	22	62	236	231	700	147	430	195
s_170	ADCK4	54	59	170	218	21	77	20	9	257	360	29	13	27	40	3	6	4	22	61	33	17	26	36	0	248	345	47	108	452	180
s_171	ADCK5	0	0	0	0	0	0	0	0	1	2	0	0	0	0	0	0	0	0	0	0	0	0	0	0	0	0	0	0	0	0
s_172	ADCK5	127	296	181	430	5	196	20	871	1912	428	9	39	9	33	1	34	10	8	64	49	24	25	14	25	207	159	101	121	392	216
s_173	ADCK5	837	1131	1826	2514	206	722	313	559	9923	10609	163	280	258	286	723	715	173	185	1103	985	185	393	392	653	1739	1657	2138	931	4256	1043
s_174	ADCK5	394	474	1184	1603	670	978	132	13	3083	6548	85	188	245	193	590	175	116	115	750	692	125	234	268	479	986	1078	2726	882	2629	812
s_175	ADCK5	401	372	589	1153	107	238	130	9	5364	1357	57	136	48	44	126	84	51	36	262	254	29	93	63	351	310	416	844	206	1007	264
s_176	ADH1A	208	125	230	448	127	175	32	4	894	3780	30	18	52	36	152	127	19	26	115	90	19	82	71	298	296	529	333	171	899	124
s_177	ADH1A	410	441	1129	1342	142	868	234	34	4118	6984	109	187	92	128	404	210	49	54	373	454	73	185	206	643	1001	1131	1963	717	2817	682
s_178	ADH1A	278	523	536	1331	122	303	108	9	3742	2160	44	10	101	50	114	39	35	54	124	123	77	88	88	412	551	515	661	309	1533	393
s_179	ADH1A	240	357	813	918	205	404	66	18	5904	5074	35	77	48	82	110	77	52	40	226	200	29	109	39	50	767	751	1970	470	2334	284
s_180	ADH1A	372	460	883	1734	134	434	97	15	9515	3495	69	87	77	194	331	367	96	99	667	561	117	271	216	497	1434	1199	3080	569	2926	610
s_181	ADH1B	279	222	794	605	128	666	107	10	2713	3192	29	31	98	160	476	231	91	93	994	659	75	162	235	914	430	657	986	260	816	412
s_182	ADH1B	165	156	370	379	63	353	67	1	1399	990	10	16	44	74	67	93	58	41	179	115	36	57	49	40	318	392	543	165	638	289
s_183	ADH1B	517	809	1270	1301	469	364	121	14	15398	9569	92	114	158	252	380	259	79	132	378	326	125	321	249	386	1922	1738	3694	1048	4263	1201
s_184	ADH1B	175	245	620	989	6	629	50	9	5638	1975	50	33	170	132	450	249	93	101	920	888	87	281	262	495	750	647	1113	474	1917	487
s_185	ADH1B	104	303	609	596	39	151	55	17	1332	2093	24	71	51	49	208	35	23	27	229	110	29	41	36	202	312	361	102	152	896	271
s_186	ADK	8	46	22	8	0	0	0	0	1	171	2	8	24	19	7	18	4	3	15	29	9	15	9	3	64	61	5	43	137	87
s_187	ADK	24	2	0	29	0	0	5	0	2	228	0	1	0	0	0	0	0	0	0	0	0	0	0	0	0	0	6	8	102	3
s_188	ADK	36	110	267	247	38	48	11	0	3	273	12	14	1	27	0	21	14	18	17	29	15	35	31	11	194	213	313	192	437	75
s_189	ADK	201	457	515	1269	208	165	72	10	3439	11867	41	81	154	188	543	265	126	70	613	478	134	276	218	705	865	854	2828	566	2394	427
s_190	ADK	109	225	400	829	385	415	75	8	7139	5789	33	32	56	101	101	90	53	32	275	214	46	129	99	322	459	570	2116	356	1709	297
s_191	ADORA1	0	0	0	12	55	2	0	0	4	0	0	0	8	2	10	0	3	0	0	11	2	0	1	39	35	34	16	24	31	30
s_192	ADORA1	117	166	205	266	165	0	29	6	2994	308	22	24	58	44	172	92	24	29	221	150	19	17	136	360	227	122	161	75	540	167
s_193	ADORA1	213	298	333	826	6	156	52	5	1658	820	25	57	77	54	189	85	63	31	260	183	82	83	130	11	591	815	343	303	1265	498
s_194	ADORA1	682	904	1041	2126	150	635	151	21	15193	7422	91	164	165	187	503	275	82	81	904	684	94	169	189	706	837	889	526	529	2367	547
s_195	ADORA1	786	1008	2661	3357	113	582	293	581	12757	16591	160	339	159	213	474	270	120	124	485	418	150	185	193	804	1285	1564	2299	888	4509	730
s_196	ADORA2A	328	408	704	1243	58	132	89	119	5129	7185	76	94	130	162	406	211	70	56	484	385	74	189	191	281	1022	1191	1416	607	2758	645
s_197	ADORA2A	198	189	545	764	88	192	98	4	1102	2688	51	123	104	70	215	133	52	36	198	131	69	104	64	107	397	408	492	271	969	348
s_198	ADORA2A	314	516	364	1025	335	166	59	10	3840	1824	47	38	34	61	59	73	27	30	118	244	26	104	65	73	455	376	1444	254	1187	338
s_199	ADORA2A	96	180	218	721	16	342	73	7	778	2488	18	74	90	59	335	126	42	14	561	390	35	107	125	178	284	325	314	211	1028	324
s_200	ADORA2A	467	650	925	1140	193	345	103	19	4029	7950	70	50	147	154	647	332	98	74	768	682	103	291	249	424	938	846	1706	602	2952	552
s_201	ADORA2B	576	536	1583	1176	177	387	173	17	6687	3672	56	71	125	103	287	186	96	59	559	251	76	153	153	746	703	579	586	393	1946	756
s_202	ADORA2B	93	149	194	454	152	134	6	2	1165	979	27	17	45	51	36	32	15	45	194	93	26	0	50	124	382	338	533	171	834	159
s_203	ADORA2B	182	254	602	830	114	291	82	14	1029	3018	25	59	80	87	74	119	31	37	163	236	56	77	56	231	546	607	795	327	1648	318
s_204	ADORA2B	206	292	730	695	2	297	32	6	469	1689	25	78	33	33	89	21	29	31	69	43	27	37	58	268	250	613	949	176	1085	341
s_205	ADORA2B	280	347	993	1196	163	493	67	8	476	2646	57	52	142	137	300	184	84	68	586	441	112	166	188	708	823	1034	1865	484	2252	538
s_206	ADPGK	236	252	341	297	173	196	76	6	431	2458	15	38	115	94	141	90	44	41	177	195	50	101	30	222	489	869	619	356	885	199
s_207	ADPGK	327	327	576	995	298	785	135	8	1230	8804	36	55	320	297	991	503	154	146	1265	994	174	416	559	1431	824	1175	1259	481	2093	539
s_208	ADPGK	671	930	1909	2496	617	1125	174	1004	4046	4293	112	167	400	318	1127	1018	338	295	1823	2150	215	227	638	1577	1269	1490	1437	634	3378	1529
s_209	ADPGK	196	174	769	478	144	414	31	8	6834	2361	22	15	130	189	288	245	89	94	534	519	79	182	185	467	593	919	707	416	2152	496
s_210	ADPGK	116	122	326	290	40	172	44	4	2776	1490	8	34	29	32	87	22	18	7	54	97	23	1	23	0	119	278	557	112	588	136
s_211	ADRA1A	84	182	313	302	7	144	66	18	643	2367	21	33	50	58	23	13	37	9	22	30	27	38	52	124	462	619	183	429	1594	423
s_212	ADRA1A	315	398	560	608	40	159	53	11	2138	2252	32	64	67	78	67	81	38	39	255	226	48	105	56	292	402	879	1234	314	1450	508
s_213	ADRA1A	165	232	217	520	58	0	6	6	696	685	20	44	30	16	29	52	28	10	75	76	24	35	15	27	261	169	213	191	451	245
s_214	ADRA1A	403	443	830	1158	253	678	170	37	4580	4898	111	129	97	160	364	127	68	68	431	283	90	89	141	149	802	1083	934	622	3055	684
s_215	ADRA1A	642	799	1575	2447	320	417	222	27	15995	11055	91	139	197	198	510	292	105	116	473	464	130	258	135	531	1995	1799	2200	1009	3678	1056
s_216	ADRA1B	338	328	1049	1108	228	500	108	16	10160	7537	47	120	85	106	411	244	57	63	334	362	93	209	91	560	866	1037	1622	534	1704	554
s_217	ADRA1B	429	552	945	1176	2	685	87	1118	4291	3833	95	101	117	129	342	265	67	74	439	373	61	140	188	439	564	681	1354	362	1819	460
s_218	ADRA1B	103	85	366	250	81	80	7	0	2378	722	4	2	54	34	58	38	25	26	197	208	23	72	40	105	112	134	27	95	231	125
s_219	ADRA1B	206	212	303	521	100	189	30	456	3223	906	30	12	75	61	75	45	34	47	328	194	27	140	50	157	222	329	199	169	960	326
s_220	ADRA1B	131	164	405	721	130	29	26	7	1939	483	23	47	25	90	148	308	61	42	210	411	57	56	81	407	408	527	478	251	818	284
s_221	ADRA1D	225	327	676	820	54	280	75	18	6315	5277	42	69	231	181	666	516	67	90	661	836	129	291	443	1914	806	828	1842	310	1886	525
s_222	ADRA1D	347	462	1214	1162	247	809	185	25	5311	4754	72	122	119	149	198	233	102	76	312	318	83	142	159	99	800	1249	2630	474	1877	681
s_223	ADRA1D	328	470	900	1528	75	241	103	33	12511	3495	61	64	145	106	292	153	105	91	518	404	74	167	143	732	560	693	618	289	1662	705
s_224	ADRA1D	415	488	1218	1709	141	314	86	10	4571	9668	100	134	224	231	457	279	183	132	815	548	148	369	349	1119	1538	1893	4464	859	4476	778
s_225	ADRA1D	58	95	205	405	55	177	11	1	1	142	11	1	43	52	96	89	18	18	97	146	19	37	67	114	123	100	372	91	219	219
s_226	ADRA2A	422	460	932	1690	157	441	121	24	1553	1527	64	97	136	128	346	315	101	62	656	462	73	135	262	540	523	767	877	315	1689	576
s_227	ADRA2A	305	423	805	1055	83	586	51	6	2271	1916	36	94	44	77	40	63	25	52	214	121	64	65	47	236	568	361	258	341	1557	344
s_228	ADRA2A	14	0	69	102	34	32	0	0	2	0	4	4	8	17	28	24	15	17	82	54	14	23	59	4	73	53	23	43	367	79
s_229	ADRA2A	345	290	614	751	100	179	117	10	714	3150	33	102	120	205	285	271	70	110	522	477	97	232	227	738	474	534	1020	289	1490	492
s_230	ADRA2A	160	209	533	669	11	178	101	14	596	390	38	36	107	82	139	184	38	40	326	182	29	81	64	166	255	240	315	139	763	195
s_231	ADRA2B	633	742	1185	1958	300	503	228	27	6235	6584	62	122	159	132	289	194	49	92	493	461	75	174	169	347	549	457	851	361	1597	299
s_232	ADRA2B	289	526	1419	1276	112	450	154	24	3230	3995	72	95	93	90	144	94	70	85	335	193	77	122	131	168	626	998	1011	506	2190	634
s_233	ADRA2B	494	628	639	1184	133	328	83	9	6990	4564	66	94	94	116	256	161	78	71	447	346	107	116	57	380	561	646	1623	299	1759	458
s_234	ADRA2B	602	597	1601	1884	468	1428	198	360	3439	9839	100	179	177	173	301	252	176	177	646	384	118	298	265	717	1624	2655	5247	1039	4621	1397
s_235	ADRA2B	377	599	1134	1800	93	451	155	9	3878	4053	61	66	131	162	395	223	91	87	702	406	95	219	148	744	985	1053	1368	434	1917	744
s_236	ADRA2C	356	579	686	1387	19	378	94	6	2133	4145	42	78	99	127	219	204	94	95	492	416	96	154	151	455	554	445	921	353	1492	457
s_237	ADRA2C	254	361	667	535	38	226	133	76	5231	3410	41	27	98	118	71	144	70	80	214	237	88	174	98	224	512	438	584	321	1581	283
s_238	ADRA2C	379	422	498	1295	203	289	224	25	3900	1526	61	100	47	97	58	180	36	36	208	270	44	91	62	553	463	501	267	326	1167	409
s_239	ADRA2C	249	311	302	808	126	87	85	10	1302	599	42	44	68	66	246	53	28	23	215	208	32	40	148	247	180	223	132	95	375	242
s_240	ADRA2C	108	219	209	467	111	61	43	12	20	1160	18	4	79	71	230	142	35	20	396	205	12	52	62	228	289	329	356	130	429	166
s_241	ADRB1	368	505	1245	1595	174	622	164	38	9779	6400	52	74	172	189	345	183	123	104	523	449	90	301	233	561	1234	1334	1978	563	2511	802
s_242	ADRB1	64	82	145	165	17	7	3	0	735	277	12	25	35	22	35	44	21	19	141	66	15	18	18	96	109	102	161	89	380	100
s_243	ADRB1	235	322	602	915	1	363	76	25	7187	2724	37	41	95	61	169	143	70	52	321	253	61	79	173	364	442	588	534	317	1297	423
s_244	ADRB1	774	955	1893	2772	697	942	303	26	15631	10921	180	185	149	165	238	195	72	96	420	339	105	160	243	406	1170	1585	2305	766	3555	977
s_245	ADRB1	81	139	435	548	189	400	39	1	3798	3834	11	13	65	68	113	64	46	53	413	198	43	76	81	164	468	755	1259	264	1223	302
s_246	ADRB2	361	397	786	1407	133	1046	89	15	15411	3403	56	115	194	184	263	174	95	98	304	372	97	152	73	251	1102	1237	2541	588	3427	720
s_247	ADRB2	74	82	290	230	0	111	32	0	7	1368	13	23	4	21	21	23	7	2	35	0	2	25	0	104	137	278	84	121	279	173
s_248	ADRB2	44	36	132	335	0	1	16	1	24	1779	19	27	92	62	219	113	73	19	352	308	37	71	49	192	151	252	581	124	839	207
s_249	ADRB2	228	388	656	1086	93	352	117	15	4735	4277	45	70	33	72	80	137	36	19	194	197	65	85	56	207	472	520	846	327	1089	495
s_250	ADRB2	592	691	1808	2611	402	1514	283	175	19788	10925	80	162	173	312	792	408	213	180	1326	818	202	458	397	1522	1822	2076	3554	928	4918	1250
s_251	ADRBK1	263	209	298	553	134	287	47	4	575	1450	17	42	35	62	76	121	38	26	226	124	25	65	54	402	357	328	1251	174	1088	216
s_252	ADRBK1	0	0	0	0	0	0	0	0	0	1	0	0	0	0	0	7	2	5	77	23	4	0	0	2	44	17	146	23	23	33
s_253	ADRBK1	66	82	218	415	40	73	32	1	1006	746	6	2	36	30	107	41	7	20	121	70	10	7	9	237	204	225	206	180	427	158
s_254	ADRBK1	138	231	458	559	263	196	80	1	1446	802	41	74	13	46	101	63	25	32	138	143	30	44	47	230	617	691	1136	336	1629	548
s_255	ADRBK1	155	230	382	523	82	498	33	0	1010	4178	43	85	106	85	226	104	20	50	319	139	64	70	82	155	853	801	719	375	1702	509
s_256	ADRBK2	337	452	695	1214	105	349	88	5	3881	1767	44	30	57	57	175	75	35	20	234	87	35	26	49	117	626	403	1437	297	1373	423
s_257	ADRBK2	270	297	284	676	107	278	56	1220	87	1241	17	11	26	26	37	45	20	15	34	59	17	14	90	117	442	657	1330	293	1337	555
s_258	ADRBK2	68	82	137	149	0	115	7	0	4	259	15	17	5	3	5	13	14	5	22	27	8	7	18	0	121	89	76	73	417	53
s_259	ADRBK2	505	639	1434	1473	69	467	208	35	7421	6527	94	205	131	111	203	112	60	66	362	313	107	119	94	400	845	940	1057	484	1988	784
s_260	ADRBK2	656	931	1418	2177	234	654	137	31	13496	3256	95	143	176	175	578	333	82	66	756	566	113	170	127	474	844	1182	803	543	2450	940
s_261	ADSS	179	265	409	585	37	199	31	1	1732	1688	40	25	95	136	133	104	69	38	165	81	65	62	104	238	377	309	589	176	654	248
s_262	ADSS	161	77	391	372	0	0	15	2	568	1803	12	6	73	64	48	42	22	28	127	100	34	18	45	47	627	685	1277	339	1628	374
s_263	ADSS	320	197	543	641	92	214	55	710	451	1338	31	109	72	67	186	172	52	55	362	389	35	96	110	363	805	973	646	367	1935	468
s_264	ADSS	375	424	1067	1686	249	523	123	24	5961	4017	49	69	168	188	297	112	83	72	489	339	101	193	182	276	1280	1533	1206	626	3234	1009
s_265	ADSS	52	146	131	187	68	8	15	596	2	43	15	18	73	24	119	22	13	19	87	202	11	8	44	236	252	377	260	241	674	289
s_266	AEBP1	50	44	150	130	56	0	2	0	3	311	3	4	9	30	13	44	11	9	5	18	14	16	19	58	166	50	234	184	611	180
s_267	AEBP1	371	461	667	1021	69	205	64	988	43	1524	56	42	111	60	80	59	30	30	234	203	68	104	59	340	273	641	407	267	1114	316
s_268	AEBP1	150	277	459	528	0	151	31	12	3806	1763	19	55	10	23	34	19	11	10	82	15	16	31	21	124	493	344	1265	224	1310	431
s_269	AEBP1	323	271	463	862	41	226	76	9	169	716	21	63	100	103	323	269	61	55	683	464	40	48	130	256	249	292	220	180	589	319
s_270	AEBP1	326	397	439	869	48	188	62	2	3789	1498	39	51	99	159	384	293	120	72	331	304	97	176	187	663	558	525	886	193	1002	311
s_271	AGK	417	846	1744	2314	144	556	137	40	3049	8986	67	105	139	188	208	233	53	86	477	608	79	196	150	461	1115	1227	4086	842	3706	572
s_272	AGK	428	774	1004	1539	81	715	161	9	5255	5514	45	91	186	165	344	176	90	56	312	250	68	142	230	304	871	1005	1910	494	2471	659
s_273	AGK	296	246	681	862	117	265	83	13	53	4979	18	48	106	62	119	123	36	77	83	309	54	127	31	0	708	695	1682	336	1253	479
s_274	AGK	97	70	344	258	113	221	40	3	6	1142	16	22	61	52	125	83	25	36	334	246	53	52	118	262	191	242	1297	219	704	302
s_275	AGK	866	1140	2167	2776	352	1178	391	596	4224	6573	147	222	359	353	1053	544	241	219	1591	771	227	538	628	1868	1299	1509	2107	928	4515	1420
s_276	AGTR1	474	532	827	1257	219	673	211	17	4987	6536	66	91	151	146	662	315	105	107	801	776	136	252	323	1168	939	1354	1940	540	1931	772
s_277	AGTR1	327	607	842	1369	54	368	62	12	3947	3370	40	208	44	105	85	93	56	51	414	251	48	128	75	357	522	557	1068	339	1284	410
s_278	AGTR1	393	321	714	645	328	211	37	13	1976	1888	70	113	94	67	432	130	51	48	362	347	90	116	190	217	368	665	801	323	1087	312
s_279	AGTR1	367	469	560	1036	227	163	45	12	662	1691	50	74	139	111	188	176	59	58	391	466	75	142	304	743	540	803	897	236	1011	332
s_280	AGTR1	277	256	535	718	103	155	167	13	4417	2372	24	53	68	58	97	110	38	61	205	174	46	79	47	173	313	275	261	216	895	227
s_281	AHCTF1	604	981	1198	2464	161	386	242	13	2348	6402	82	165	126	107	406	123	96	66	407	325	69	189	167	152	941	1570	1765	719	3185	772
s_282	AHCTF1	29	28	30	179	0	0	1	0	1	181	9	0	0	0	3	0	0	0	0	0	0	0	0	0	111	27	275	75	359	78
s_283	AHCTF1	212	325	449	739	118	272	34	11	7970	3884	18	46	42	42	42	72	47	12	135	63	27	93	20	0	679	519	723	332	1317	380
s_284	AHCTF1	4	0	0	10	0	0	10	0	0	0	0	0	0	0	0	0	0	0	0	0	1	0	0	0	95	107	865	140	234	203
s_285	AHCTF1	77	157	226	320	0	244	17	10	3214	2124	21	34	65	37	82	19	27	19	143	31	27	98	22	91	400	376	1521	238	1076	328
s_286	AIRE	603	970	1779	2370	184	1019	203	10	2147	10431	91	242	243	267	677	536	208	190	1297	774	219	368	517	1168	1493	1528	1572	865	2917	878
s_287	AIRE	615	729	972	2500	168	381	251	25	8150	3157	80	145	127	122	398	267	128	125	837	635	72	122	170	737	472	746	528	300	1543	534
s_288	AIRE	189	201	605	326	82	227	32	2	1907	4910	15	38	12	42	70	34	16	24	141	161	29	41	47	169	314	400	1094	148	789	291
s_289	AIRE	919	1159	2040	2662	149	732	205	799	11238	7496	174	166	286	309	579	581	231	209	1321	1033	259	403	530	1505	2270	2390	3280	1296	5421	1763
s_290	AIRE	415	553	909	1484	455	662	117	9	8972	1404	54	59	115	196	340	240	106	86	564	516	78	219	287	484	748	929	1535	452	2635	558
s_291	AJUBA	378	719	992	1886	98	653	149	625	2639	5261	91	142	129	128	272	152	96	51	433	387	61	118	177	388	691	668	498	326	2159	410
s_292	AJUBA	556	549	1431	1553	96	448	138	15	4107	5910	72	61	199	217	367	162	90	67	434	394	115	307	154	618	909	1270	1867	761	2605	866
s_293	AJUBA	365	504	946	920	190	270	187	18	6636	5057	46	65	120	112	286	273	56	73	648	512	68	206	125	725	1032	876	1588	654	2173	668
s_294	AJUBA	242	384	695	763	72	5	31	3	4739	2545	43	43	82	78	117	94	60	42	302	367	35	99	103	335	530	579	703	370	1980	448
s_295	AJUBA	243	377	338	563	101	195	86	783	4581	3547	19	93	27	74	41	45	12	21	196	224	19	76	40	84	194	351	513	141	585	81
s_296	AK1	144	146	181	346	14	26	46	1	1136	632	2	37	17	9	27	28	4	2	40	22	3	5	17	0	179	166	402	62	409	271
s_297	AK1	44	70	46	266	0	30	6	2	1	726	1	15	65	40	116	133	29	25	164	229	36	97	68	445	220	169	77	76	238	165
s_298	AK1	252	215	616	775	389	747	123	30	3461	2888	46	70	157	150	695	153	125	72	694	377	77	147	177	834	868	650	718	410	1719	488
s_299	AK1	268	440	607	1322	156	654	127	1	7750	7852	71	63	184	165	623	290	119	68	1037	497	100	196	227	1124	1395	1153	873	737	2413	696
s_300	AK1	112	209	246	616	230	221	31	7	2043	2799	33	38	13	37	29	1	21	5	51	18	22	67	34	53	339	265	356	229	1041	163
s_301	AK2	132	175	321	659	317	646	104	13	1538	1895	20	45	157	137	296	233	50	58	359	566	56	58	84	343	839	1063	956	513	1836	573
s_302	AK2	126	115	163	305	45	18	19	4	107	267	4	17	4	33	40	75	4	4	111	31	14	17	11	9	187	226	380	99	419	203
s_303	AK2	183	150	381	352	189	116	28	3	5375	2515	9	30	106	69	226	27	29	52	344	189	35	99	133	284	627	963	1598	307	1301	490
s_304	AK2	365	306	551	882	91	357	71	644	3339	601	61	59	45	51	81	125	30	38	195	135	29	29	53	175	317	260	123	133	682	343
s_305	AK2	464	936	2001	2749	195	953	246	17	2461	16260	109	162	380	310	675	683	154	239	1304	997	203	469	367	552	2081	2629	4903	1285	5019	1087
s_306	AK3	224	296	495	683	195	309	73	9	4219	1313	20	54	75	74	215	81	90	34	243	178	20	76	83	217	393	364	461	282	1339	397
s_307	AK3	61	63	186	181	129	240	2	0	12	1326	10	0	32	34	42	5	35	28	117	53	21	6	43	132	245	206	823	213	576	140
s_308	AK3	169	233	530	623	186	564	23	6	1808	6786	33	30	104	57	335	152	72	67	319	300	107	159	153	333	481	497	753	340	1173	212
s_309	AK3	188	196	645	660	216	488	129	12	4210	2447	30	47	129	91	224	84	56	53	345	369	51	92	146	272	556	799	1559	348	1880	459
s_310	AK3	48	60	176	158	6	92	27	0	1386	132	3	0	6	12	11	5	28	4	34	22	15	22	5	12	60	70	229	39	204	104
s_311	AK4	139	126	172	395	252	328	69	3	2255	2953	27	33	20	29	23	30	14	15	153	197	24	18	22	5	372	477	435	237	897	156
s_312	AK4	18	16	38	57	0	0	3	0	4	350	8	22	0	5	0	5	0	0	0	0	2	0	0	0	84	31	14	45	289	63
s_313	AK4	954	1480	2634	3089	572	803	366	46	17787	20606	145	201	198	186	554	342	123	102	858	583	207	531	235	1172	1084	1484	3460	1170	4758	609
s_314	AK4	73	27	35	213	0	0	8	1	3250	592	12	11	24	73	51	102	19	15	113	155	35	46	56	140	428	348	715	268	856	292
s_315	AK4	319	594	493	1097	85	260	90	7	3581	4686	47	23	50	42	107	57	53	44	177	121	29	74	47	132	578	1098	2639	482	2020	458
s_316	AK5	15	15	0	11	0	1	0	1	1	2	0	0	8	28	1	6	0	3	36	5	0	0	0	0	45	137	166	27	217	56
s_317	AK5	16	60	82	232	80	191	16	2	2216	119	1	31	7	10	9	27	19	8	30	16	19	10	20	0	125	142	517	50	193	91
s_318	AK5	513	725	1045	1656	234	198	245	11	6171	2812	94	68	167	131	331	145	67	110	477	344	98	152	213	520	543	650	280	287	1506	598
s_319	AK5	154	118	306	452	0	123	33	2	684	2088	24	45	3	10	45	3	1	14	28	2	8	19	15	1	360	217	232	103	538	158
s_320	AK5	344	401	726	977	54	184	145	239	1926	953	33	77	82	62	133	39	32	45	279	197	39	125	86	267	407	689	483	395	1230	388
s_321	AK7	0	0	0	0	0	0	0	0	1	1	0	0	0	0	0	0	0	0	0	0	0	0	0	0	0	0	0	0	0	0
s_322	AK7	160	340	437	599	87	127	35	8	9	1587	21	49	126	96	206	100	68	70	284	304	44	120	124	404	305	314	1453	197	870	292
s_323	AK7	243	423	612	781	101	112	63	10	3913	3238	55	82	192	110	364	268	106	95	587	411	106	194	355	907	484	482	2142	276	1240	466
s_324	AK7	749	934	1372	2410	216	515	196	1152	6199	9641	73	102	266	259	667	421	202	169	843	1048	183	287	398	733	1788	1762	2254	873	4877	1170
s_325	AK7	341	501	1060	1270	255	391	71	8	4460	2076	63	40	130	123	347	245	100	75	555	334	93	108	140	457	915	846	427	477	2197	929
s_326	AK8	28	92	302	295	55	114	38	0	1811	1509	2	8	71	56	147	102	14	30	144	124	21	63	88	176	302	250	167	117	616	425
s_327	AK8	91	37	166	307	0	45	27	5	1429	1465	22	30	0	9	0	25	3	0	0	12	1	9	0	49	53	99	49	37	265	39
s_328	AK8	498	512	1246	1769	101	1336	154	16	3982	4068	74	88	183	262	639	579	200	134	968	1083	202	343	479	1417	1364	1448	3347	775	4238	781
s_329	AK8	222	395	670	689	159	251	113	2133	4643	1659	24	72	30	58	94	35	29	44	137	161	15	51	23	46	260	276	529	211	884	206
s_330	AK8	15	0	16	29	0	49	0	0	0	45	0	0	0	2	0	12	0	0	18	0	0	10	6	0	37	26	3	26	80	13
s_331	AK9	240	258	838	609	149	139	49	2	2382	462	38	39	74	50	168	90	39	31	177	193	24	86	86	152	314	344	366	143	877	351
s_332	AK9	175	176	458	348	38	17	59	3	4	1323	20	6	26	40	126	53	44	32	140	214	27	38	48	212	236	449	1005	180	745	141
s_333	AK9	124	103	56	346	24	435	38	622	3129	1610	4	25	8	18	21	5	25	14	74	53	18	72	31	20	258	218	564	147	390	199
s_334	AK9	454	482	957	1018	275	240	82	12	4419	3581	73	107	128	157	127	168	60	37	334	367	64	72	104	139	628	1040	1791	398	1687	339
s_335	AK9	235	480	702	860	70	276	64	12	3238	1922	40	93	98	109	441	230	64	53	643	735	79	140	103	281	487	609	529	252	1326	369
s_336	AKAP1	275	332	360	764	0	456	60	2	5325	774	28	69	110	92	212	142	46	24	487	265	54	93	52	368	403	660	588	189	711	392
s_337	AKAP1	401	589	1150	1966	111	219	138	232	11731	5907	48	69	103	75	124	100	52	33	141	215	60	96	66	99	854	729	791	411	1676	537
s_338	AKAP1	0	0	0	18	0	0	0	0	0	0	0	0	0	6	0	7	1	0	0	0	0	0	0	0	34	157	482	30	148	105
s_339	AKAP1	104	116	163	390	113	216	22	9	5802	1106	21	12	17	31	91	4	23	12	147	91	36	18	9	71	190	156	216	163	518	125
s_340	AKAP1	277	270	693	1025	203	226	90	5	308	603	49	92	102	123	159	190	63	69	340	287	42	127	61	113	366	508	1093	206	805	432
s_341	AKAP13	253	453	572	1182	101	157	90	1113	1889	2217	62	66	95	146	452	198	112	84	505	498	78	195	205	526	651	855	2025	369	2282	400
s_342	AKAP13	313	361	674	1196	0	129	30	3	1332	718	27	30	19	16	30	26	13	26	45	89	16	43	47	255	347	378	638	246	758	349
s_343	AKAP13	417	722	873	1142	399	561	205	16	4906	9756	46	71	142	144	265	344	113	76	495	706	123	221	174	351	749	869	1031	501	1962	440
s_344	AKAP13	209	241	363	706	180	303	71	4	1435	4687	15	29	153	84	318	128	55	53	313	256	81	115	134	309	554	683	694	360	1626	244
s_345	AKAP13	519	682	1239	2048	133	478	127	25	5120	3076	134	125	68	109	313	228	108	112	481	615	90	177	275	704	522	555	546	337	1270	466
s_346	AKAP2	544	499	705	913	4	1254	83	9	5555	1248	39	59	219	163	452	267	147	116	753	530	105	215	227	730	793	766	1169	294	2115	553
s_347	AKAP2	200	404	546	1000	154	136	93	16	2848	2174	20	49	38	51	43	71	24	48	104	109	40	43	53	130	423	288	1189	245	1071	325
s_348	AKAP2	77	115	419	305	0	35	39	4	3083	931	26	48	17	23	144	41	13	17	124	143	17	20	50	91	153	145	226	149	309	79
s_349	AKAP2	87	68	238	122	196	0	0	0	3	33	11	43	10	19	16	13	10	5	51	38	12	0	21	0	194	158	414	83	271	103
s_350	AKAP2	249	410	591	978	179	428	58	140	3107	3114	77	29	123	114	201	102	65	66	313	278	76	236	137	390	578	758	1873	424	1684	715
s_351	AKAP8	249	268	484	538	135	382	74	4	1400	2152	21	31	159	86	307	165	77	106	363	314	52	160	127	216	594	836	1102	374	1413	514
s_352	AKAP8	314	504	990	1363	173	503	129	4	6744	2005	35	75	178	223	381	493	172	134	1373	850	90	295	303	833	757	989	1476	391	2224	636
s_353	AKAP8	358	316	856	899	14	83	114	7	3603	4642	74	147	66	48	198	128	37	20	178	116	33	91	151	489	731	895	1381	678	2282	618
s_354	AKAP8	116	264	409	268	0	0	66	5	3413	3687	29	69	47	43	136	59	21	26	125	93	8	112	38	101	318	399	322	191	1198	238
s_355	AKAP8	336	349	800	962	128	203	74	10	4783	2099	39	84	114	213	1390	955	194	108	1870	1260	114	163	424	1291	1121	996	2149	404	1798	579
s_356	AKAP9	53	67	120	87	52	49	17	1	159	211	18	0	39	9	83	43	6	5	49	93	10	51	50	256	68	88	147	59	239	79
s_357	AKAP9	51	70	222	122	0	147	10	3	1475	571	5	0	5	29	52	50	28	10	33	103	15	18	2	0	116	102	58	56	439	143
s_358	AKAP9	0	0	0	0	0	0	0	0	0	0	0	0	0	0	0	0	0	0	0	0	0	0	0	0	0	0	0	0	0	0
s_359	AKAP9	47	56	118	296	84	59	7	1	811	439	5	24	45	58	164	41	29	24	99	68	20	58	52	145	197	266	147	137	245	103
s_360	AKAP9	153	183	186	403	0	20	33	3	273	682	8	91	1	10	0	0	4	2	0	0	3	7	23	0	47	20	11	13	116	33
s_361	AKNA	185	370	607	1000	55	110	83	16	5914	1914	32	38	151	109	177	145	62	35	269	169	68	120	141	253	499	555	445	290	1299	561
s_362	AKNA	583	664	1072	1599	209	735	111	1565	2657	2438	65	112	175	132	331	325	188	135	661	453	100	123	214	653	806	908	1552	407	1938	798
s_363	AKNA	310	220	502	812	141	220	55	7	275	960	45	61	84	94	129	160	59	51	177	297	38	57	102	276	527	490	510	204	970	291
s_364	AKNA	230	382	675	1053	407	123	111	3	4461	1615	31	42	101	130	510	183	80	80	408	213	97	158	191	511	861	1056	1516	509	2724	722
s_365	AKNA	50	82	89	159	0	0	0	0	1	124	6	14	48	15	32	11	28	4	190	69	11	21	21	0	125	106	479	59	234	54
s_366	AKT1	362	361	490	1144	104	201	118	15	247	4854	36	50	89	153	125	127	61	53	318	345	105	161	119	505	760	1113	1983	324	1849	439
s_367	AKT1	134	116	121	266	73	69	25	42	7	1205	4	2	9	12	20	0	5	1	25	3	14	4	0	0	144	303	608	148	584	151
s_368	AKT1	46	49	75	81	0	0	18	2	368	326	13	25	13	7	0	9	6	1	28	5	7	9	21	0	43	145	118	63	349	82
s_369	AKT1	151	143	315	403	4	122	72	14	1461	1900	32	23	7	26	52	27	28	15	101	47	35	81	68	62	259	306	457	154	863	202
s_370	AKT1	502	648	958	1416	116	608	265	648	3400	2855	74	103	217	151	315	227	118	161	589	378	91	126	211	291	925	1019	1596	460	1856	930
s_371	AKT2	305	565	683	1114	186	274	76	10	6084	3811	54	147	171	148	572	357	97	87	661	844	81	117	186	799	999	1311	1697	480	1797	665
s_372	AKT2	202	288	593	706	100	72	63	1	2740	2918	27	38	127	106	168	188	48	50	316	270	78	191	159	570	845	813	321	200	1404	326
s_373	AKT2	10	17	66	105	1	38	0	0	4	566	5	0	2	14	13	11	3	0	7	12	2	0	5	0	90	170	10	40	190	108
s_374	AKT2	392	359	401	991	239	155	89	3	3703	3269	36	43	88	117	116	71	69	44	255	160	67	213	127	400	511	916	1560	417	1967	411
s_375	AKT2	73	159	146	412	37	0	28	4	639	476	8	3	10	14	40	25	33	12	134	60	3	34	35	107	175	182	403	93	216	85
s_376	AKT3	417	629	1156	1701	176	709	89	742	1740	4115	67	203	225	140	199	184	95	60	449	299	101	178	221	294	1113	1214	1703	722	2724	591
s_377	AKT3	11	2	0	7	1	0	0	0	506	0	1	0	6	0	0	3	3	4	45	23	10	6	3	0	32	25	6	21	115	20
s_378	AKT3	79	140	131	477	46	189	19	4	2273	685	8	19	21	26	85	10	15	38	135	82	27	82	72	280	276	279	312	111	561	154
s_379	AKT3	278	316	438	725	70	325	40	18	2927	1491	34	37	47	101	55	173	59	57	285	271	55	75	112	405	547	616	1073	345	2095	538
s_380	AKT3	5	10	20	18	4	0	6	2	1618	284	10	20	45	11	59	21	7	6	49	25	11	20	1	0	138	82	167	42	162	41
s_381	ALDH18A1	146	129	558	425	40	35	27	10	3855	1734	35	30	139	103	334	167	50	52	525	334	44	89	83	425	720	768	1826	373	1941	615
s_382	ALDH18A1	166	113	312	392	4	96	35	451	1281	911	25	35	123	57	150	122	28	24	149	75	41	104	104	206	339	468	844	249	1042	360
s_383	ALDH18A1	155	108	132	184	0	166	6	2	618	287	4	29	35	19	132	40	5	15	61	6	7	19	2	37	114	93	305	111	316	89
s_384	ALDH18A1	315	459	1035	724	1	460	43	11	3687	4383	57	94	78	56	1122	140	50	32	484	454	44	119	161	892	329	396	1149	243	880	358
s_385	ALDH18A1	135	182	420	676	1	368	22	2	411	1440	32	22	19	37	74	29	12	17	282	221	26	9	44	41	406	463	2065	210	901	225
s_386	ALDH2	423	602	1000	1276	60	208	147	666	1458	6233	65	119	62	84	104	66	27	28	70	97	45	97	84	129	774	715	832	306	1164	277
s_387	ALDH2	175	155	224	632	246	225	31	4	1407	940	21	45	86	80	493	321	58	47	412	353	58	134	154	1142	302	278	1072	170	865	254
s_388	ALDH2	701	912	1728	2325	513	997	195	900	9851	4248	95	179	221	116	381	194	106	78	1113	646	135	200	181	924	1281	1253	1365	635	2716	943
s_389	ALDH2	236	450	536	891	170	154	89	8	4980	6538	45	98	196	169	375	302	124	141	387	516	87	261	213	585	724	812	1122	528	2032	528
s_390	ALDH2	254	435	959	725	84	157	165	5	1460	4471	73	100	100	80	303	147	79	86	464	386	62	136	113	70	562	725	931	387	1806	647
s_391	ALG1	1	0	0	0	5	56	17	0	0	2	0	0	0	15	0	0	0	6	0	17	0	0	3	0	31	21	25	10	71	14
s_392	ALG1	0	0	23	0	0	0	0	0	0	0	0	8	4	0	4	1	3	0	4	0	1	0	0	0	92	52	118	18	56	37
s_393	ALG1	5	28	5	39	2	0	0	0	2	419	7	12	1	7	0	34	12	9	11	12	4	16	7	0	850	630	1308	422	2116	693
s_394	ALG1	128	173	370	693	0	141	25	4	1	331	18	21	34	55	51	113	75	41	270	203	56	45	69	420	397	448	1320	159	1249	418
s_395	ALG1	9	53	105	178	67	0	19	1	0	7	3	10	2	3	4	15	2	1	11	15	3	1	17	0	513	722	377	247	1025	383
s_396	ALG13	53	86	156	322	53	0	0	2	2	0	8	10	12	6	1	7	9	9	17	19	15	2	12	0	360	221	75	116	641	121
s_397	ALG13	255	371	404	1121	150	125	65	921	670	3536	37	66	3	19	47	8	14	13	24	60	18	2	25	64	785	879	986	285	1324	335
s_398	ALG13	25	251	61	307	199	186	8	1	5	169	11	10	38	96	304	189	89	51	543	212	89	110	225	990	834	842	1989	533	2603	521
s_399	ALG13	16	39	61	35	0	3	6	0	1	193	3	9	7	10	0	0	2	4	36	20	0	4	0	0	110	159	277	95	249	84
s_400	ALG13	168	263	395	577	121	157	142	1	846	2279	7	28	60	88	278	109	59	48	269	154	71	149	97	251	627	534	617	222	1370	358
s_401	ALK	453	641	1217	2005	471	425	172	20	6677	2031	102	80	158	176	425	293	101	127	591	467	89	179	171	621	932	755	1530	461	2015	1160
s_402	ALK	119	150	310	376	33	117	45	8	1849	1057	35	18	57	67	130	110	32	19	248	217	32	95	78	154	379	229	402	191	893	296
s_403	ALK	333	446	837	731	111	289	122	27	2970	498	12	67	50	56	82	91	39	47	210	108	36	100	77	219	353	379	398	220	823	436
s_404	ALK	263	407	720	832	382	454	124	10	2285	4013	49	67	67	61	123	135	38	49	256	181	51	91	149	142	541	713	782	302	1232	366
s_405	ALK	766	1145	2259	2808	235	641	315	30	8068	1924	105	159	91	170	725	372	113	125	797	775	75	145	257	1103	754	627	649	338	1170	586
s_406	ALKBH1	162	126	380	455	104	240	39	1	999	761	39	22	50	36	55	64	50	17	196	162	19	58	31	33	670	469	1089	304	1411	509
s_407	ALKBH1	198	269	330	1111	1	37	20	670	2684	1843	25	77	158	25	165	17	14	7	136	111	20	54	41	33	173	236	512	158	646	97
s_408	ALKBH1	124	59	361	305	41	330	44	0	1200	576	19	6	43	17	57	18	32	27	85	41	17	36	16	89	313	211	845	198	894	213
s_409	ALKBH1	81	110	193	336	0	143	12	2	1275	589	26	5	15	4	0	0	12	0	17	3	2	1	0	92	46	117	489	23	277	28
s_410	ALKBH1	8	20	39	0	42	0	0	0	0	6	0	0	1	0	5	0	2	4	0	8	3	0	0	0	10	34	3	1	0	8
s_411	ALKBH2	105	214	618	557	63	113	84	5	3438	1606	35	36	17	20	31	3	11	6	32	14	9	12	2	73	267	365	319	155	780	361
s_412	ALKBH2	303	182	518	950	11	2	39	4	4940	3750	21	50	54	21	24	17	13	18	179	113	23	50	41	10	292	426	1259	343	816	238
s_413	ALKBH2	22	41	69	88	1	70	7	0	2	94	0	5	0	0	9	3	0	6	0	6	1	12	2	0	39	18	28	24	82	32
s_414	ALKBH2	6	16	23	65	0	0	0	0	0	85	1	0	0	0	14	0	3	0	3	0	0	0	0	2	25	55	12	14	67	33
s_415	ALKBH2	734	949	1478	2915	265	485	227	13	9498	6663	91	117	275	387	1614	770	236	191	1976	1552	152	404	332	1697	1211	1479	2691	631	3396	722
s_416	ALKBH3	414	530	820	1252	126	876	158	18	7512	3243	35	56	110	113	414	219	85	71	837	727	111	194	190	511	688	864	1378	418	1871	678
s_417	ALKBH3	93	26	150	367	85	1	10	917	456	1961	1	18	40	46	187	211	17	22	170	240	26	85	70	474	331	517	793	143	685	185
s_418	ALKBH3	934	1147	1998	2607	294	1281	130	697	8752	7353	95	159	276	340	684	375	165	173	1114	678	223	337	347	904	1803	1800	2169	1118	4085	1040
s_419	ALKBH3	138	218	412	524	174	135	19	1161	18	1903	19	49	67	61	81	44	45	30	216	141	28	93	14	2	318	425	1060	193	1145	195
s_420	ALKBH3	305	412	312	1079	87	429	97	18	2531	4600	33	95	82	129	428	118	54	59	427	351	63	134	139	259	558	857	1545	402	2120	345
s_421	ALOX5	41	62	58	207	0	47	22	2	2	134	2	0	31	6	6	4	2	6	12	18	5	20	17	66	70	62	192	11	154	53
s_422	ALOX5	450	503	796	1299	278	649	182	10	3711	8241	96	91	182	152	315	180	147	116	515	450	140	286	276	366	1177	1446	1592	824	3328	894
s_423	ALOX5	49	15	121	91	0	159	7	0	4	202	6	7	4	21	134	9	9	9	102	65	12	44	21	17	113	174	267	44	310	170
s_424	ALOX5	150	244	338	546	182	102	55	16	6655	1360	12	66	49	31	114	84	23	56	252	324	37	62	45	337	283	267	610	209	464	181
s_425	ALOX5	300	383	508	1313	85	136	87	13	2396	2682	34	41	77	93	285	147	72	41	379	254	64	103	93	333	589	470	832	308	1247	518
s_426	ALPK1	0	0	0	0	0	0	0	0	1	0	0	0	0	0	0	0	0	0	0	0	0	0	0	0	4	3	2	1	33	6
s_427	ALPK1	750	676	1843	2983	213	1683	316	41	10077	6807	91	137	465	296	1168	582	230	183	1563	1452	201	349	429	1538	1821	1919	3673	1117	5075	1157
s_428	ALPK1	507	650	1364	1818	214	276	105	6	3041	2428	64	141	138	102	115	110	50	60	222	188	63	147	81	48	964	800	916	591	2547	637
s_429	ALPK1	190	152	327	691	6	170	41	0	1636	1099	26	36	5	17	36	37	11	13	12	39	13	52	29	12	93	215	67	95	407	51
s_430	ALPK1	18	55	129	244	0	0	11	2	942	661	14	0	4	7	4	0	12	1	55	9	6	4	8	19	41	104	28	40	230	47
s_431	ALPK2	26	5	14	6	0	0	0	0	0	0	5	3	0	2	0	0	0	0	0	17	4	0	9	9	4	6	3	7	164	16
s_432	ALPK2	353	634	1123	1504	202	443	73	9	2335	4484	94	113	104	98	322	116	65	88	261	521	110	153	126	493	705	1006	691	533	2396	499
s_433	ALPK2	9	20	71	115	0	57	6	0	0	37	0	0	2	19	7	14	0	9	25	58	14	1	7	0	89	190	48	42	197	75
s_434	ALPK2	87	207	392	685	86	198	61	3	1065	603	20	32	114	113	528	202	61	106	524	461	63	97	71	545	377	431	612	223	1137	420
s_435	ALPK2	411	473	919	1368	23	579	170	372	5534	2110	45	76	166	105	304	155	77	54	553	399	86	283	115	325	920	867	1212	617	2206	625
s_436	ALPK3	34	2	58	69	0	53	41	1	1	1	3	21	1	15	13	4	4	2	0	6	3	7	0	0	94	161	128	56	124	52
s_437	ALPK3	304	345	1392	1120	70	356	61	15	2579	4796	51	70	115	111	256	168	112	64	522	444	87	119	154	411	827	756	768	361	1880	445
s_438	ALPK3	60	95	42	195	0	169	7	1	2126	327	13	0	3	10	0	21	6	6	16	16	5	16	6	0	53	179	340	72	221	29
s_439	ALPK3	192	304	475	647	194	153	65	883	453	265	32	40	51	61	172	214	54	39	327	302	28	66	132	464	186	223	165	74	551	219
s_440	ALPK3	2	0	0	2	0	0	0	0	0	0	0	3	0	6	0	9	0	0	0	0	0	0	0	0	13	19	2	16	89	30
s_441	ALPPL2	1127	1196	1780	3150	531	1209	368	1012	15898	6242	137	264	283	288	599	479	204	178	883	976	225	451	446	1491	1669	1639	2294	711	3616	1372
s_442	ALPPL2	351	332	667	806	98	190	134	14	2029	1879	20	94	82	81	283	130	38	46	278	158	57	133	87	388	625	802	565	382	1927	526
s_443	ALPPL2	102	78	225	403	122	117	67	3	658	529	9	17	76	42	158	55	62	20	145	160	66	82	57	457	362	313	931	161	645	266
s_444	ALPPL2	10	18	11	64	0	0	9	0	25	206	10	11	2	1	20	1	0	0	4	0	3	4	0	0	59	184	26	26	71	40
s_445	ALPPL2	90	161	431	488	44	454	29	0	799	1598	20	29	33	73	190	89	50	44	133	78	25	39	35	288	301	288	459	166	688	114
s_446	ALYREF	67	36	119	324	1	312	17	5	10	1493	8	15	30	20	52	60	12	18	53	73	22	28	18	67	184	181	923	202	943	495
s_447	ALYREF	417	593	1170	1546	349	452	142	16	1653	12765	60	72	84	141	158	168	78	50	359	312	74	219	74	235	1464	1625	3228	1196	4512	1144
s_448	ALYREF	218	224	304	456	150	491	59	7	940	252	42	66	42	29	45	83	22	31	155	62	15	48	37	127	168	226	107	119	464	441
s_449	ALYREF	179	327	318	505	21	0	45	14	594	580	29	50	17	11	45	80	5	3	78	53	27	7	36	82	321	199	1463	176	709	387
s_450	ALYREF	0	0	0	0	0	0	0	0	0	0	0	0	0	4	0	0	0	0	0	0	0	4	0	0	123	109	49	43	229	117
s_451	AMHR2	41	8	47	34	0	60	9	0	60	14	1	20	2	6	1	6	5	5	12	20	4	18	5	54	84	73	225	35	214	112
s_452	AMHR2	6	19	307	125	0	0	27	9	41	0	10	9	7	8	0	0	0	13	21	10	2	0	7	0	30	59	209	22	218	54
s_453	AMHR2	151	143	212	544	0	0	73	298	2	267	33	17	42	62	88	60	36	38	171	138	18	23	67	191	152	100	78	58	205	71
s_454	AMHR2	389	316	362	709	102	92	77	23	782	2149	27	35	61	43	118	61	25	40	318	164	50	54	79	127	352	426	618	163	1061	290
s_455	AMHR2	176	245	392	561	1	91	11	14	2161	271	41	35	5	47	32	43	40	45	98	153	27	51	25	188	273	362	534	180	822	354
s_456	AMY2A	902	717	1180	1924	118	505	161	22	10386	6787	66	106	141	160	585	276	74	70	350	262	78	227	155	886	649	930	736	516	2356	519
s_457	AMY2A	596	854	1209	1592	229	325	113	16	1271	6121	49	120	194	144	130	143	86	91	279	256	67	101	155	315	1209	1567	1667	730	3607	852
s_458	AMY2A	234	301	433	953	99	292	86	15	2072	3799	29	38	86	78	42	78	47	14	164	123	45	89	36	221	367	358	449	209	866	212
s_459	AMY2A	166	163	211	539	121	52	20	5	2414	2462	5	13	58	81	82	245	51	58	769	331	53	91	178	628	451	500	950	245	950	205
s_460	AMY2A	423	675	1242	1727	444	576	123	18	6967	6368	80	162	177	220	319	267	142	134	660	626	89	291	212	823	1471	2154	4245	950	3715	826
s_461	ANKK1	76	209	439	287	0	136	28	6	1075	969	24	30	27	22	65	15	11	17	62	69	6	12	29	172	63	138	706	45	382	43
s_462	ANKK1	168	170	654	715	56	442	109	708	808	2942	34	28	53	59	73	88	30	36	70	150	20	104	74	124	401	329	839	243	1215	341
s_463	ANKK1	85	185	287	346	0	207	16	1	2826	542	11	41	42	14	25	16	21	11	96	40	24	19	9	2	86	46	372	45	122	70
s_464	ANKK1	377	420	601	1224	44	815	158	22	3863	3848	78	81	77	120	121	177	33	43	459	287	45	147	122	592	625	707	1049	362	1853	471
s_465	ANKK1	71	149	441	493	39	361	13	3	3130	519	14	76	78	32	133	90	14	52	263	226	41	81	113	226	364	464	685	162	763	308
s_466	ANP32E	441	505	453	1055	227	210	68	43	2894	2518	111	82	104	127	375	174	71	68	554	446	79	97	136	738	925	730	248	436	1494	361
s_467	ANP32E	89	93	164	287	0	76	67	0	1511	1218	9	10	54	87	313	272	59	46	534	623	46	66	167	527	244	173	321	132	472	199
s_468	ANP32E	215	248	512	1024	112	1474	107	15	5229	2234	26	50	107	193	168	213	66	58	272	309	71	167	164	588	764	959	943	381	1604	325
s_469	ANP32E	36	124	188	292	1	169	34	0	141	213	10	8	15	10	69	9	13	5	71	15	11	36	18	24	189	195	464	72	355	179
s_470	ANP32E	7	0	54	90	33	0	0	5	1	295	2	8	0	0	6	0	1	0	12	12	0	9	0	27	54	38	50	11	96	68
s_471	ANXA1	30	10	27	41	0	131	7	0	0	0	0	0	10	13	48	0	7	1	35	6	2	20	9	0	43	23	5	33	31	74
s_472	ANXA1	209	156	637	723	21	404	53	1	7309	2522	40	37	72	74	128	65	39	45	255	171	43	90	149	314	525	371	807	350	1246	299
s_473	ANXA1	114	109	384	277	63	86	40	0	4	336	15	73	35	69	170	64	25	18	245	128	28	38	38	28	400	689	284	276	1234	194
s_474	ANXA1	348	452	546	1046	96	426	91	14	1583	1958	39	27	161	111	263	98	68	67	341	403	76	205	168	154	509	622	1408	361	1248	381
s_475	ANXA1	239	383	640	829	54	505	69	7	5182	3026	36	34	189	139	387	196	120	83	583	813	120	283	311	332	471	659	1563	259	1215	183
s_476	APBB1	37	68	187	214	60	168	58	1	4322	1047	6	29	20	27	75	6	8	11	84	51	3	41	45	44	115	114	40	92	439	90
s_477	APBB1	62	59	284	223	0	10	29	6	266	302	10	28	2	26	22	20	28	13	61	27	25	57	19	175	253	200	670	175	330	118
s_478	APBB1	178	399	460	702	6	255	76	458	2919	1194	15	44	43	48	128	82	46	25	222	146	38	62	64	196	236	437	271	168	616	188
s_479	APBB1	35	92	41	169	38	43	12	7	140	490	11	18	15	14	48	37	17	8	32	53	10	37	15	25	140	155	201	101	530	85
s_480	APBB1	160	295	684	648	40	192	32	12	2738	8518	31	64	109	104	344	258	63	36	463	381	74	214	238	237	533	496	1336	385	1635	458
s_481	APC	37	9	47	79	160	153	0	0	3	173	1	2	10	11	14	0	0	3	1	18	3	13	7	6	200	274	519	178	508	142
s_482	APC	226	261	455	563	81	119	30	0	804	3370	25	65	13	43	23	41	19	31	120	23	54	71	34	70	408	353	623	249	1413	265
s_483	APC	183	344	382	651	127	453	66	10	4773	2550	22	16	30	55	162	97	66	52	146	287	43	71	69	120	685	763	1583	345	1927	623
s_484	APC	27	39	52	111	0	99	18	0	554	1	14	32	66	42	373	96	9	14	262	143	57	23	91	130	41	178	596	99	434	89
s_485	APC	67	145	124	245	0	61	14	3	4	276	13	17	37	72	52	69	22	23	153	273	38	108	50	228	381	381	1048	261	1250	305
s_486	APEX1	0	0	0	0	0	49	0	0	0	0	0	0	0	0	0	0	0	0	0	0	0	0	0	0	53	14	75	2	0	1
s_487	APEX1	288	432	720	1102	86	73	67	1482	760	974	68	113	69	57	319	65	65	44	305	150	37	63	93	207	480	518	1685	236	1108	484
s_488	APEX1	290	317	723	1087	136	138	124	15	2175	2230	42	105	153	199	661	536	145	79	981	723	132	155	336	965	493	417	731	353	1171	413
s_489	APEX1	1	2	54	22	0	0	0	0	635	189	2	16	8	10	8	27	10	10	27	35	18	23	26	2	6	67	3	24	109	30
s_490	APEX1	87	160	128	120	9	0	5	0	0	7	6	0	34	47	26	39	25	23	97	107	25	31	19	78	138	47	35	82	230	75
s_491	APEX2	289	331	626	844	95	335	48	18	4653	1321	20	50	92	46	172	57	37	61	269	125	44	87	161	724	482	617	1340	314	1355	517
s_492	APEX2	0	0	0	0	0	0	0	0	0	0	0	0	0	0	0	0	0	0	0	0	0	0	0	0	0	0	0	0	0	0
s_493	APEX2	132	248	528	426	75	83	51	2	1279	2202	23	17	57	86	219	40	110	55	158	140	46	100	89	152	595	415	617	292	1354	487
s_494	APEX2	39	102	47	56	49	33	34	4	16	2144	0	7	16	20	8	0	5	0	3	2	2	8	0	0	114	66	740	117	222	71
s_495	APEX2	19	30	22	53	45	75	5	17	0	71	4	13	3	9	1	5	20	6	46	25	7	16	0	35	90	79	131	75	405	161
s_496	APITD1	368	448	589	1062	64	179	88	11	1646	3400	48	69	135	95	248	102	105	55	544	439	66	144	200	863	821	960	1980	536	3117	715
s_497	APITD1	327	590	872	880	81	125	239	823	4464	3886	48	72	55	78	98	108	46	31	132	249	46	95	57	110	665	652	1080	362	2148	533
s_498	APITD1	106	203	318	494	67	121	48	11	1255	1462	17	30	7	12	13	19	36	5	69	64	10	6	47	32	455	655	1018	244	1294	320
s_499	APITD1	194	122	406	407	12	537	67	8	9	2760	16	48	13	19	131	69	28	36	40	35	34	55	89	95	484	576	1371	312	1783	326
s_500	APITD1	356	477	971	882	222	483	126	1972	1244	4818	39	72	88	116	226	148	70	60	424	286	80	217	187	625	1056	1257	3175	818	2651	975
s_501	APP	241	355	586	1013	92	92	99	25	2073	3189	31	52	78	111	93	145	53	48	136	229	58	145	214	386	496	558	814	258	1309	487
s_502	APP	123	229	270	619	107	160	60	6	1870	2632	18	11	145	95	289	193	89	55	651	275	58	203	96	465	390	434	903	211	1190	271
s_503	APP	724	857	1941	2425	589	648	230	29	11517	3655	77	164	135	165	379	245	122	100	754	568	138	236	227	602	1020	966	1758	573	2251	781
s_504	APP	419	699	772	1310	162	578	102	18	12057	7579	76	91	44	50	222	62	22	27	192	263	34	53	65	405	430	647	1886	436	1375	431
s_505	APP	213	148	203	296	84	0	35	1	892	2033	12	27	25	14	61	27	10	20	75	37	7	33	31	37	247	215	160	150	884	141
s_506	APTX	277	397	919	905	229	680	107	739	3364	3632	45	74	84	85	347	177	44	58	266	381	56	132	121	336	475	723	1916	437	1771	379
s_507	APTX	0	0	13	0	66	0	0	1	0	0	5	0	15	4	19	4	4	1	10	5	2	0	6	0	52	90	25	21	225	72
s_508	APTX	38	33	131	175	103	78	2	4	424	400	3	2	17	20	57	58	14	14	163	95	6	6	52	0	180	275	396	150	488	109
s_509	APTX	398	382	1084	1352	53	130	87	525	3242	3768	64	154	148	194	294	282	189	154	718	582	93	184	126	215	851	807	1441	511	2125	455
s_510	APTX	204	214	425	759	59	224	30	500	3879	2095	20	23	161	84	491	188	79	78	527	665	74	241	200	636	457	834	1462	306	1004	300
s_511	AR	1091	1484	1963	2939	491	3007	315	959	15328	19562	176	322	360	419	688	648	212	176	1354	1027	202	374	528	1515	1980	2341	3584	1075	4946	1339
s_512	AR	66	49	222	183	0	80	18	0	934	1123	3	3	2	10	48	10	0	3	8	120	2	1	1	51	49	84	8	23	167	2
s_513	AR	122	245	487	676	128	151	32	13	773	963	48	47	85	57	166	141	49	16	203	117	47	49	110	245	277	507	502	215	955	357
s_514	AR	186	332	305	945	134	402	121	4	1680	3002	23	47	39	33	119	107	36	21	295	195	18	58	54	200	350	431	511	241	842	224
s_515	AR	7	10	9	24	0	0	2	2	1	0	1	3	0	4	7	0	2	1	0	1	1	0	0	0	15	29	11	21	34	52
s_516	ARAF	290	384	509	853	92	200	51	8	1473	1670	51	56	123	130	279	112	46	49	221	354	37	117	102	475	482	680	999	301	1478	557
s_517	ARAF	63	77	156	284	152	107	12	5	21	1394	7	2	8	13	17	17	40	20	71	74	9	7	23	0	221	433	807	158	781	222
s_518	ARAF	275	293	596	801	80	395	61	10	3651	2331	29	73	48	42	57	58	23	34	103	92	56	28	87	181	482	470	364	328	1650	339
s_519	ARAF	264	337	427	752	209	402	65	397	1512	1889	53	65	94	105	141	145	78	43	348	302	58	113	155	443	595	754	1526	331	1685	337
s_520	ARAF	209	78	180	316	136	120	26	7	485	733	19	56	16	10	12	0	9	6	45	25	6	43	4	84	93	66	327	55	198	107
s_521	ARCN1	23	10	26	73	0	0	0	0	0	159	0	6	0	2	6	0	0	1	0	0	0	0	0	0	77	81	301	48	101	181
s_522	ARCN1	169	157	497	549	103	210	39	557	1461	1053	14	26	55	64	141	129	34	43	230	325	49	24	90	327	268	332	1024	210	755	293
s_523	ARCN1	35	144	47	302	0	53	32	2	2	365	8	10	22	0	6	2	4	5	0	15	9	5	16	0	115	90	73	127	492	232
s_524	ARCN1	351	436	519	867	315	129	83	561	1090	907	31	16	122	91	384	288	121	88	754	692	97	169	275	802	703	514	895	313	1244	597
s_525	ARCN1	195	302	605	848	26	162	88	9	1322	1676	50	48	85	81	215	153	27	33	194	160	48	42	65	290	503	888	1752	391	1741	586
s_526	ARFRP1	15	10	22	21	57	0	1	0	2	13	14	1	7	21	54	36	7	1	40	19	23	5	37	48	895	981	2038	631	2535	634
s_527	ARFRP1	283	256	379	667	187	532	45	9	7659	2948	47	34	54	84	120	85	57	33	197	112	57	92	100	238	1130	1338	3699	628	2746	735
s_528	ARFRP1	0	0	0	15	30	0	0	0	0	0	0	0	0	1	0	0	0	2	11	0	4	0	0	0	131	140	129	63	248	212
s_529	ARFRP1	39	36	174	109	81	130	2	1	9	255	9	18	32	84	33	74	6	13	270	131	35	88	50	221	392	427	806	221	1083	279
s_530	ARFRP1	482	645	905	1440	308	299	134	36	5980	4533	61	148	64	65	94	128	51	25	138	117	49	105	97	112	1005	1013	1435	577	2085	644
s_531	ARID1A	133	188	514	389	117	276	91	9	3736	355	45	38	73	47	85	99	38	20	187	116	45	44	122	153	315	502	352	247	801	380
s_532	ARID1A	78	101	34	232	30	35	5	0	2177	77	10	3	70	39	120	93	16	11	86	70	16	57	76	206	250	193	491	127	752	243
s_533	ARID1A	141	201	513	485	161	439	49	5	11	1873	24	66	46	45	228	119	17	31	85	223	22	78	45	196	1018	1072	1629	475	2165	746
s_534	ARID1A	616	800	1989	2257	385	2261	138	14	2152	6300	99	214	206	192	443	308	127	112	914	687	140	157	250	295	1463	1385	1802	955	4008	885
s_535	ARID1A	339	373	920	869	32	327	125	11	4420	3284	47	133	105	112	151	126	39	47	429	567	62	232	214	542	858	948	982	397	2255	630
s_536	ARID1B	344	405	866	1022	194	157	135	20	2583	3291	75	87	156	70	267	89	64	39	521	228	79	98	95	475	735	530	1631	440	2523	612
s_537	ARID1B	614	1042	1198	2227	503	445	108	614	5456	2174	95	127	172	123	243	134	100	78	368	403	121	230	251	434	1090	1616	2244	804	3607	1024
s_538	ARID1B	172	244	256	616	228	251	75	0	1852	859	30	42	95	63	238	133	66	62	488	432	67	148	159	383	434	551	470	203	720	317
s_539	ARID1B	13	51	136	111	55	5	9	8	4331	599	10	31	29	28	20	2	10	13	27	11	6	30	0	0	89	191	146	75	329	121
s_540	ARID1B	48	53	139	271	34	46	13	5	2175	1039	4	27	8	9	33	20	8	14	48	50	14	25	37	21	242	182	233	130	495	178
s_541	ARID2	18	0	150	143	73	68	1	1	286	2	6	2	21	14	7	21	9	9	30	16	7	4	5	0	94	90	290	56	332	125
s_542	ARID2	103	135	524	540	65	242	42	5	1781	3313	23	23	58	29	19	26	6	18	107	33	36	42	30	143	447	299	701	193	1167	224
s_543	ARID2	264	341	1028	979	60	550	39	13	96	2873	37	86	28	62	56	17	27	11	104	48	30	61	26	50	782	772	1014	418	1382	386
s_544	ARID2	43	52	165	79	0	229	21	0	6	491	3	13	34	29	78	40	5	6	197	49	19	7	72	337	110	79	123	82	361	76
s_545	ARID2	171	375	981	800	150	441	124	378	2698	1884	67	91	101	132	352	254	73	89	404	488	105	131	179	617	563	569	929	310	1248	484
s_546	ARID3B	729	1107	1168	2574	327	1117	207	28	5690	8033	113	201	192	183	812	636	93	115	873	869	126	153	322	1152	997	1008	1833	566	2992	522
s_547	ARID3B	86	116	152	417	0	131	30	2	1699	736	14	49	16	20	60	9	14	5	52	67	9	30	25	74	216	215	476	148	1009	128
s_548	ARID3B	397	433	691	1242	5	146	82	6	2555	2141	59	92	159	199	756	703	126	123	761	816	179	297	263	645	1363	1377	5319	748	3340	1095
s_549	ARID3B	781	749	1586	2006	184	431	154	23	9644	6373	63	151	198	125	704	205	75	68	731	532	121	164	371	860	916	1084	997	433	2475	735
s_550	ARID3B	152	205	191	301	118	5	19	6	1162	2750	27	43	86	97	269	400	82	57	903	577	47	108	196	479	618	681	722	269	1271	414
s_551	ARID4A	464	689	940	1630	333	519	255	57	7053	5018	95	194	266	236	650	287	172	114	755	740	135	303	356	901	1257	1322	1744	570	2826	885
s_552	ARID4A	0	9	0	0	0	0	0	0	0	0	0	0	0	0	0	0	0	0	0	0	2	0	0	0	5	1	13	0	0	0
s_553	ARID4A	266	338	362	697	57	173	59	6	503	2343	29	50	146	58	125	79	40	46	241	213	45	70	76	120	484	508	705	311	1323	499
s_554	ARID4A	0	0	0	0	0	0	0	0	0	0	0	0	0	0	0	0	0	0	0	0	0	0	0	0	0	0	0	0	0	0
s_555	ARID4A	339	302	406	622	1	81	90	8	5398	2137	28	49	29	57	85	56	21	15	75	115	29	51	21	31	297	554	512	233	1229	183
s_556	ARID4B	251	220	546	666	44	312	62	7	10	2256	39	21	62	62	87	81	32	31	162	265	29	59	84	187	332	316	494	147	1096	138
s_557	ARID4B	599	912	1382	2284	99	254	345	38	13283	9061	160	226	124	201	627	413	109	78	763	406	77	116	170	670	1187	847	1790	597	2243	538
s_558	ARID4B	257	343	443	758	102	100	86	3	1130	2378	21	22	35	39	137	42	41	39	306	266	38	62	30	123	348	351	617	199	761	319
s_559	ARID4B	68	39	256	220	0	98	20	9	9	971	8	5	2	8	29	1	0	3	21	52	11	0	14	77	112	34	360	27	157	42
s_560	ARID4B	261	267	807	526	64	125	115	317	5871	5215	33	54	109	152	542	151	46	28	260	275	67	119	101	400	416	715	1072	268	1471	296
s_561	ARID5A	116	182	306	574	40	205	61	5	850	888	30	44	90	144	279	183	58	46	212	275	53	111	129	481	520	361	1057	234	1307	364
s_562	ARID5A	305	572	1319	1562	76	235	83	9	8061	5433	64	94	240	264	904	527	168	118	908	631	138	209	289	533	1140	1361	1488	611	2094	476
s_563	ARID5A	201	330	373	634	40	344	15	21	8	2647	25	75	12	42	128	16	5	9	79	19	19	23	35	69	228	314	474	139	628	195
s_564	ARID5A	339	333	597	805	87	159	145	666	1188	1198	61	63	119	146	207	111	64	60	392	367	56	97	153	613	534	513	924	231	1082	394
s_565	ARID5A	226	384	647	988	130	194	76	0	7947	2699	33	106	118	125	393	162	98	45	352	317	92	67	121	151	650	858	966	383	1427	347
s_566	ARID5B	46	100	78	35	104	790	12	3	1420	890	0	0	0	1	0	0	0	0	10	0	0	43	0	0	37	23	378	17	164	33
s_567	ARID5B	77	131	231	360	123	5	19	1	1651	761	13	66	53	71	387	53	37	53	301	247	44	64	120	288	379	391	1032	205	830	228
s_568	ARID5B	326	450	1184	1092	111	266	76	24	5411	3382	60	99	73	156	222	154	68	72	287	255	95	107	38	234	845	796	918	392	2564	490
s_569	ARID5B	63	182	262	416	116	71	29	7	3	424	15	1	15	30	151	23	8	20	33	37	33	19	43	56	177	127	286	67	515	128
s_570	ARID5B	44	109	154	450	182	51	44	0	358	101	6	42	81	89	134	143	33	64	479	481	48	41	128	399	313	313	836	230	771	258
s_571	ARL6IP4	58	55	140	193	81	0	61	0	0	218	9	39	67	59	139	89	21	25	165	154	18	76	61	289	122	162	49	80	259	142
s_572	ARL6IP4	105	180	255	397	1	244	20	6	732	1207	1	10	5	27	14	7	11	1	14	8	1	17	9	0	315	398	671	189	607	156
s_573	ARL6IP4	97	156	160	126	2	0	40	6	4544	626	5	19	52	34	129	29	32	18	136	96	14	36	50	143	262	204	104	130	475	138
s_574	ARL6IP4	51	24	72	75	50	85	17	1	258	695	8	0	107	51	192	34	31	39	271	176	39	49	101	362	148	60	116	92	401	146
s_575	ARL6IP4	61	114	244	273	47	196	16	1	2921	476	10	63	24	71	137	88	15	24	145	189	35	79	34	188	259	221	394	133	523	451
s_576	ARRB1	58	86	453	195	3	10	49	9	280	304	16	53	35	23	65	35	10	25	65	48	15	52	19	65	93	61	178	34	261	125
s_577	ARRB1	217	249	606	631	21	515	35	1	3638	1861	18	2	34	58	76	55	29	29	198	104	23	74	56	212	421	389	177	230	1184	225
s_578	ARRB1	176	332	217	537	32	26	48	7	1512	969	19	29	9	26	63	25	10	4	47	35	15	10	37	95	115	110	484	63	184	62
s_579	ARRB1	642	1018	1931	1837	342	674	278	50	8682	10643	132	203	79	117	328	151	87	73	828	381	82	181	163	399	861	915	1069	511	1935	475
s_580	ARRB1	177	265	557	755	365	742	56	8	3504	5054	34	50	89	90	436	165	64	33	210	303	87	71	140	284	968	1260	738	615	2631	834
s_581	ART1	45	40	166	57	47	42	7	1	4	2	8	16	18	68	86	27	11	9	17	27	14	85	29	0	171	339	676	86	295	112
s_582	ART1	195	340	755	1245	550	399	105	5	5203	3236	43	87	127	132	312	219	86	85	551	332	140	248	130	390	817	542	724	517	2401	731
s_583	ART1	249	327	816	910	210	904	129	17	3870	3537	44	65	105	167	313	216	79	86	391	215	60	226	118	498	784	1113	1431	532	2570	590
s_584	ART1	510	705	1703	1659	193	348	118	25	10245	4140	65	114	188	170	525	238	118	109	722	461	125	322	250	632	1282	1080	1894	667	2615	1087
s_585	ART1	178	203	306	420	1	219	29	11	8450	3399	23	54	27	63	130	45	52	33	189	206	48	79	57	86	334	306	497	251	1158	268
s_586	ART3	216	264	221	538	0	105	56	1	2404	2056	34	51	62	49	140	75	17	12	300	82	15	33	36	81	280	245	473	148	561	131
s_587	ART3	117	123	340	440	140	231	30	5	1363	649	20	53	59	80	916	221	20	27	630	429	34	94	168	796	202	316	97	123	666	183
s_588	ART3	238	594	1115	1266	113	779	111	13	4388	5113	32	94	127	137	210	224	120	60	406	306	96	160	123	257	1118	1213	1515	540	2825	644
s_589	ART3	82	209	306	346	79	179	38	9	3	235	8	60	60	74	234	236	53	41	227	331	31	56	104	342	136	205	115	75	460	169
s_590	ART3	5	0	0	79	0	50	0	0	0	4	0	3	19	11	94	22	7	6	68	35	5	57	12	0	65	19	18	32	136	21
s_591	ART4	24	37	55	77	0	172	0	0	1	121	0	0	16	40	38	24	0	9	29	23	5	0	1	0	155	154	30	117	256	51
s_592	ART4	0	0	0	0	0	0	0	0	0	0	0	0	1	0	0	0	0	0	0	0	0	0	0	0	15	0	310	0	0	0
s_593	ART4	148	182	648	500	160	87	67	1	215	2268	4	10	44	47	191	27	22	19	84	147	11	111	30	211	367	349	2324	318	1052	319
s_594	ART4	406	481	890	1025	147	421	122	1296	5773	2744	44	72	203	195	632	227	142	149	648	543	113	212	303	533	906	911	1144	538	2139	803
s_595	ART4	366	286	874	905	60	221	167	19	6399	4144	53	113	90	89	241	197	72	37	254	282	36	185	52	186	627	734	2879	549	2055	421
s_596	ART5	429	608	1285	1745	259	533	231	23	10639	4591	116	121	139	140	419	217	90	81	653	341	81	105	156	293	773	763	1228	542	1906	758
s_597	ART5	39	75	138	298	44	0	35	3	8	578	12	8	37	48	37	51	22	10	161	43	23	56	41	67	208	413	87	138	636	193
s_598	ART5	229	404	667	1035	122	213	61	20	5025	1308	39	86	70	72	225	182	46	56	480	291	58	96	117	368	329	352	296	150	641	360
s_599	ART5	0	0	81	28	0	0	0	0	0	0	0	0	0	0	0	0	0	0	0	0	0	0	0	0	0	0	16	2	52	35
s_600	ART5	75	205	399	378	136	279	88	3	1752	1806	20	34	105	159	478	165	72	49	481	296	53	115	166	373	575	549	817	223	911	399
s_601	ASF1A	162	254	488	470	42	71	61	9	3897	1515	20	44	69	68	76	50	50	53	104	194	33	23	34	94	270	362	317	220	976	286
s_602	ASF1A	65	63	160	167	41	2	31	0	1	0	15	21	44	25	35	5	31	19	23	66	4	10	21	0	210	29	675	47	376	67
s_603	ASF1A	253	199	465	707	1	249	57	816	605	1087	34	34	65	73	205	41	38	56	310	165	47	112	119	220	392	268	489	171	1000	275
s_604	ASF1A	18	22	27	23	0	0	0	0	4	360	5	4	41	38	14	12	10	12	15	27	3	33	0	0	94	109	350	28	210	35
s_605	ASF1A	616	1117	1792	2389	335	889	120	925	14920	12160	137	137	198	249	403	300	113	100	633	394	133	197	187	305	2020	2268	3251	1258	6299	1444
s_606	ASF1B	331	357	741	817	118	397	85	304	6642	3635	27	96	124	140	370	151	126	77	369	440	115	219	215	658	1142	1025	956	650	2466	501
s_607	ASF1B	150	231	394	537	105	39	35	9	1295	462	26	41	23	69	97	13	51	11	180	38	13	36	30	54	230	340	881	134	776	130
s_608	ASF1B	472	611	1868	1739	167	297	111	24	3345	3349	140	143	113	107	175	188	68	22	222	241	92	29	150	380	996	768	1484	494	1614	458
s_609	ASF1B	108	141	364	539	5	203	25	5	2104	289	12	43	86	47	190	147	16	27	118	167	34	68	80	181	348	331	1154	225	535	158
s_610	ASF1B	349	488	1080	1034	99	124	99	9	3058	1392	35	118	98	144	145	85	70	50	192	172	52	121	86	15	572	548	1043	340	1390	483
s_611	ASH1L	103	242	434	447	65	458	34	1	2254	1982	11	35	36	69	156	98	20	44	144	156	35	53	31	159	399	415	559	214	1169	284
s_612	ASH1L	571	590	1423	1292	447	535	186	28	8855	3896	67	120	174	262	469	339	123	113	778	549	153	319	319	1267	1513	1278	2804	888	3478	1147
s_613	ASH1L	0	0	0	0	0	0	0	0	0	0	0	0	4	3	35	2	8	4	19	10	2	0	5	0	4	0	0	2	0	0
s_614	ASH1L	121	270	472	377	42	382	38	4	1030	1600	28	13	89	68	47	31	32	38	203	144	48	41	121	167	464	407	2393	304	782	377
s_615	ASH1L	19	98	45	186	0	0	62	0	554	593	0	0	22	12	56	30	11	14	93	40	9	18	32	14	135	199	527	29	346	180
s_616	ASH2L	118	222	459	376	32	143	67	7	4	1377	37	19	1	8	6	9	6	2	15	8	23	1	1	1	217	336	308	173	757	227
s_617	ASH2L	133	196	332	451	0	61	26	4	1028	1379	28	21	42	41	118	116	54	13	102	124	18	28	73	372	302	359	567	178	604	387
s_618	ASH2L	37	0	30	17	0	0	0	0	0	68	2	6	1	7	11	10	0	0	0	0	0	0	0	0	241	231	768	165	832	251
s_619	ASH2L	198	151	95	521	0	1	24	6	1264	913	11	22	74	43	93	78	26	21	204	148	11	46	75	40	338	562	1092	211	1209	238
s_620	ASH2L	119	139	407	506	82	138	39	5	561	1952	19	40	62	111	472	175	70	28	614	280	48	113	222	239	812	966	2791	510	2598	673
s_621	ASXL1	896	1004	1835	2974	425	1126	203	18	4428	7698	153	203	177	192	239	184	106	109	613	203	122	222	299	777	1335	1410	3370	707	3558	1082
s_622	ASXL1	199	176	506	548	0	214	21	0	2101	1485	31	8	52	81	155	56	53	53	272	113	54	159	109	104	621	688	2147	215	1403	489
s_623	ASXL1	0	0	41	22	0	0	0	0	0	60	1	0	9	2	79	0	6	3	7	9	0	5	16	0	84	47	239	37	60	45
s_624	ASXL1	609	798	1487	2057	356	773	129	26	4953	7942	90	256	177	125	241	194	114	78	516	312	128	220	170	447	1343	1510	3144	755	4321	1190
s_625	ASXL1	102	227	229	272	64	217	70	7	16	1454	14	9	67	60	45	72	25	21	115	61	43	29	30	19	379	373	531	168	931	239
s_626	ASXL3	12	22	75	169	11	36	22	0	1858	2023	13	6	31	22	89	33	10	8	79	52	18	60	16	160	78	298	304	57	317	57
s_627	ASXL3	139	284	298	676	157	153	62	8	755	351	26	8	59	80	208	125	65	57	340	254	36	77	140	246	265	239	187	147	661	210
s_628	ASXL3	118	198	410	551	1	190	58	13	1401	896	46	22	66	34	39	15	9	17	103	13	22	24	39	104	229	210	654	203	700	199
s_629	ASXL3	167	349	258	568	2	209	39	5	3367	2928	66	36	117	96	175	125	54	43	434	399	58	128	150	550	486	483	681	373	1461	187
s_630	ASXL3	218	175	209	420	0	52	22	0	1138	2643	16	22	2	13	40	11	9	11	24	56	12	11	2	65	162	193	164	98	510	98
s_631	ATAD2B	270	309	813	919	58	288	114	4	5523	5843	30	27	172	179	385	326	56	58	568	601	91	124	188	487	827	750	978	519	1971	483
s_632	ATAD2B	0	0	0	0	0	0	0	0	0	0	0	0	0	0	0	0	0	0	0	0	0	0	0	0	0	0	0	0	0	0
s_633	ATAD2B	179	233	561	712	100	383	33	263	22	2400	51	86	117	60	106	79	69	46	209	167	33	111	29	371	599	988	2282	290	1614	589
s_634	ATAD2B	38	61	140	74	2	69	44	3	2894	284	5	5	18	38	36	46	23	17	60	60	14	8	7	68	119	88	65	89	240	67
s_635	ATAD2B	693	942	1688	2641	425	668	163	23	13784	8251	131	100	209	201	475	387	112	116	542	556	138	177	234	772	1079	1386	2024	627	2923	890
s_636	ATE1	280	458	943	1227	96	265	63	511	4549	3040	39	64	76	69	134	118	38	23	134	243	40	50	52	40	348	354	765	286	1122	534
s_637	ATE1	236	328	391	910	195	233	47	6	2216	2100	38	51	46	61	138	103	40	43	214	235	59	64	92	306	513	568	914	317	1228	268
s_638	ATE1	350	409	368	1178	147	190	65	2	5016	1692	18	43	108	125	72	58	41	15	151	91	23	88	29	128	337	410	832	301	1202	336
s_639	ATE1	51	90	192	292	66	259	4	19	894	2312	19	10	101	106	405	178	68	63	281	356	61	206	125	461	368	523	924	237	1314	391
s_640	ATE1	0	0	0	0	0	0	0	0	0	0	0	0	0	0	0	0	0	0	0	0	0	0	0	0	0	0	0	0	0	0
s_641	ATF7IP	207	327	381	581	25	134	72	233	1346	893	22	38	37	16	15	53	7	4	13	44	4	56	34	0	195	189	190	92	647	134
s_642	ATF7IP	90	91	180	282	101	66	15	5	4	866	12	48	3	9	5	19	6	4	5	13	11	0	26	45	261	256	349	154	597	191
s_643	ATF7IP	34	37	139	60	0	0	7	1	2	0	7	20	13	21	0	13	26	3	94	32	3	21	7	0	67	70	57	34	289	53
s_644	ATF7IP	488	760	892	1519	71	293	153	1749	3936	2996	48	114	21	82	216	93	20	26	143	140	36	63	59	16	389	287	551	261	768	316
s_645	ATF7IP	234	282	517	677	34	298	27	0	5	1132	25	48	42	49	76	24	20	12	89	77	36	12	14	23	301	333	830	249	990	358
s_646	ATF7IP2	51	39	276	273	1	86	6	5	710	1147	11	10	2	7	19	0	7	1	3	0	3	0	0	0	25	51	23	16	117	40
s_647	ATF7IP2	267	288	680	933	56	167	57	5	334	3146	36	25	106	87	422	119	91	75	699	663	71	161	215	565	582	393	695	218	1165	331
s_648	ATF7IP2	279	298	691	985	12	582	44	13	3787	3584	51	54	75	95	257	89	41	31	280	241	72	205	104	281	512	550	742	333	841	393
s_649	ATF7IP2	325	553	1144	1096	249	501	112	19	4933	2085	73	137	121	118	173	195	114	68	487	391	66	172	139	405	1056	1274	1233	737	2852	799
s_650	ATF7IP2	76	35	240	301	79	110	26	2	2	59	4	4	0	13	12	3	11	3	32	8	8	5	30	1	122	318	66	105	359	102
s_651	ATM	47	84	173	179	0	53	21	1	10	1441	14	31	33	10	11	0	4	2	9	3	11	9	48	40	44	61	520	80	647	86
s_652	ATM	216	191	385	331	235	306	64	5	1417	738	24	32	71	38	58	51	26	16	31	92	29	38	35	182	561	744	1978	452	1835	387
s_653	ATM	209	321	218	544	81	52	40	75	228	2660	14	22	84	38	63	93	38	19	216	93	46	48	32	279	455	423	705	204	995	292
s_654	ATM	185	226	426	514	95	322	62	6	3524	2769	39	72	19	18	46	14	21	22	63	49	12	45	36	0	883	719	1418	387	1316	395
s_655	ATM	639	734	1220	2359	313	412	234	31	9437	4174	80	180	134	140	294	149	118	81	344	296	90	173	184	531	1189	1421	2349	913	3576	1005
s_656	ATP1A1	73	30	60	287	0	28	16	1	4	273	5	12	3	7	22	8	4	1	15	0	7	17	28	1	478	548	2913	442	1371	716
s_657	ATP1A1	52	45	65	161	0	0	24	2	1819	271	6	10	0	5	0	7	2	2	40	0	0	0	15	0	176	268	611	97	829	273
s_658	ATP1A1	12	22	49	67	0	51	8	0	1	125	4	6	5	6	3	23	18	1	26	0	2	1	3	0	85	151	340	93	450	206
s_659	ATP1A1	19	41	153	113	1	212	0	2	7	854	7	10	34	10	16	36	12	2	84	37	18	15	28	33	138	117	268	65	241	94
s_660	ATP1A1	25	45	145	27	15	4	2	4	0	8	2	0	46	55	120	30	17	29	194	132	29	43	82	111	409	455	203	139	729	204
s_661	ATP2C1	52	109	63	157	68	0	15	2	2	596	6	0	2	8	8	1	0	4	10	5	2	0	18	0	74	64	13	87	60	18
s_662	ATP2C1	3	0	0	0	0	0	0	0	0	0	0	0	0	0	0	1	0	0	0	0	0	0	0	0	5	0	1	0	0	2
s_663	ATP2C1	112	143	234	382	108	303	56	11	4686	3941	18	20	194	178	495	228	67	81	274	252	129	207	269	681	771	850	673	435	1836	499
s_664	ATP2C1	228	208	463	561	210	328	14	6	3005	1802	33	66	112	88	159	206	97	66	442	300	49	148	150	199	626	430	798	276	1078	339
s_665	ATP2C1	31	33	89	66	0	322	10	0	5	202	2	13	58	44	24	54	23	50	60	130	42	118	10	108	224	348	164	160	478	94
s_666	ATP4A	66	102	319	202	91	9	32	0	97	390	6	64	37	10	25	18	16	5	111	33	7	11	18	27	126	73	28	63	234	113
s_667	ATP4A	179	93	412	437	160	168	11	3	778	671	31	39	79	65	167	88	70	16	116	186	65	70	102	317	359	551	226	169	576	198
s_668	ATP4A	143	35	191	102	55	0	23	0	534	193	14	15	5	17	27	16	16	16	67	110	14	18	48	49	196	335	749	153	588	122
s_669	ATP4A	293	357	577	729	1	215	96	14	5442	4409	42	55	127	102	293	144	81	40	257	253	67	131	121	182	738	633	520	496	2093	471
s_670	ATP4A	136	131	252	393	152	93	27	10	2604	857	13	18	26	26	28	14	26	5	68	104	17	14	14	113	173	290	371	159	622	226
s_671	ATP4B	478	494	641	1387	273	185	202	303	1616	7380	58	93	106	158	188	313	93	95	537	472	84	187	136	712	769	960	1169	543	2152	675
s_672	ATP4B	669	597	1561	1850	258	828	233	26	15839	6706	83	111	192	183	596	330	132	107	701	753	114	199	253	952	1123	1775	1350	671	3117	740
s_673	ATP4B	28	149	179	256	110	288	37	3	7	1239	1	15	10	65	32	98	10	19	159	39	25	19	28	405	398	274	750	292	1067	195
s_674	ATP4B	406	659	1107	1602	154	665	141	3	6978	5795	117	107	90	136	324	178	38	44	364	277	50	226	179	272	749	850	1048	724	2602	379
s_675	ATP4B	492	785	958	1499	283	658	101	243	8477	1432	61	135	148	162	441	413	139	129	725	816	105	112	337	588	663	673	980	370	1440	675
s_676	ATP5D	29	62	119	66	4	149	2	3	759	196	5	7	10	17	34	9	7	6	41	33	15	3	1	169	302	326	882	166	557	207
s_677	ATP5D	207	204	443	429	66	255	55	5	13	2522	18	40	74	34	80	61	37	23	161	234	48	54	83	118	1084	952	1549	525	2542	1026
s_678	ATP5D	57	65	138	113	0	92	23	5	1862	599	8	7	33	20	62	59	5	23	93	67	16	55	34	133	345	285	814	202	1059	404
s_679	ATP5D	159	137	235	262	137	423	3	8	1088	1817	15	24	14	44	53	76	18	18	25	59	75	33	79	35	945	1415	4428	794	3593	802
s_680	ATP5D	11	58	31	102	79	30	1	0	0	60	0	0	2	0	0	0	1	0	2	0	3	0	0	0	237	151	627	147	562	179
s_681	ATR	0	0	0	32	0	52	0	2	4	4	0	0	0	6	6	0	4	0	14	0	5	29	0	29	549	409	2158	217	867	627
s_682	ATR	2	40	44	13	54	0	0	0	9	1224	7	0	7	18	2	11	11	15	10	15	3	7	18	0	119	119	572	73	245	68
s_683	ATR	140	221	267	315	0	67	34	12	3870	720	27	13	68	81	162	126	55	37	272	277	44	103	289	317	1311	1452	1983	594	2413	1179
s_684	ATR	14	0	0	0	44	0	0	0	0	0	0	0	8	5	5	0	10	1	0	0	0	2	0	0	155	146	191	82	307	274
s_685	ATR	7	0	20	27	0	49	0	0	0	15	1	0	0	0	0	0	0	1	0	0	1	0	0	0	45	100	13	18	66	54
s_686	ATRIP	143	93	237	349	82	20	7	0	798	340	13	0	24	28	56	5	35	12	100	175	20	31	129	97	332	819	720	253	1369	404
s_687	ATRIP	486	563	1266	1706	187	428	189	2	9123	3399	48	78	112	139	324	234	89	63	620	235	63	218	99	188	647	695	1371	263	1386	466
s_688	ATRIP	256	214	943	768	556	299	82	12	194	2374	22	48	63	43	197	67	43	26	213	222	66	125	125	565	870	495	1180	304	1964	494
s_689	ATRIP	82	144	265	570	79	322	11	1	781	7	8	9	3	5	34	1	0	0	9	0	1	22	8	0	216	50	322	104	458	124
s_690	ATRIP	136	335	580	674	132	325	48	2	3404	5018	17	36	36	84	103	44	44	29	140	113	34	111	67	0	704	826	1062	493	1800	508
s_691	ATRX	130	105	143	408	87	141	7	1	1250	2123	8	22	10	42	59	7	18	17	29	58	30	3	13	0	158	187	1006	141	943	177
s_692	ATRX	350	448	638	1194	163	429	62	21	6264	6227	53	104	48	140	135	105	57	52	103	251	67	92	84	265	1506	1290	2898	936	3713	944
s_693	ATRX	17	14	59	104	40	0	1	4	875	84	4	0	8	9	5	11	23	3	43	27	10	9	7	0	85	53	704	89	238	98
s_694	ATRX	0	0	0	0	0	0	0	0	1	0	0	0	0	0	0	0	0	0	0	0	0	0	0	1	0	0	0	0	0	0
s_695	ATRX	16	31	32	64	0	0	0	2	787	22	0	4	0	0	0	0	0	0	0	0	0	0	0	0	0	1	0	0	0	0
s_696	ATXN3	37	0	68	93	0	3	4	0	0	0	1	10	27	23	79	18	20	15	67	47	22	45	14	90	128	18	840	39	88	14
s_697	ATXN3	316	315	785	1033	277	416	89	16	7234	4156	70	81	125	80	163	117	56	42	360	371	46	171	135	347	864	714	2902	527	2888	489
s_698	ATXN3	295	299	466	682	67	260	66	669	1825	9013	34	63	77	113	103	72	76	58	244	284	94	113	161	567	598	732	1509	520	1875	632
s_699	ATXN3	307	465	666	1097	161	313	81	8	1273	4045	35	116	148	132	188	163	66	64	292	219	86	199	134	498	890	1037	1422	411	2255	618
s_700	ATXN3	176	185	782	657	113	215	79	417	1258	1071	15	25	51	30	54	62	38	31	274	82	34	90	16	55	145	260	85	188	423	235
s_701	ATXN7	357	563	969	975	122	131	57	10	3588	4317	34	42	214	298	864	644	170	116	1023	885	103	166	240	671	472	576	397	228	1296	260
s_702	ATXN7	266	305	637	1397	3	826	137	1186	14802	4947	43	45	96	74	167	82	64	58	270	224	27	141	74	84	332	209	939	70	470	147
s_703	ATXN7	124	458	537	687	98	371	56	11	4201	1646	20	77	126	20	135	36	68	38	213	163	43	57	35	67	442	574	741	299	992	389
s_704	ATXN7	176	230	551	838	113	65	40	5	5753	1163	44	39	44	71	31	111	45	30	75	20	11	15	32	0	198	268	350	184	659	248
s_705	ATXN7	402	820	862	1631	231	324	104	15	6757	3888	44	95	213	152	306	132	172	106	706	482	72	199	126	175	891	1094	2066	626	2906	740
s_706	AURKA	307	506	370	1045	157	269	68	16	2124	2264	32	64	47	35	62	61	12	32	93	173	15	43	57	281	524	321	502	239	1084	152
s_707	AURKA	144	126	322	379	0	183	24	4	664	1003	15	7	12	6	0	19	10	2	0	22	1	5	11	7	277	423	469	148	741	319
s_708	AURKA	0	0	0	0	0	0	0	0	0	0	0	0	0	0	0	0	0	0	0	0	0	0	0	0	0	0	0	0	0	0
s_709	AURKA	154	206	260	521	0	27	39	3	49	1398	3	29	26	15	57	18	13	8	47	103	5	28	0	19	209	299	293	193	659	269
s_710	AURKA	169	144	340	530	173	267	20	1	100	819	20	33	35	33	41	45	13	27	144	147	61	21	38	366	652	542	2718	371	1569	911
s_711	AURKB	282	250	365	463	81	210	73	5	5385	4697	15	35	94	65	92	93	52	33	264	131	35	52	65	187	881	832	2427	445	2527	499
s_712	AURKB	109	99	301	313	28	95	24	0	255	550	6	23	44	29	46	18	10	16	105	73	14	14	9	217	309	377	348	169	653	315
s_713	AURKB	36	151	327	342	0	22	42	1	1590	1295	16	25	66	82	106	166	49	51	143	210	35	77	39	163	783	780	2082	719	2396	661
s_714	AURKB	427	328	582	1046	307	1039	80	27	2566	5164	67	38	69	104	278	127	80	75	269	329	77	119	57	377	1638	1368	3508	919	2757	1323
s_715	AURKB	11	16	64	9	0	0	9	0	907	221	7	5	21	43	79	63	34	25	138	256	25	25	49	150	230	148	871	85	426	108
s_716	AURKC	79	122	222	286	71	102	17	2	557	208	9	19	11	29	9	51	10	7	36	10	1	8	0	0	283	236	456	92	393	234
s_717	AURKC	177	167	200	509	10	133	17	4	2913	1803	20	21	59	10	28	37	4	8	48	28	10	8	3	23	228	293	694	118	768	189
s_718	AURKC	303	736	1072	1454	483	566	123	22	4050	4372	66	123	205	254	462	653	166	235	960	877	160	206	294	856	1423	1393	3050	780	3266	972
s_719	AURKC	69	81	194	386	148	61	67	19	967	1513	14	13	104	74	265	128	67	46	406	425	37	18	83	237	164	147	73	61	303	102
s_720	AURKC	354	359	660	771	86	78	137	1	5940	4106	32	88	63	68	182	139	37	44	309	247	42	81	98	111	257	543	953	202	923	299
s_721	AVEN	290	436	849	1218	132	477	134	21	3080	1802	37	58	191	209	524	424	144	85	985	584	93	200	301	813	546	549	633	303	1646	670
s_722	AVEN	0	0	0	0	0	0	0	0	0	0	0	0	0	0	0	0	0	0	0	0	0	0	0	0	0	0	0	0	0	0
s_723	AVEN	6	6	25	89	0	0	0	0	5	7	3	0	0	0	0	0	6	0	0	0	0	0	0	0	10	39	7	12	8	0
s_724	AVEN	379	400	1125	765	110	270	96	19	3888	3815	79	94	362	382	1447	744	190	192	1476	1587	153	527	384	1327	785	959	921	558	2115	644
s_725	AVEN	16	16	36	53	45	0	18	2	1431	0	0	0	18	7	29	54	2	3	197	6	4	27	0	99	37	101	17	71	170	86
s_726	AVP	94	104	101	160	90	0	9	2	2102	2830	10	26	20	56	78	42	30	22	100	175	25	36	29	270	318	421	201	161	509	171
s_727	AVP	193	324	583	871	117	1135	75	2	2367	3569	40	65	119	120	462	194	73	96	521	442	95	190	157	197	593	713	685	396	1923	524
s_728	AVP	314	283	522	620	29	190	77	2	2168	2246	10	18	176	122	250	130	100	78	361	346	77	146	237	223	485	565	776	285	1509	408
s_729	AVP	0	0	0	0	0	74	0	0	1	2	2	4	0	0	0	10	1	5	19	1	1	0	2	1	16	66	9	14	65	73
s_730	AVP	258	361	881	875	80	378	96	26	11670	2512	86	100	156	111	219	198	120	118	524	538	82	131	103	450	679	801	986	436	2066	610
s_731	AVPR1A	251	431	656	1299	432	434	58	15	1642	2392	41	78	63	103	194	204	76	73	395	352	52	135	147	288	529	365	334	208	1049	379
s_732	AVPR1A	192	371	619	921	11	163	97	15	2182	1731	38	22	84	86	112	92	36	40	97	139	29	74	43	49	512	367	902	317	1161	523
s_733	AVPR1A	461	534	1013	1668	207	550	169	40	10094	6829	80	164	173	195	991	550	100	108	1333	1271	143	232	299	1819	756	857	804	614	2217	695
s_734	AVPR1A	100	151	214	178	46	226	32	4	2188	522	9	20	136	54	111	30	33	27	207	109	38	72	92	281	608	453	673	176	1037	253
s_735	AVPR1A	414	812	1273	1573	108	421	169	359	2962	5652	82	148	110	122	201	190	72	48	515	362	83	101	300	855	954	1018	1008	393	2296	539
s_736	AVPR1B	233	205	555	839	112	366	41	10	752	2504	50	66	169	108	379	301	85	84	682	407	70	197	190	755	594	428	1534	306	1325	482
s_737	AVPR1B	170	184	675	660	0	0	60	17	3198	781	50	106	8	11	8	19	4	1	18	25	4	17	15	83	57	44	60	24	79	19
s_738	AVPR1B	601	920	1899	2928	391	959	281	402	12802	8961	68	126	178	171	263	244	140	113	527	315	108	180	200	515	1584	1807	2361	840	4353	916
s_739	AVPR1B	363	553	1077	965	75	298	79	7	3768	5819	49	89	77	123	221	128	53	64	363	420	52	115	62	355	636	728	1583	561	1947	329
s_740	AVPR1B	1062	1273	2361	3282	289	1622	292	27	7553	13368	176	348	361	249	845	400	202	197	1244	977	218	407	321	1138	1907	2459	2846	1422	6302	1252
s_741	AVPR2	105	195	230	337	20	1	4	3	784	784	19	13	81	71	127	35	53	24	117	114	25	30	50	111	303	411	295	221	1081	206
s_742	AVPR2	56	147	181	246	1	96	20	3	6	840	8	4	16	36	92	39	11	12	48	113	24	56	132	97	140	222	272	78	508	81
s_743	AVPR2	208	224	796	778	386	445	103	5	7303	3045	62	55	100	75	151	83	42	45	182	187	52	163	72	75	579	508	1213	345	1864	403
s_744	AVPR2	62	81	57	151	0	44	4	0	4	467	4	8	13	0	12	0	0	0	0	0	4	0	0	0	30	41	21	21	134	74
s_745	AVPR2	447	555	1075	1690	435	781	151	24	11456	5093	109	141	273	254	799	413	178	159	972	683	180	346	257	1126	1372	1334	2185	733	3486	1141
s_746	AXL	108	198	424	285	37	153	61	5	5	1485	11	24	70	85	103	95	61	31	328	175	52	104	79	311	515	360	1088	161	767	502
s_747	AXL	67	124	167	243	1	61	28	3	748	674	11	13	45	45	54	56	21	23	83	85	14	68	25	122	319	235	338	108	678	172
s_748	AXL	590	1101	1152	836	3542	3396	65	36	20882	3431	44	91	259	280	635	231	127	91	592	356	92	225	246	791	1309	1100	1625	499	2054	1034
s_749	AXL	298	377	617	938	107	455	88	13	5396	4428	53	84	184	134	450	251	109	119	889	546	125	178	205	292	1095	1241	4066	575	3141	528
s_750	AXL	0	27	21	77	0	0	0	0	0	0	0	0	13	7	112	0	1	5	32	7	8	19	1	17	4	16	170	16	13	4
s_751	B4GALT3	49	47	46	69	0	68	5	0	1649	698	6	23	20	13	23	6	2	15	58	2	12	48	7	43	148	237	337	60	232	150
s_752	B4GALT3	44	62	127	251	0	49	9	6	5099	229	6	15	4	22	51	18	28	14	83	80	11	17	7	32	207	182	143	104	576	185
s_753	B4GALT3	96	5	51	61	38	29	12	9	2050	82	11	4	0	14	41	7	6	0	1	10	4	1	0	69	124	101	35	78	408	36
s_754	B4GALT3	224	235	288	605	70	300	50	3	619	673	27	40	75	69	96	73	38	46	228	169	23	83	48	2	435	373	1955	282	834	334
s_755	B4GALT3	194	219	304	286	59	99	50	8	1010	1281	18	24	135	94	540	294	81	70	834	671	66	127	194	909	514	889	1187	255	1214	472
s_756	BAALC	78	131	238	189	2	238	1	0	1	402	15	32	72	32	199	82	12	11	246	132	21	63	90	398	221	168	1222	96	540	164
s_757	BAALC	282	495	557	1091	27	247	78	796	550	4194	64	71	38	87	292	133	58	36	353	301	43	107	153	192	750	527	817	360	1908	478
s_758	BAALC	756	881	1397	2076	314	724	167	3	2860	8312	79	174	244	191	462	253	174	129	880	585	165	279	219	855	1177	1642	3398	773	3277	764
s_759	BAALC	250	216	545	703	66	297	111	20	3177	868	16	65	88	103	224	185	67	25	321	203	40	99	128	275	511	475	727	233	886	369
s_760	BAALC	472	708	752	1531	137	286	149	26	3592	1755	81	83	151	131	309	180	119	79	714	465	88	154	199	557	599	643	457	278	1594	783
s_761	BAD	111	88	283	465	147	145	42	1179	960	1099	28	16	121	138	207	95	70	37	332	367	33	62	72	208	209	181	622	166	636	214
s_762	BAD	241	366	505	971	421	348	73	705	920	3535	34	64	29	32	168	30	39	27	115	127	34	41	71	122	385	321	543	296	1215	296
s_763	BAD	272	301	525	984	50	157	103	1	1666	686	19	71	38	35	62	42	41	18	102	131	15	47	19	83	259	312	154	196	808	442
s_764	BAD	334	340	762	994	213	144	114	27	2044	2745	75	93	89	67	176	98	79	63	302	244	50	62	84	423	877	1021	1372	576	2055	571
s_765	BAD	395	649	755	1423	150	324	127	19	2576	4204	56	50	92	101	254	182	49	66	386	197	77	108	150	281	683	715	1372	468	1589	551
s_766	BAHD1	344	545	729	1281	276	1002	127	14	407	2339	47	100	274	266	917	410	180	136	1377	827	163	344	369	639	1084	1090	2294	553	2365	694
s_767	BAHD1	348	402	462	972	164	180	65	1	4334	2861	27	58	90	95	171	98	70	60	398	231	43	143	117	229	549	335	1392	221	976	223
s_768	BAHD1	192	414	753	966	60	658	59	11	882	1431	31	59	115	162	523	375	68	72	514	372	104	90	210	520	540	469	831	291	1161	359
s_769	BAHD1	658	972	1900	2261	352	624	171	844	9059	8851	115	212	334	279	746	548	241	225	1225	1175	244	435	423	987	1474	1322	1402	938	4573	994
s_770	BAHD1	569	922	1852	2497	311	564	147	36	4141	3406	58	175	277	351	958	796	178	192	1300	1127	180	360	246	798	976	1225	1259	516	2359	955
s_771	BANF2	494	718	1601	1786	147	585	135	29	1298	4764	78	116	26	10	3	8	14	12	30	15	16	24	35	65	179	202	58	130	745	75
s_772	BANF2	143	102	186	551	65	172	31	6	1703	1118	10	20	17	39	70	137	57	56	311	234	34	42	39	256	277	279	627	162	577	153
s_773	BANF2	353	535	1264	1481	295	600	73	13	5855	4204	59	61	186	151	380	210	69	71	531	413	116	111	148	637	613	953	562	430	2084	486
s_774	BANF2	430	508	1033	1727	161	529	108	16	1689	5274	58	127	166	196	579	263	81	108	522	474	71	188	166	915	1695	1572	2876	675	3501	1072
s_775	BANF2	311	488	751	1435	107	294	96	10	6492	7425	47	77	144	160	219	69	89	78	244	259	91	210	154	506	682	877	1038	420	1483	444
s_776	BAP1	57	156	222	177	128	1	89	0	2445	2185	15	14	0	11	7	92	10	12	35	73	11	24	13	17	381	428	303	211	629	283
s_777	BAP1	27	78	77	75	0	122	0	1	4	15	0	0	8	31	10	40	11	15	35	15	8	32	4	0	48	136	259	36	164	36
s_778	BAP1	220	394	468	885	61	226	67	13	7205	1240	20	49	160	88	232	89	42	46	175	290	52	116	111	228	949	983	1623	499	2063	626
s_779	BAP1	65	57	85	355	10	67	11	5	1	287	4	13	11	12	23	6	0	8	14	60	12	28	18	2	416	312	350	254	1044	408
s_780	BAP1	0	0	0	0	0	0	0	0	0	0	0	0	0	0	0	0	0	0	0	0	0	0	0	0	93	57	17	9	97	110
s_781	BARD1	13	42	124	232	0	0	13	13	3	487	14	15	21	7	0	0	4	4	4	12	4	18	0	0	43	11	51	32	155	15
s_782	BARD1	691	849	895	1753	96	460	235	14	3314	5905	66	123	200	219	430	335	109	100	767	553	150	259	229	343	1366	1138	729	724	3055	953
s_783	BARD1	53	86	364	254	57	96	65	10	279	1986	13	21	15	22	16	26	14	8	54	53	10	3	33	57	209	241	450	49	288	134
s_784	BARD1	258	427	341	873	60	237	64	10	26	2150	42	38	44	106	223	148	67	49	334	330	69	112	153	865	482	606	1377	197	952	284
s_785	BARD1	36	44	209	172	72	56	42	2	199	27	12	16	27	12	39	13	10	13	60	84	24	9	16	64	217	238	562	83	465	262
s_786	BAZ1A	66	227	429	374	113	431	30	854	4670	1166	19	24	85	84	79	55	47	40	200	73	28	74	40	349	293	219	383	155	882	302
s_787	BAZ1A	269	318	579	495	6	227	47	1	4025	3815	34	62	78	103	112	69	47	39	271	229	55	80	149	211	763	1066	1585	417	1954	657
s_788	BAZ1A	414	381	408	686	100	487	88	22	5841	5734	36	75	188	68	333	140	66	62	505	369	66	200	108	165	823	1251	1668	588	2171	445
s_789	BAZ1A	37	42	57	241	45	2	0	0	1	174	0	2	33	19	25	3	13	15	60	112	25	10	29	0	72	79	161	59	216	83
s_790	BAZ1A	873	1171	1438	2487	305	838	209	49	9350	4386	135	233	197	126	366	261	133	154	564	420	145	169	295	500	1172	1406	1440	618	3057	1201
s_791	BAZ1B	32	19	7	78	40	2	19	1	1214	407	0	11	7	4	6	2	4	0	5	30	6	23	1	13	86	62	32	76	253	50
s_792	BAZ1B	121	78	280	167	112	51	9	6	789	98	15	7	67	41	68	17	14	18	79	180	12	44	76	283	236	211	347	149	637	165
s_793	BAZ1B	131	45	72	141	303	55	19	10	3513	176	9	65	52	43	85	61	54	43	182	123	27	30	18	130	338	409	192	125	772	258
s_794	BAZ1B	293	461	624	1120	49	157	118	936	2264	2509	55	58	170	236	721	272	119	119	812	827	84	184	293	801	494	865	1449	337	1711	452
s_795	BAZ1B	60	138	102	281	62	175	8	3	1893	92	9	6	33	1	0	13	4	2	91	13	14	70	34	119	156	212	1619	100	386	199
s_796	BAZ2A	133	115	135	361	0	98	41	3	100	182	7	5	12	7	0	10	10	1	31	4	5	3	9	0	99	192	140	83	378	94
s_797	BAZ2A	446	459	798	1476	61	174	64	3	7826	3102	107	121	184	149	267	107	100	116	534	897	118	186	210	332	636	734	2416	426	1759	446
s_798	BAZ2A	76	31	235	217	0	44	17	0	7	614	4	9	43	48	47	11	18	18	82	53	24	22	31	208	257	246	239	91	643	159
s_799	BAZ2A	90	89	330	284	0	48	24	3	342	929	4	17	29	39	33	16	15	6	57	56	16	14	13	58	143	278	179	136	437	233
s_800	BAZ2A	22	0	0	0	0	0	0	0	0	0	0	0	0	1	25	0	1	0	0	0	1	0	0	0	25	7	81	5	89	73
s_801	BAZ2B	0	0	0	0	0	0	0	0	0	0	0	0	0	0	0	0	0	0	0	0	0	0	0	0	0	0	0	0	0	0
s_802	BAZ2B	129	140	507	287	66	134	40	1	5247	661	14	42	47	50	164	57	35	35	241	129	25	111	56	159	369	428	1013	167	872	353
s_803	BAZ2B	293	312	704	916	90	235	52	16	1857	2368	31	84	94	95	169	98	49	52	290	148	39	98	84	122	406	782	1402	390	1478	338
s_804	BAZ2B	346	423	683	952	122	586	100	7	6980	970	58	91	152	123	421	271	57	73	561	384	70	102	226	216	425	465	545	309	964	511
s_805	BAZ2B	339	466	1166	1445	356	508	119	6	2431	5015	36	42	118	142	187	184	68	56	448	266	89	148	155	654	633	855	1041	438	1673	644
s_806	BCHE	190	200	604	793	65	72	8	9	1186	651	20	37	38	31	34	24	17	14	37	38	33	38	18	0	293	368	574	207	499	202
s_807	BCHE	311	245	824	910	146	635	55	23	3533	1594	57	77	110	66	92	113	57	38	216	167	74	66	103	206	560	433	652	330	1550	231
s_808	BCHE	39	95	140	280	0	2	46	0	36	653	18	10	5	21	28	33	23	3	83	100	5	54	61	0	183	114	215	91	383	129
s_809	BCHE	120	264	108	339	5	0	15	4	1743	1474	13	29	2	28	9	1	8	3	43	4	7	2	15	0	86	218	252	98	186	155
s_810	BCHE	481	653	1117	1811	543	1087	78	17	2625	9176	90	136	195	206	508	290	176	144	726	640	178	337	215	775	1430	1313	2262	797	3933	810
s_811	BCKDK	524	675	856	1309	163	526	171	25	5643	3345	58	105	147	94	219	147	57	66	349	305	65	126	92	40	561	653	1212	369	1640	477
s_812	BCKDK	153	174	341	586	106	47	46	1	861	1976	35	8	95	69	147	131	42	49	222	229	45	112	183	453	459	351	1866	212	1115	361
s_813	BCKDK	426	581	723	1185	106	261	179	1226	1431	4061	93	112	21	53	62	35	29	34	114	72	29	56	50	449	1269	1562	2975	794	3383	1192
s_814	BCKDK	459	561	1056	1740	232	380	109	7	7872	3823	62	76	110	164	294	185	110	69	596	415	66	146	123	300	718	586	1256	336	1844	429
s_815	BCKDK	250	330	449	875	104	112	36	2	2142	2935	27	18	115	96	196	186	61	45	236	316	63	39	47	286	476	558	1567	314	1555	246
s_816	BCL2	470	590	1392	2131	268	782	131	834	8490	9363	100	148	169	146	454	344	137	96	709	753	66	178	144	645	608	744	2166	496	1861	818
s_817	BCL2	61	19	94	75	0	0	3	1	4	438	3	6	3	3	6	0	2	1	0	3	2	0	0	0	54	32	109	58	96	34
s_818	BCL2	722	1105	1712	2510	200	742	262	587	8094	2985	126	249	231	293	402	365	146	115	604	490	136	211	284	527	1255	1130	2329	641	3122	974
s_819	BCL2	526	450	1279	1661	189	325	129	28	2646	4495	93	97	132	218	498	534	192	121	1046	884	147	365	236	1069	1051	941	1865	574	2134	625
s_820	BCL2	16	43	34	90	32	45	0	0	350	187	12	7	37	31	62	25	25	6	98	200	8	5	80	64	92	71	286	32	250	149
s_821	BCL2A1	381	590	1069	1688	167	95	100	30	4886	5774	64	81	80	122	426	306	62	70	421	502	102	194	376	1498	705	590	1327	547	2036	351
s_822	BCL2A1	53	42	60	259	0	12	43	7	3	283	3	33	2	5	0	0	0	0	20	18	0	0	0	0	39	8	10	19	15	23
s_823	BCL2A1	212	176	513	546	119	290	19	16	2616	2120	26	31	62	74	78	83	59	31	383	321	40	115	80	185	487	406	899	257	1066	227
s_824	BCL2A1	150	204	298	852	0	247	59	5	2631	2448	15	23	79	55	183	153	30	28	241	161	43	94	154	421	253	331	117	115	887	158
s_825	BCL2A1	499	605	1305	2051	518	715	139	14	9282	8331	78	125	273	279	772	613	168	138	818	930	157	368	337	1488	1234	1460	1879	694	3480	1019
s_826	BCL2L1	135	181	285	494	53	278	34	7	866	443	6	15	103	149	265	186	203	123	339	271	92	250	95	131	423	557	1413	249	1016	846
s_827	BCL2L1	631	597	735	1548	198	422	78	11	2842	5004	95	109	254	172	620	232	112	99	561	514	115	276	247	665	1539	1411	4053	998	3739	750
s_828	BCL2L1	285	356	696	800	255	184	65	5	843	2619	51	61	96	117	274	36	85	51	495	358	66	142	127	316	783	691	1671	407	1826	616
s_829	BCL2L1	17	3	88	17	0	58	0	0	0	4	1	0	20	15	21	7	35	20	27	114	22	46	35	93	97	188	209	50	147	49
s_830	BCL2L1	360	589	960	1690	250	499	94	6	1790	4656	65	102	265	171	484	175	179	129	577	506	160	422	227	622	1497	1530	3221	709	2873	1536
s_831	BCL2L2	165	147	577	601	163	91	42	10	1039	901	25	100	45	35	81	70	59	24	252	171	36	33	41	94	512	501	1091	357	1520	557
s_832	BCL2L2	94	108	82	283	89	192	22	4	3	849	14	40	20	35	125	57	17	6	163	18	17	49	40	75	238	356	386	160	559	148
s_833	BCL2L2	57	81	83	165	61	62	8	1	5	74	4	15	31	50	106	55	37	36	126	203	30	17	132	56	269	475	553	164	765	283
s_834	BCL2L2	703	562	1261	1438	213	361	135	22	3647	6476	92	131	236	214	463	327	92	93	648	413	150	168	217	903	1259	1677	2551	876	3113	849
s_835	BCL2L2	524	705	1374	1426	361	1010	129	13	10025	3286	90	68	159	176	464	99	97	127	586	469	118	281	228	313	1186	1054	1243	566	2200	566
s_836	BCL6	140	227	313	777	222	285	40	15	886	4624	31	31	194	242	795	417	122	122	832	635	128	307	222	670	876	1304	3298	582	2131	491
s_837	BCL6	0	0	0	0	87	0	0	0	1	0	0	0	0	12	0	0	6	3	0	14	2	1	37	0	29	8	205	4	53	42
s_838	BCL6	423	879	1300	1682	197	968	168	34	3885	4316	69	84	160	259	449	424	104	125	545	671	167	310	554	882	733	791	2319	641	2217	483
s_839	BCL6	65	97	45	223	75	86	11	13	146	602	2	24	13	24	9	27	4	3	18	25	0	33	0	39	159	88	148	82	362	143
s_840	BCL6	296	242	451	633	56	155	51	9	777	874	42	43	37	46	80	109	39	36	318	141	38	61	42	108	418	619	485	314	1271	416
s_841	BCOR	124	253	352	347	88	245	21	575	1361	1185	13	27	54	25	57	35	30	31	129	93	33	44	53	225	304	372	922	157	740	258
s_842	BCOR	100	233	408	540	0	179	64	11	5813	3120	16	55	67	93	184	73	31	21	316	193	43	68	106	18	344	491	709	243	865	229
s_843	BCOR	0	0	0	0	0	0	0	0	0	0	0	0	0	0	0	0	0	0	0	0	0	0	0	0	12	0	0	4	49	6
s_844	BCOR	492	469	835	1462	59	745	140	240	7136	3051	62	68	47	63	62	115	51	33	210	243	50	110	71	129	520	591	1024	353	1389	449
s_845	BCOR	621	627	1705	1707	555	824	167	276	13275	8297	72	169	184	166	271	295	102	92	770	580	112	139	92	225	976	881	2129	542	2433	481
s_846	BCORL1	204	247	264	556	65	91	59	7	2941	1440	30	54	59	57	51	66	21	28	127	124	21	122	9	16	264	496	97	220	676	243
s_847	BCORL1	1224	1564	2833	4754	223	743	344	47	7942	7520	171	316	249	243	538	378	119	144	992	729	153	401	235	512	1154	1676	2241	931	3559	866
s_848	BCORL1	763	1405	2180	3387	564	1386	286	33	11019	15361	114	120	345	380	1094	524	219	132	1342	1069	213	418	489	1161	1863	1789	5178	1003	4944	1113
s_849	BCORL1	0	0	0	0	0	0	0	0	1	0	0	0	0	0	0	0	0	0	0	0	0	0	0	0	0	0	0	0	0	0
s_850	BCORL1	321	436	545	838	793	790	68	11	10121	1677	28	73	51	105	227	135	57	48	297	249	57	69	61	357	401	508	638	163	1366	298
s_851	BCR	282	298	621	640	145	404	60	7	1035	1214	61	45	43	115	82	115	37	53	194	133	42	101	55	380	422	587	1128	312	1227	443
s_852	BCR	149	208	374	458	165	140	76	3	2379	500	22	19	40	40	106	158	39	44	142	175	24	55	43	86	429	361	280	87	679	236
s_853	BCR	325	280	508	928	79	437	86	29	2382	3509	45	92	89	83	146	120	65	81	381	203	61	179	124	159	364	690	540	251	1323	330
s_854	BCR	290	531	663	1450	91	140	87	0	4287	3811	54	39	61	79	267	149	42	38	212	114	41	153	104	254	566	652	1310	405	1409	425
s_855	BCR	1604	1465	2851	4108	624	1697	301	659	20678	11589	152	344	393	447	1050	492	289	207	1306	1086	236	437	432	1300	2276	2411	5981	1697	6589	1690
s_856	BDH1	0	0	0	0	0	0	0	0	0	0	0	0	0	0	0	0	0	0	0	0	0	0	0	0	0	2	0	0	0	0
s_857	BDH1	204	192	397	653	91	161	18	3	1927	645	35	16	21	27	88	97	20	15	142	84	30	34	10	83	421	251	148	144	978	282
s_858	BDH1	38	93	166	242	1	0	16	1	831	151	19	8	30	30	33	28	4	5	53	14	7	27	10	281	85	128	152	64	359	82
s_859	BDH1	0	0	0	0	0	0	0	0	0	0	0	0	0	0	0	0	0	0	0	0	0	0	0	0	0	0	0	0	0	0
s_860	BDH1	147	178	472	475	36	186	21	12	2848	569	27	28	52	33	135	58	60	43	258	281	38	46	101	285	240	232	101	107	572	296
s_861	BDKRB2	762	1038	1715	2468	83	667	209	29	6101	8460	128	224	130	201	614	268	125	87	1018	574	108	214	287	708	806	632	1095	445	2201	670
s_862	BDKRB2	820	902	1956	3355	207	893	179	18	6198	9011	78	199	368	432	972	612	213	212	1100	1006	286	500	461	1198	1726	1998	1211	1149	4920	1297
s_863	BDKRB2	463	357	1323	1638	269	1120	97	469	1647	5357	55	72	239	133	476	140	107	102	791	408	113	272	249	588	1049	1514	2365	496	2741	733
s_864	BDKRB2	317	535	968	1075	123	443	91	35	5818	2593	65	86	113	130	213	190	55	60	381	254	89	65	126	324	751	635	1704	536	1513	544
s_865	BDKRB2	36	64	118	70	0	13	1	0	568	657	6	11	16	9	12	11	1	3	0	8	1	8	3	39	98	70	719	45	79	50
s_866	BDP1	183	236	669	742	93	448	99	14	4941	2075	30	30	32	54	62	67	14	21	75	60	28	54	48	0	517	629	1427	374	1627	542
s_867	BDP1	44	142	218	200	38	309	37	0	1381	379	6	13	26	33	26	23	10	12	137	68	17	42	27	144	128	184	66	79	339	155
s_868	BDP1	1	33	82	104	0	163	1	1	0	0	1	0	1	16	27	27	1	4	6	24	5	0	9	0	39	39	260	51	143	61
s_869	BDP1	161	131	281	457	45	54	64	17	513	273	25	22	55	31	77	48	39	27	121	113	39	79	26	387	259	296	391	153	662	265
s_870	BDP1	74	154	142	412	12	255	19	4	1231	2414	24	17	22	38	48	26	5	11	67	104	16	26	56	415	266	439	853	207	961	370
s_871	BEGAIN	227	404	556	947	13	152	70	11	993	1220	27	41	21	30	88	10	25	21	63	102	36	14	60	65	127	115	802	124	480	162
s_872	BEGAIN	137	167	204	400	0	1	93	1413	540	1788	38	25	6	30	21	23	13	4	122	37	16	92	46	60	301	484	521	312	710	228
s_873	BEGAIN	363	498	950	1045	289	24	184	12	6373	3859	23	68	83	121	657	231	112	137	1040	737	82	226	151	337	959	688	577	469	1941	521
s_874	BEGAIN	526	688	1012	1160	38	443	77	12	305	4407	59	82	252	192	485	336	121	118	491	327	102	306	196	376	1325	1636	3275	747	2987	1011
s_875	BEGAIN	938	1102	2125	2919	494	1933	314	309	9525	8529	138	160	340	307	964	435	229	189	1166	708	208	332	437	1218	1864	2007	3580	1183	5312	1293
s_876	BHLHE23	199	369	813	1135	273	451	82	12	1105	1945	32	66	77	94	165	28	55	64	292	167	49	40	130	165	495	954	1173	385	1423	401
s_877	BHLHE23	211	233	764	827	304	146	124	11	1474	2084	43	88	60	82	141	46	69	34	295	189	53	67	36	47	569	357	1269	372	1514	401
s_878	BHLHE23	1	10	27	77	84	244	0	4	0	69	5	0	29	36	70	110	11	38	173	92	15	21	35	0	60	38	98	8	51	25
s_879	BHLHE23	45	90	280	147	2	249	43	2	5	1077	7	7	7	31	26	46	12	16	35	31	18	8	25	1	105	135	431	90	550	168
s_880	BHLHE23	288	503	603	955	85	575	147	19	4223	2533	47	50	95	97	143	27	64	38	276	206	66	120	97	619	406	401	1231	360	1485	449
s_881	BLK	381	563	839	1111	214	191	84	15	5911	7634	80	138	108	147	266	120	93	49	382	337	72	118	169	354	737	934	922	421	1648	452
s_882	BLK	4	15	62	0	0	0	9	1	2	214	0	2	61	2	187	37	18	21	154	125	17	35	73	119	53	90	16	16	57	20
s_883	BLK	304	226	471	835	114	183	68	11	702	2267	42	56	138	157	422	188	79	70	374	406	97	215	163	677	423	522	617	227	1112	288
s_884	BLK	45	52	262	194	46	18	8	0	1	379	8	16	14	42	69	71	21	7	113	231	6	11	54	304	70	117	27	75	362	115
s_885	BLK	0	0	0	0	0	0	0	0	0	0	0	3	2	0	0	0	4	2	1	7	0	1	0	0	16	32	27	3	26	21
s_886	BLM	46	18	91	186	39	215	74	1	656	968	6	45	14	25	44	42	5	18	70	56	8	19	15	182	283	386	758	146	842	271
s_887	BLM	62	96	291	215	2	165	9	0	1	47	10	0	16	28	32	23	9	11	84	37	10	1	16	0	180	200	623	127	705	166
s_888	BLM	107	129	413	393	137	80	43	12	3165	1274	24	38	37	111	63	109	45	25	197	213	50	90	35	0	471	577	394	287	1170	208
s_889	BLM	14	80	75	11	0	0	5	0	1	69	2	10	18	11	69	36	9	19	53	95	14	1	5	0	104	219	46	43	325	85
s_890	BLM	0	18	15	33	0	37	0	0	4	3	0	0	1	23	25	9	10	14	69	43	13	50	8	60	71	184	62	69	130	77
s_891	BMI1	107	154	220	332	96	419	22	7	5395	5011	22	26	19	38	79	85	17	24	118	144	9	79	32	66	336	304	769	196	953	209
s_892	BMI1	545	527	1395	1442	286	1078	168	2	13247	10638	72	74	201	124	197	187	57	65	362	263	95	200	74	424	1159	948	1155	578	2894	533
s_893	BMI1	341	602	917	1747	41	578	139	840	5696	3785	40	91	103	129	362	217	82	77	428	422	78	209	136	508	856	956	1401	446	1789	496
s_894	BMI1	119	63	152	242	52	124	16	0	3	292	16	41	35	48	36	23	15	17	116	60	15	51	7	74	281	192	59	63	319	93
s_895	BMI1	199	212	500	618	56	117	26	4	1957	1364	28	72	102	37	206	124	44	40	146	242	32	86	30	58	198	310	849	158	1021	360
s_896	BMP2K	436	333	855	1482	243	713	134	10	3939	5739	35	24	128	187	418	259	160	98	499	413	88	219	120	744	852	1348	1223	468	2273	642
s_897	BMP2K	164	229	240	626	1	52	31	3	119	675	22	29	45	75	74	63	49	44	273	128	23	37	24	7	215	338	615	206	756	259
s_898	BMP2K	311	283	167	558	71	325	55	451	778	4062	25	89	59	50	89	47	24	24	76	73	20	50	57	300	383	359	702	157	728	196
s_899	BMP2K	25	44	127	108	0	0	10	2	2	110	2	19	17	21	9	13	11	11	94	24	10	42	25	19	51	68	8	7	56	52
s_900	BMP2K	95	89	222	272	0	0	15	4	1558	664	9	27	7	5	17	37	23	3	43	39	9	42	32	56	75	86	143	76	500	140
s_901	BMPR1A	117	76	152	113	52	177	30	2	1186	331	13	9	39	35	44	64	19	10	71	22	34	0	0	18	309	177	1305	134	575	210
s_902	BMPR1A	86	131	185	209	0	228	36	21	7576	1782	12	0	145	64	77	27	35	25	207	78	42	114	49	68	723	443	1615	313	1210	293
s_903	BMPR1A	350	522	782	1336	27	315	89	16	2850	11057	58	78	101	129	336	69	74	48	369	339	100	142	115	354	1023	1318	888	700	2955	571
s_904	BMPR1A	677	874	1138	2690	153	678	199	717	10771	11892	138	200	126	89	128	86	59	62	138	142	39	87	98	338	659	613	767	226	1055	315
s_905	BMPR1A	665	806	1024	1993	249	498	57	9	9977	6155	94	116	132	206	408	187	140	89	589	554	124	137	265	716	1244	1689	1589	722	3497	845
s_906	BMPR1B	150	300	610	980	120	109	85	14	645	1022	25	71	94	123	329	114	52	81	282	264	71	115	197	531	619	589	484	228	1421	757
s_907	BMPR1B	194	297	621	528	138	155	121	3	3042	1791	27	47	128	145	222	147	69	69	462	686	71	156	150	338	659	544	1186	372	1692	494
s_908	BMPR1B	816	1194	2605	3360	507	1382	164	27	10440	10470	101	113	295	308	614	279	142	127	775	757	166	309	246	727	1621	1654	3691	1080	4011	1294
s_909	BMPR1B	528	629	901	1660	416	310	96	1106	4425	4659	57	63	83	223	342	384	105	83	327	410	102	146	295	589	983	1283	1659	667	2888	641
s_910	BMPR1B	0	0	0	0	0	0	0	0	0	0	0	0	0	0	0	0	0	0	0	0	0	0	0	0	0	0	0	0	0	0
s_911	BMPR2	290	192	356	699	257	228	46	25	546	1885	19	12	101	147	109	150	82	59	375	238	78	175	146	942	471	713	1187	495	1591	586
s_912	BMPR2	130	139	220	409	62	986	33	1	7038	1975	17	23	178	226	409	352	150	75	1044	717	109	112	319	434	653	697	251	275	1445	329
s_913	BMPR2	253	350	575	1050	19	270	59	3	30	5240	30	70	220	203	595	330	83	85	818	539	108	282	194	821	846	698	2095	397	1180	374
s_914	BMPR2	315	229	644	708	38	117	68	1142	1212	3215	24	61	80	34	70	113	35	45	179	120	30	95	87	163	649	593	1371	342	1468	395
s_915	BMPR2	119	165	508	538	0	280	36	8	72	373	15	3	77	72	158	88	51	32	216	145	41	96	49	79	470	647	1184	314	1759	486
s_916	BMX	451	431	1064	1868	284	644	125	32	2337	7532	63	62	200	301	1260	764	207	131	2135	1081	176	378	446	1565	1064	1163	2032	635	3482	625
s_917	BMX	31	59	189	116	47	0	6	0	3	73	0	10	24	7	26	11	9	2	18	54	9	20	25	6	75	47	250	57	221	78
s_918	BMX	99	74	192	512	156	185	20	9	4440	425	16	38	27	54	27	110	21	66	59	116	31	37	141	174	358	301	441	226	813	144
s_919	BMX	320	451	907	1765	166	72	66	7	4851	3674	24	38	99	131	332	83	70	65	272	195	52	77	79	344	730	838	1147	367	2042	673
s_920	BMX	177	184	475	419	137	58	12	3	3020	791	26	68	55	58	106	65	47	28	377	130	32	28	36	87	292	402	896	223	1097	304
s_921	BPTF	83	116	21	201	77	66	29	9	627	1413	9	2	3	18	63	26	4	6	83	52	3	0	58	74	116	126	429	113	507	110
s_922	BPTF	239	353	541	696	6	26	61	13	6570	705	27	97	70	47	183	134	43	32	165	234	32	33	85	238	238	230	234	121	536	199
s_923	BPTF	100	119	134	297	3	0	28	12	2183	2666	32	24	3	10	16	8	20	18	58	30	5	15	0	59	113	128	62	78	255	74
s_924	BPTF	23	45	45	102	0	119	2	0	0	45	22	6	0	0	5	0	1	0	0	0	2	9	0	0	43	43	219	23	183	8
s_925	BPTF	340	425	1063	1537	198	416	89	25	1844	4779	73	114	86	147	466	346	63	33	382	349	74	83	114	205	925	718	970	448	1688	413
s_926	BRAF	408	572	1093	1449	162	255	207	1888	8431	3205	86	126	170	135	272	179	80	111	481	373	121	206	158	466	863	986	1272	431	2289	852
s_927	BRAF	239	311	738	742	117	710	55	9	3748	2228	33	81	93	189	660	444	85	89	792	612	78	187	254	886	622	581	1142	255	1436	335
s_928	BRAF	244	389	411	1039	211	0	63	8	627	7663	59	33	40	38	123	90	25	26	190	124	52	90	84	101	750	752	891	449	1640	495
s_929	BRAF	439	695	996	1590	125	657	120	12	6748	2264	63	139	109	127	286	139	99	91	463	424	109	186	164	382	488	762	989	235	1232	443
s_930	BRAF	203	390	627	586	0	359	51	8	6021	1913	38	61	64	57	92	65	18	41	243	99	41	95	21	145	454	923	1023	183	1582	448
s_931	BRCA1	219	415	588	1049	145	399	119	925	5469	4303	56	90	159	126	351	243	119	75	376	346	65	157	240	580	814	876	1634	425	1981	525
s_932	BRCA1	0	0	0	0	0	0	0	0	0	0	0	0	0	0	0	0	0	0	0	0	0	0	0	0	0	0	0	0	0	0
s_933	BRCA1	565	536	708	1470	125	784	37	8	2464	3861	48	80	51	56	105	87	44	29	186	105	58	76	48	186	839	745	1682	468	2261	524
s_934	BRCA1	111	148	327	160	57	50	63	4	1766	1453	9	16	0	7	0	10	7	9	33	12	7	19	11	57	360	695	817	208	1393	371
s_935	BRCA1	8	64	94	202	0	58	2	0	1	406	10	17	0	3	0	0	2	3	80	0	13	0	44	0	114	96	250	52	287	89
s_936	BRCA2	129	236	428	386	52	253	29	622	3212	1318	23	37	50	78	238	84	43	81	262	167	50	75	38	95	400	407	851	193	1134	402
s_937	BRCA2	36	47	118	113	53	30	5	1	2	298	14	0	0	11	0	0	6	2	12	2	0	0	0	0	249	221	1286	119	664	129
s_938	BRCA2	79	74	187	76	0	155	22	1	3994	293	10	23	31	17	48	42	6	18	63	62	8	34	14	93	113	94	139	28	251	128
s_939	BRCA2	89	61	266	108	37	422	23	3	828	335	8	32	0	22	85	33	4	15	63	51	4	6	8	3	153	116	227	104	842	177
s_940	BRCA2	4	29	88	60	0	34	6	0	0	71	13	4	26	11	38	8	2	4	2	10	8	16	19	32	38	34	25	15	50	23
s_941	BRCC3	698	1126	1970	2765	337	373	240	42	2729	3845	108	205	256	227	359	319	201	141	612	347	136	321	220	468	1492	1146	1531	678	3868	1119
s_942	BRCC3	178	246	462	655	37	275	50	4	1399	2285	17	103	36	88	64	112	51	29	118	74	36	20	28	239	441	386	392	284	1585	210
s_943	BRCC3	619	863	1260	2225	296	876	185	24	2510	4663	93	184	216	130	185	166	67	78	400	299	74	98	68	95	1345	1387	1537	788	3461	1162
s_944	BRCC3	85	146	268	470	42	179	103	12	1797	734	6	0	18	44	76	88	15	28	103	49	15	86	27	7	461	257	357	218	1041	273
s_945	BRCC3	784	796	1316	2022	308	717	218	33	7309	2689	95	117	147	126	299	163	91	78	374	305	80	165	126	317	826	864	888	498	2074	688
s_946	BRD1	97	203	263	502	76	125	50	2	577	1552	32	42	81	40	109	98	24	18	191	69	24	41	31	152	275	186	155	243	779	231
s_947	BRD1	168	288	197	410	69	187	19	0	3326	1832	13	46	20	46	175	65	33	14	106	43	18	26	39	12	322	531	304	178	747	180
s_948	BRD1	156	93	357	330	0	46	78	1563	12	1731	16	14	33	26	96	60	16	15	106	52	27	46	69	1	138	76	285	168	267	98
s_949	BRD1	435	603	1238	1247	110	387	299	27	9087	4816	74	220	220	144	324	194	67	84	508	493	73	220	181	441	518	737	1782	440	1645	490
s_950	BRD1	358	712	1095	1291	386	669	262	1858	13404	8424	62	92	147	192	246	222	62	81	311	215	67	224	114	523	783	605	873	370	2056	348
s_951	BRD2	379	481	698	1019	176	51	146	24	7770	5509	26	69	50	59	85	48	24	24	230	195	33	51	66	257	780	1099	1696	414	1469	456
s_952	BRD2	40	60	108	232	1	86	22	2	1	226	13	8	0	2	0	0	9	2	15	0	8	0	2	167	169	166	34	59	271	65
s_953	BRD2	432	652	944	1679	146	462	123	19	3875	5549	87	121	78	69	153	113	99	59	352	284	55	96	143	13	1282	1215	2231	674	3216	714
s_954	BRD2	0	1	59	34	0	0	0	0	0	23	2	0	0	2	17	2	16	6	34	67	3	3	0	28	48	122	227	80	240	73
s_955	BRD2	227	551	837	1353	150	369	98	20	7359	4475	26	54	161	154	286	247	135	69	792	579	127	218	351	892	1587	1410	3790	756	2973	1100
s_956	BRD3	177	240	271	718	37	172	106	8	2449	912	32	57	40	78	87	58	40	39	252	159	34	70	104	420	324	335	485	233	1115	337
s_957	BRD3	100	137	159	351	0	291	58	3	4	1085	27	31	29	79	194	94	75	56	288	232	64	138	125	196	561	709	614	212	1159	524
s_958	BRD3	215	203	329	683	14	59	85	4	2103	1793	50	30	21	10	71	22	12	17	95	69	22	28	12	67	350	552	334	144	630	171
s_959	BRD3	266	269	442	1052	108	63	51	4	3820	2449	58	71	128	122	400	269	55	67	268	365	97	120	100	232	789	845	430	527	1879	591
s_960	BRD3	191	379	442	1031	2	302	61	7	5568	1909	36	50	122	99	215	83	61	47	343	228	37	139	81	301	603	524	982	297	1576	408
s_961	BRD4	1281	1693	2386	3781	164	2204	418	486	21669	13693	269	487	157	120	349	170	130	106	717	477	159	212	321	608	1009	1273	2135	646	3247	712
s_962	BRD4	246	195	551	705	187	299	39	15	1297	484	30	44	41	54	100	69	37	52	138	204	27	73	35	38	521	479	627	198	872	480
s_963	BRD4	707	903	1363	1817	139	604	187	26	5220	7843	121	110	125	114	206	162	56	59	408	214	83	130	238	103	1149	1191	2120	673	2746	619
s_964	BRD4	501	732	1133	1872	128	1697	95	21	5280	2680	68	148	198	158	327	277	89	108	485	635	80	108	128	430	704	812	1727	476	2228	886
s_965	BRD4	149	163	349	385	50	214	34	3	39	1326	30	75	20	38	22	11	30	13	87	53	10	27	40	130	431	375	851	354	1194	363
s_966	BRD7	175	224	481	578	138	235	36	8	341	3073	22	45	91	12	44	38	12	42	55	125	24	95	65	50	505	685	338	255	1322	252
s_967	BRD7	327	413	847	838	124	85	80	5	5238	1972	33	57	72	75	147	101	39	48	124	143	40	93	71	523	790	611	2272	246	1222	565
s_968	BRD7	296	287	560	1018	83	177	122	11	2825	4210	27	66	36	42	110	67	28	34	105	90	38	28	86	25	603	785	1619	457	1993	326
s_969	BRD7	33	74	52	206	0	338	14	3	1006	1175	3	14	25	3	29	3	0	9	18	79	7	5	36	0	188	168	84	162	363	143
s_970	BRD7	197	289	377	834	106	233	72	26	3836	1351	32	76	48	25	222	39	58	27	385	180	13	13	50	88	292	323	96	196	1044	154
s_971	BRD8	121	222	262	418	69	7	47	3	1572	3795	30	0	55	70	71	109	53	29	450	118	51	98	112	365	524	991	2089	525	2146	567
s_972	BRD8	71	146	151	484	1	0	6	409	1176	456	6	16	64	63	78	118	29	51	144	207	20	49	38	171	266	170	432	123	465	242
s_973	BRD8	89	136	100	364	0	82	17	14	1007	1037	23	0	25	81	116	44	56	20	198	177	38	94	51	180	420	300	463	278	1083	323
s_974	BRD8	4	5	17	26	0	0	0	1	0	6	4	11	24	16	1	8	8	8	0	1	9	19	7	0	138	185	229	101	418	167
s_975	BRD8	220	285	369	579	92	100	16	4	355	3379	31	41	104	60	53	98	52	31	118	101	38	22	79	103	1015	757	1755	423	2349	667
s_976	BRD9	818	699	915	2024	91	1207	254	27	6487	4253	98	215	131	166	205	95	84	71	504	398	87	162	125	374	541	422	805	454	1728	399
s_977	BRD9	360	611	504	958	232	234	136	16	10571	3511	53	83	44	70	101	52	39	77	137	157	23	138	47	31	454	529	987	236	1107	313
s_978	BRD9	29	26	67	259	55	36	5	1	3	469	3	4	8	15	82	133	25	21	44	15	13	32	13	67	121	108	25	45	238	94
s_979	BRD9	53	48	83	130	0	0	14	0	714	107	0	0	10	6	2	0	5	14	13	21	6	0	1	64	50	54	63	31	152	39
s_980	BRD9	786	879	1406	2108	229	681	293	38	12853	9913	90	169	228	176	229	186	143	105	359	363	98	185	132	366	984	1197	2640	740	3229	673
s_981	BRDT	0	0	0	0	0	54	2	0	0	0	0	0	0	0	0	0	0	0	0	0	0	0	0	0	0	0	0	0	78	21
s_982	BRDT	251	327	543	858	69	388	68	9	922	2304	60	123	69	109	161	144	69	52	361	215	65	108	100	115	777	603	1148	348	1595	400
s_983	BRDT	185	233	583	880	261	477	68	4	2730	1798	30	43	46	62	226	67	53	54	197	224	61	144	55	171	802	840	1270	255	1809	502
s_984	BRDT	178	128	317	264	2	93	53	7	4422	1336	24	25	19	60	115	78	14	23	83	71	38	22	70	0	372	546	709	233	917	228
s_985	BRDT	261	228	735	933	128	835	98	235	5465	5655	50	111	110	90	91	123	47	55	150	180	86	112	85	264	490	573	517	300	1582	339
s_986	BRINP3	283	278	500	1002	131	202	93	15	3151	3136	33	49	110	80	320	152	74	62	493	249	42	100	73	451	623	760	348	250	1594	299
s_987	BRINP3	194	307	384	680	49	174	21	3	4	403	27	53	74	35	169	40	29	29	157	99	51	77	37	51	336	248	760	226	1180	196
s_988	BRINP3	232	451	418	965	155	190	46	20	3643	2246	28	54	84	70	121	46	30	31	146	91	27	21	89	269	238	272	478	192	1173	219
s_989	BRINP3	270	364	487	863	203	310	84	536	1117	2739	61	106	174	130	284	127	75	74	396	255	69	145	107	314	508	676	232	287	1131	424
s_990	BRINP3	312	294	677	1610	93	758	114	2	5624	5634	59	57	129	215	401	253	81	90	624	598	123	238	210	534	824	1336	1193	573	2166	760
s_991	BRIP1	38	140	155	151	181	67	27	0	167	469	11	12	29	27	27	33	10	14	38	89	28	79	40	158	274	311	222	101	454	113
s_992	BRIP1	132	106	213	386	0	24	22	5	1220	684	4	6	25	15	69	16	10	12	80	35	12	16	11	0	165	193	291	123	385	172
s_993	BRIP1	258	309	846	917	23	230	69	9	2543	2991	64	34	150	158	566	396	94	84	1006	387	98	161	208	425	697	764	1199	332	1308	439
s_994	BRIP1	633	910	1705	2308	287	791	154	24	6992	7919	122	213	314	385	968	680	198	171	1437	1442	228	360	562	1548	1928	1814	2847	876	5344	978
s_995	BRIP1	136	178	361	445	34	237	21	0	378	2445	36	29	43	59	58	54	41	28	135	99	20	77	29	302	362	654	476	276	1864	509
s_996	BRPF1	351	482	727	1010	50	273	59	4	2034	3332	51	49	54	99	146	103	42	35	111	280	64	109	72	133	531	471	783	370	1394	290
s_997	BRPF1	493	553	978	1596	179	379	216	12	1206	2877	103	68	57	104	111	133	99	70	431	245	71	203	135	353	674	482	757	371	1344	440
s_998	BRPF1	23	90	83	160	0	0	0	1	643	201	0	13	93	22	141	101	25	33	232	235	35	61	113	580	126	149	436	84	230	108
s_999	BRPF1	296	389	673	1022	66	469	77	1	3901	1314	49	76	107	92	187	122	76	48	354	390	63	120	123	602	383	636	311	227	1081	454
s_1000	BRPF1	372	339	766	968	153	39	93	1077	2488	1998	31	38	145	162	417	344	84	77	711	1079	94	225	252	468	583	590	1113	570	1983	436
s_1001	BRPF3	0	0	0	0	0	0	0	0	0	13	0	0	20	9	11	0	3	2	31	17	0	0	2	21	32	43	8	0	66	34
s_1002	BRPF3	102	183	164	262	36	0	4	0	476	842	27	56	65	64	156	101	31	35	222	152	35	18	23	186	259	236	357	140	691	205
s_1003	BRPF3	246	233	742	809	304	410	125	29	3533	4325	56	65	120	173	325	201	127	77	444	350	97	146	106	727	736	778	1637	302	1823	449
s_1004	BRPF3	42	107	211	160	99	157	9	4	6	1318	12	6	49	36	234	135	35	33	259	277	40	58	90	151	161	251	37	82	267	138
s_1005	BRPF3	275	598	928	1455	136	79	122	455	936	3368	46	115	128	121	239	202	78	62	548	272	89	151	131	185	1020	1365	2692	614	2575	616
s_1006	BRSK1	209	236	455	923	43	132	28	5	2813	2890	32	93	32	23	123	40	22	26	101	98	33	36	29	136	447	360	175	240	970	272
s_1007	BRSK1	300	549	861	1146	259	410	114	5	1152	3888	64	87	77	72	219	90	29	71	380	299	51	137	125	185	788	1263	1494	453	2159	656
s_1008	BRSK1	146	128	398	444	159	369	30	0	1517	309	10	13	27	64	87	28	36	23	60	67	24	66	32	31	349	334	455	274	814	236
s_1009	BRSK1	172	214	516	559	60	240	51	2	1569	797	19	27	47	53	99	104	20	18	130	107	28	42	53	346	372	374	997	192	872	247
s_1010	BRSK1	176	244	242	723	44	346	74	540	824	3098	33	90	81	33	27	68	20	15	93	60	47	34	17	64	247	337	359	190	541	248
s_1011	BRSK2	39	24	32	105	0	0	6	10	1	33	3	13	3	15	6	14	1	19	58	13	6	23	18	0	42	76	44	40	178	117
s_1012	BRSK2	471	323	361	1085	12	261	85	176	3014	1655	45	92	62	49	276	125	48	24	248	243	48	103	125	265	442	468	693	253	1054	368
s_1013	BRSK2	77	44	32	10	0	0	8	0	0	175	1	2	18	3	19	8	4	0	25	35	8	0	8	94	12	17	9	11	107	52
s_1014	BRSK2	614	1123	2038	2120	555	1238	189	167	9636	6079	124	142	235	240	480	380	171	169	896	747	183	285	419	852	1460	1050	2111	692	3437	1201
s_1015	BRSK2	227	217	634	621	15	87	69	5	5	895	14	18	33	64	178	79	25	25	299	137	38	59	31	90	325	422	458	185	910	322
s_1016	BRWD1	575	774	1415	2083	260	856	217	874	2884	7088	97	154	253	221	580	372	108	140	527	641	168	336	273	668	1645	2027	3085	892	4501	1073
s_1017	BRWD1	75	185	333	288	94	451	20	1221	261	4554	46	34	37	31	117	47	26	28	103	61	60	104	17	90	321	427	266	228	830	339
s_1018	BRWD1	99	152	218	394	1	354	42	0	1420	1652	23	7	31	30	46	46	12	39	100	111	25	5	54	117	111	262	198	54	196	210
s_1019	BRWD1	379	524	673	1336	305	960	79	11	5252	2305	44	121	153	189	413	320	107	78	521	398	99	131	240	540	1080	1279	1895	595	2496	734
s_1020	BRWD1	0	0	0	0	0	0	0	0	0	0	0	0	0	0	0	0	0	0	0	0	0	0	0	0	0	0	0	0	0	0
s_1021	BRWD3	401	547	993	1429	91	376	157	25	8916	5416	79	117	138	70	259	50	68	47	221	203	39	186	139	121	746	1137	1826	484	1601	569
s_1022	BRWD3	19	19	84	11	45	0	14	1	7	426	1	3	11	8	33	14	12	11	48	26	10	13	1	94	111	8	152	36	131	32
s_1023	BRWD3	308	500	804	1594	36	157	59	472	6771	5548	28	75	154	188	635	347	112	81	665	669	111	250	284	459	598	694	1154	378	2064	539
s_1024	BRWD3	843	1215	1938	2599	353	897	320	54	9909	16665	127	277	415	371	857	444	245	157	984	982	268	439	374	1078	1926	1912	5235	1115	4969	1511
s_1025	BRWD3	190	322	745	951	40	247	77	15	1069	3160	57	59	81	162	323	269	62	89	732	613	38	104	140	304	453	506	609	290	1320	365
s_1026	BTAF1	82	111	404	262	67	121	28	14	488	511	19	4	26	22	70	33	20	31	237	137	34	55	45	181	759	774	1631	367	2444	508
s_1027	BTAF1	27	26	0	84	0	57	1	2	2	493	4	27	25	28	73	29	6	23	118	122	23	28	38	74	344	287	1069	99	521	150
s_1028	BTAF1	52	12	201	120	32	219	81	9	11929	497	6	1	26	18	60	57	50	9	97	96	33	88	19	175	461	544	381	271	1071	332
s_1029	BTAF1	11	79	72	91	56	14	7	0	2	223	7	32	8	25	0	22	9	12	8	44	11	18	6	0	182	104	57	88	248	103
s_1030	BTAF1	21	57	85	156	0	79	19	0	2	181	4	0	11	40	58	50	9	5	64	93	9	12	96	300	103	201	444	149	512	119
s_1031	BTG2	501	623	1460	1906	330	279	215	31	4250	5270	100	86	176	162	300	298	155	115	585	462	142	366	205	1173	1107	1191	3199	721	2414	929
s_1032	BTG2	195	264	100	430	30	25	35	5	1564	627	23	9	16	15	7	31	26	14	14	20	3	6	5	37	205	170	126	75	367	120
s_1033	BTG2	605	841	1277	2021	198	697	296	533	3226	5816	133	148	90	41	91	130	26	23	219	126	27	32	39	213	417	403	566	244	754	244
s_1034	BTG2	464	494	1089	1055	130	335	86	5	7061	3156	48	59	38	73	126	108	38	22	183	177	48	68	37	171	552	600	351	351	1666	338
s_1035	BTG2	565	518	1024	1613	93	645	114	29	8371	5629	62	83	178	117	326	237	124	98	460	531	97	132	165	453	977	742	1886	526	1860	619
s_1036	BTK	110	223	166	425	66	68	18	393	885	841	23	26	125	68	69	29	49	31	177	124	33	106	96	50	509	579	1039	283	1248	306
s_1037	BTK	33	110	134	150	146	38	18	4	3	440	10	17	42	16	17	13	0	10	42	8	8	25	12	57	129	120	260	70	202	61
s_1038	BTK	118	147	405	308	0	11	45	10	9451	683	29	55	62	34	139	48	37	33	190	120	14	30	35	121	112	131	135	91	596	123
s_1039	BTK	941	768	1106	1828	195	691	189	1458	1218	7606	125	154	155	229	431	207	111	100	633	471	92	133	181	433	894	1032	2112	618	2188	946
s_1040	BTK	168	163	221	284	39	42	50	5	1020	1504	18	14	69	21	141	43	44	23	156	112	35	65	64	111	133	294	684	103	466	143
s_1041	BUB1	88	231	342	593	76	383	36	13	2304	1300	21	32	64	52	253	62	45	44	311	194	57	106	113	100	562	776	2592	519	1643	678
s_1042	BUB1	172	223	293	371	23	3	32	5	2964	181	21	29	5	25	35	36	4	6	9	22	24	19	10	26	296	277	391	245	710	275
s_1043	BUB1	467	648	817	1211	197	847	109	17	1516	7291	63	82	129	100	149	146	83	40	252	319	78	174	98	179	938	827	1220	458	1630	693
s_1044	BUB1	189	150	377	535	59	260	32	3	12	320	19	63	34	37	171	40	23	19	155	80	14	29	27	237	828	1085	2485	450	2575	753
s_1045	BUB1	106	169	304	420	172	48	41	0	106	1052	23	27	9	9	21	22	7	4	28	42	9	0	6	67	129	175	115	88	406	71
s_1046	BUB1B	15	41	22	88	9	75	6	0	1	199	10	13	0	0	0	0	0	0	0	0	0	14	0	7	73	162	369	42	264	117
s_1047	BUB1B	173	207	389	305	254	445	24	4	11	830	25	41	132	147	272	111	53	56	268	396	35	78	79	185	622	565	1197	347	1244	534
s_1048	BUB1B	0	0	40	0	0	0	1	0	1	112	0	0	5	1	0	0	0	0	15	28	0	0	0	0	4	6	8	10	39	18
s_1049	BUB1B	28	14	87	60	0	42	0	1	757	0	0	0	0	8	0	15	2	0	5	1	2	3	0	51	53	132	24	37	268	79
s_1050	BUB1B	1	0	0	0	0	44	0	0	0	0	0	0	0	0	0	0	0	0	0	0	0	0	0	0	25	2	72	11	84	71
s_1051	C11orf30	0	0	0	0	0	0	0	0	0	0	0	0	0	0	0	0	0	0	1	0	0	0	0	0	0	0	0	0	0	0
s_1052	C11orf30	564	515	1904	2035	347	427	135	6	6380	5012	82	118	100	128	230	113	82	69	373	383	59	128	89	213	818	743	1121	376	2302	606
s_1053	C11orf30	239	345	441	755	444	853	48	12	712	2636	72	34	124	128	224	156	61	76	398	224	120	199	143	580	1075	1032	2329	739	2585	870
s_1054	C11orf30	134	161	394	602	44	350	17	1	4218	3376	54	70	51	109	214	50	60	37	378	229	82	90	120	240	477	480	1162	370	1489	335
s_1055	C11orf30	72	184	165	363	31	190	27	12	2160	1068	36	48	18	28	15	5	6	3	0	8	5	15	0	52	307	358	369	186	833	125
s_1056	C12orf66	295	401	695	960	308	472	131	30	4080	5010	66	118	160	177	369	276	105	70	935	668	97	168	249	790	740	780	875	419	1349	474
s_1057	C12orf66	338	601	817	1428	141	725	94	12	909	8882	92	149	152	200	411	274	69	111	892	628	82	165	105	935	763	935	1144	489	1549	635
s_1058	C12orf66	501	426	630	925	95	1462	103	958	2248	3611	51	24	37	77	313	137	88	57	309	398	66	204	152	797	597	510	1392	298	964	405
s_1059	C12orf66	197	170	184	351	45	90	21	1	79	526	23	54	57	67	190	101	16	18	151	59	22	33	85	151	329	380	297	184	876	304
s_1060	C12orf66	64	191	228	351	97	174	56	5	1322	876	7	13	56	27	48	36	12	32	133	165	22	14	24	48	330	232	667	175	742	294
s_1061	C17orf70	192	206	436	579	162	235	32	665	2586	1224	43	45	38	53	181	83	63	40	355	218	65	63	148	230	760	967	1964	536	2111	922
s_1062	C17orf70	413	479	1165	1066	130	358	67	9	5384	5236	60	120	92	119	290	273	83	54	528	436	79	126	213	1064	1342	1738	2040	893	4170	1234
s_1063	C17orf70	436	635	1147	1682	199	402	145	30	1434	2281	71	78	63	66	195	119	61	42	321	297	60	109	157	357	932	885	1548	630	2156	800
s_1064	C17orf70	4	22	81	19	21	48	0	0	0	47	2	5	6	9	14	24	4	3	13	16	7	14	0	1	44	5	28	30	157	67
s_1065	C17orf70	27	69	148	120	17	0	1	5	1344	238	6	0	0	0	0	11	5	1	0	28	9	43	0	1	151	82	53	100	590	58
s_1066	C19orf40	148	84	426	443	45	26	75	5	2505	1991	6	33	40	38	74	52	31	12	55	56	20	42	68	0	455	461	1825	371	1179	301
s_1067	C19orf40	447	689	1322	1657	270	482	104	1186	3406	4805	71	79	150	182	704	655	117	99	635	978	199	196	475	861	1158	1281	2219	630	3587	934
s_1068	C19orf40	166	238	527	616	162	310	102	14	3016	1805	52	163	39	71	68	59	42	27	189	42	44	55	70	127	555	434	1121	238	1036	231
s_1069	C19orf40	668	645	1098	1924	344	884	179	53	3269	10834	72	169	125	121	346	186	103	59	378	286	79	181	202	321	1056	1807	1511	860	3892	989
s_1070	C19orf40	40	140	34	238	0	0	1	0	2	161	17	1	29	12	0	9	14	10	0	55	5	35	0	0	192	223	343	89	522	89
s_1071	C1QA	33	34	103	105	0	72	17	0	0	97	2	0	2	23	13	27	9	2	78	43	27	38	24	182	165	316	28	99	634	137
s_1072	C1QA	19	17	13	12	1	189	4	4	0	17	0	0	1	2	12	21	7	0	24	6	9	7	0	8	11	80	474	63	104	57
s_1073	C1QA	192	238	469	485	1	421	83	12	3429	4324	14	47	12	30	43	50	10	32	45	65	25	35	32	3	629	845	904	392	1654	560
s_1074	C1QA	302	396	735	967	56	146	153	17	714	1029	71	49	97	63	153	80	42	30	223	135	52	164	67	105	364	308	680	245	1261	365
s_1075	C1QA	97	186	145	655	147	481	33	3	1739	1078	14	23	47	77	314	153	34	59	344	317	32	79	58	170	291	326	354	158	499	251
s_1076	C2orf61	0	0	0	0	0	0	0	0	0	0	0	0	0	0	0	0	0	0	0	0	0	0	0	0	0	0	0	0	0	0
s_1077	C2orf61	628	873	1338	2053	330	1159	171	22	6444	6251	65	186	116	143	389	168	101	102	720	400	119	203	157	308	812	1061	2335	510	2132	590
s_1078	C2orf61	109	140	309	683	111	244	39	2	578	191	33	25	87	71	231	115	36	30	154	80	62	67	52	78	416	349	158	113	991	140
s_1079	C2orf61	300	247	206	1005	128	525	40	0	1129	2047	23	45	89	46	96	22	16	37	98	309	42	113	62	55	352	573	1001	217	945	300
s_1080	C2orf61	708	852	1639	2369	112	497	96	22	8557	9526	63	90	201	210	496	269	113	66	387	323	72	263	119	599	1270	1509	1490	684	3116	846
s_1081	C5	29	35	45	83	0	0	0	6	0	1	3	5	0	17	0	35	10	3	7	26	3	22	4	0	54	83	12	12	137	12
s_1082	C5	385	587	1025	1331	1	447	131	27	2355	2969	48	71	148	133	119	86	69	60	177	166	62	76	75	289	869	830	2565	576	1883	566
s_1083	C5	206	215	377	660	139	321	100	4	2470	1967	23	30	46	75	180	146	47	64	312	145	23	122	67	398	592	592	829	435	1534	411
s_1084	C5	94	92	149	570	27	0	11	2	13	898	30	36	23	39	32	55	27	18	109	42	24	18	41	267	579	631	1438	437	1543	538
s_1085	C5	256	381	561	805	186	135	69	8	645	2944	30	57	168	115	324	150	62	48	296	399	47	157	141	498	573	834	836	429	1356	425
s_1086	C9orf96	222	222	591	842	91	153	80	227	1877	2268	49	57	127	142	348	151	60	75	341	305	85	157	168	639	413	659	782	267	1224	582
s_1087	C9orf96	98	318	350	454	36	47	22	9	1519	836	26	60	117	85	263	73	21	39	116	119	30	36	30	95	375	350	1329	320	1384	336
s_1088	C9orf96	586	821	1262	2060	78	692	156	1351	3927	2504	145	164	184	158	455	201	119	136	550	564	116	179	250	1078	902	857	2076	601	2189	1029
s_1089	C9orf96	13	61	110	181	75	0	10	1	0	5	2	16	18	5	35	18	0	4	35	23	10	28	24	51	60	205	32	46	106	83
s_1090	C9orf96	182	170	224	403	0	17	82	2	364	471	33	20	32	58	153	173	45	31	302	178	26	69	78	92	427	449	845	206	1029	353
s_1091	CA1	118	44	162	138	61	177	31	4	2808	796	4	2	37	20	145	72	27	37	272	199	37	70	115	115	99	130	771	125	275	248
s_1092	CA1	361	389	756	1297	86	105	116	3	2463	3245	54	142	80	51	174	69	39	28	157	201	37	118	64	271	358	454	667	305	994	307
s_1093	CA1	14	0	1	23	0	0	1	0	2	297	0	0	0	0	0	0	0	0	0	0	0	0	0	0	16	28	2	3	40	34
s_1094	CA1	71	4	0	44	0	0	4	2	3	324	3	34	2	5	4	7	1	7	51	36	13	55	17	85	68	81	245	56	203	78
s_1095	CA1	523	538	585	1256	284	217	107	13	2883	7758	64	62	209	139	276	138	82	92	363	302	98	69	76	441	1091	1121	1183	682	1856	541
s_1096	CA12	44	27	58	104	45	0	2	0	434	213	10	4	49	48	395	134	47	52	304	236	39	50	166	173	148	71	861	57	292	105
s_1097	CA12	191	189	501	398	101	71	21	3	125	2164	9	28	38	60	174	101	20	21	191	127	28	145	113	140	421	385	699	208	1091	300
s_1098	CA12	94	98	77	304	87	92	26	3	46	67	9	0	38	32	69	81	23	30	179	116	24	33	40	158	63	43	33	32	228	20
s_1099	CA12	73	87	198	268	103	71	39	4	1412	1007	14	5	46	43	144	113	16	28	254	124	37	24	94	133	169	114	552	140	567	238
s_1100	CA12	31	43	80	168	0	47	15	8	6	1108	5	0	2	0	0	4	8	1	3	10	10	0	0	0	34	71	256	61	416	11
s_1101	CA2	229	263	640	799	0	216	88	5	1403	2633	53	26	67	107	679	244	71	73	581	687	82	229	150	433	434	555	118	233	941	331
s_1102	CA2	325	448	1037	971	175	489	17	13	4383	3372	47	58	120	94	299	100	54	38	500	285	71	191	189	703	830	816	1374	388	1912	599
s_1103	CA2	236	372	578	1106	58	324	137	5	4489	5191	28	56	70	106	288	133	95	87	427	327	76	96	240	290	423	587	548	232	982	317
s_1104	CA2	654	771	1902	2054	472	628	151	32	4603	15589	108	85	258	328	780	399	197	137	948	755	168	464	361	1327	2368	2860	5806	1271	5714	1332
s_1105	CA2	574	537	1169	1286	66	645	199	5	4414	9116	39	47	257	205	279	249	55	93	448	663	120	211	304	639	773	989	969	527	2495	458
s_1106	CA4	456	534	1015	1377	130	477	81	12	5108	3906	47	77	180	142	316	110	106	53	337	415	76	116	167	332	499	1102	1881	319	1488	753
s_1107	CA4	443	509	933	1752	94	520	143	8	6493	3105	44	99	231	193	599	298	131	105	849	828	116	270	304	411	1037	1173	1978	648	2834	881
s_1108	CA4	25	6	33	27	61	8	25	1	430	225	7	9	36	28	72	47	34	33	99	123	17	27	0	112	141	61	100	20	189	62
s_1109	CA4	152	215	328	533	109	40	43	2	3387	1311	21	39	102	46	167	120	39	18	132	184	26	42	49	39	241	353	647	145	718	178
s_1110	CA4	593	1007	1518	2081	73	622	250	518	18555	11642	146	208	219	143	476	258	85	101	543	525	85	271	207	469	1286	1544	2435	792	4095	888
s_1111	CAB39	61	89	107	180	56	87	24	5	2	301	12	16	0	1	0	0	0	0	0	0	0	0	0	0	109	157	313	76	281	93
s_1112	CAB39	116	173	225	611	0	128	31	6	17	1359	23	1	32	68	101	99	29	36	234	82	27	54	53	117	419	400	890	201	894	344
s_1113	CAB39	143	151	125	421	108	65	21	10	996	108	26	3	12	25	9	23	17	7	44	38	17	2	20	29	305	274	41	106	447	245
s_1114	CAB39	404	516	937	1012	212	396	105	13	4779	4431	41	59	80	70	157	151	70	28	207	180	51	79	66	492	918	665	2426	495	2005	660
s_1115	CAB39	322	375	1039	1328	134	356	82	555	4264	5239	52	48	172	91	491	158	84	58	418	315	83	155	180	721	1064	700	1407	410	1893	592
s_1116	CACNA1A	2	23	54	34	0	0	12	0	1	165	0	16	6	8	2	2	10	7	12	0	1	12	5	0	17	54	265	34	130	47
s_1117	CACNA1A	27	69	32	13	33	46	2	0	10	1137	1	0	0	5	0	0	0	0	0	0	0	0	0	0	119	200	776	49	187	129
s_1118	CACNA1A	80	124	80	314	78	228	24	10	0	175	7	4	19	52	82	106	21	38	205	302	33	49	89	91	160	253	73	69	426	91
s_1119	CACNA1A	141	150	182	278	106	84	18	1124	3771	921	23	14	48	44	78	46	39	17	149	100	18	43	42	0	258	177	409	112	414	88
s_1120	CACNA1A	500	843	871	1974	391	742	141	11	10422	3680	102	113	269	319	672	543	166	153	697	923	167	308	300	1086	1170	1279	2391	701	2729	825
s_1121	CACNA1B	171	244	760	937	173	429	51	16	6868	3093	41	45	165	84	337	192	81	81	572	351	93	134	111	421	1140	1032	1045	531	2362	772
s_1122	CACNA1B	289	428	831	1155	109	282	87	21	597	2656	28	57	70	85	151	115	72	52	455	371	70	195	148	576	544	828	1377	301	1735	444
s_1123	CACNA1B	953	1227	1727	3195	137	542	186	21	8352	1891	116	140	242	153	683	478	137	112	658	744	125	153	314	385	765	758	868	366	1800	642
s_1124	CACNA1B	137	224	515	620	104	236	89	3	2563	304	44	59	39	29	67	96	24	32	140	169	14	21	107	362	143	124	253	121	417	220
s_1125	CACNA1B	441	371	1086	1900	149	211	179	14	4004	3221	65	47	353	495	5200	2433	270	214	6848	4333	265	476	1855	5365	923	1121	1244	551	2255	587
s_1126	CACNA1C	39	51	92	155	67	137	17	2	2	118	0	0	16	22	49	31	19	2	64	59	6	21	13	72	38	86	59	37	170	54
s_1127	CACNA1C	643	862	1510	2159	70	426	276	552	3985	4247	95	265	136	152	610	242	153	94	705	597	69	203	248	1083	1009	1211	840	562	2723	907
s_1128	CACNA1C	525	635	732	1437	314	503	191	8	4255	1738	88	74	114	139	345	319	102	94	502	301	51	137	110	262	520	440	319	189	961	536
s_1129	CACNA1C	550	917	1248	2174	296	1270	122	28	10774	4186	78	147	179	202	402	306	97	108	687	507	92	195	323	1155	1182	1533	2684	775	3045	1263
s_1130	CACNA1C	184	151	307	576	183	498	45	6	4063	845	27	24	118	79	242	89	73	49	393	219	50	137	196	347	526	519	1792	339	1530	384
s_1131	CACNA1D	443	613	881	1428	139	604	147	579	4075	3613	64	90	265	235	699	339	117	185	639	821	170	379	328	1418	1284	1129	1835	669	3171	948
s_1132	CACNA1D	43	90	51	186	0	47	33	2	0	40	32	24	45	9	55	30	23	12	35	34	22	12	45	55	245	284	896	227	618	273
s_1133	CACNA1D	41	157	414	243	53	51	23	3	3	176	13	0	43	26	109	29	10	55	173	116	27	44	6	50	195	120	40	137	653	179
s_1134	CACNA1D	0	0	0	0	0	0	0	0	0	0	0	0	0	0	0	0	0	0	0	0	0	0	0	0	0	0	0	0	0	0
s_1135	CACNA1D	450	721	1212	1815	228	314	140	21	4796	3143	99	121	126	149	405	400	65	81	531	478	87	141	248	729	613	743	423	387	1858	558
s_1136	CACNA1F	168	181	246	299	29	8	78	8	277	713	16	33	85	20	143	19	29	14	101	50	24	20	15	133	162	141	213	140	345	178
s_1137	CACNA1F	1	1	0	22	0	0	0	0	7	47	0	0	0	0	1	0	0	2	5	0	0	0	13	0	24	42	231	10	31	71
s_1138	CACNA1F	102	209	257	598	121	152	56	1	15	2810	24	58	58	91	159	73	25	25	339	174	38	41	26	170	239	476	1079	172	1154	208
s_1139	CACNA1F	100	86	97	241	87	255	49	0	168	697	11	10	41	32	70	55	55	22	165	59	31	23	9	55	146	116	56	110	367	82
s_1140	CACNA1F	0	56	55	139	0	0	13	0	1085	308	9	0	10	14	44	11	9	9	42	40	3	53	30	70	44	14	458	41	171	20
s_1141	CACNA1G	297	603	784	1308	270	398	98	16	4671	2257	56	75	171	184	748	514	133	99	930	838	120	122	217	1062	700	682	1233	460	2231	714
s_1142	CACNA1G	156	97	267	473	52	196	39	9	10	1392	28	39	17	46	28	108	18	16	184	56	26	11	8	43	668	710	1361	412	1607	393
s_1143	CACNA1G	1	32	189	148	0	0	0	0	0	14	7	0	4	10	7	11	0	0	44	19	12	20	24	16	155	215	599	97	382	65
s_1144	CACNA1G	2	0	19	27	0	0	0	0	0	22	0	0	6	1	0	0	0	0	0	0	0	0	0	0	18	20	1	4	40	30
s_1145	CACNA1G	335	268	740	814	254	422	80	9	4534	3252	76	77	197	171	150	200	113	102	235	444	91	209	189	377	1328	1537	2040	912	3388	1042
s_1146	CACNA1H	240	351	426	1027	78	434	87	0	1902	2823	23	65	47	67	50	47	24	22	135	158	32	73	27	64	341	305	991	279	1227	299
s_1147	CACNA1H	622	909	1651	2766	263	1279	266	796	10210	9956	89	170	184	201	664	338	178	129	993	874	130	239	266	410	1461	1209	3521	1050	3799	1094
s_1148	CACNA1H	303	276	587	1025	168	161	102	593	2213	1195	21	58	124	135	628	296	85	103	579	605	83	73	195	333	701	771	1634	449	2274	489
s_1149	CACNA1H	134	118	97	361	44	40	19	2	342	1196	2	40	55	30	90	19	12	19	123	71	32	14	54	96	242	251	719	180	685	297
s_1150	CACNA1H	920	1005	2382	3027	124	1751	237	46	4194	9686	121	206	208	156	724	195	139	158	922	1043	124	242	230	845	1255	1345	2509	1040	4623	763
s_1151	CACNA1I	186	147	232	708	56	165	45	9	435	601	14	11	98	56	94	35	28	30	171	165	42	83	36	154	544	403	1714	248	839	146
s_1152	CACNA1I	228	277	317	1030	2	80	49	21	2256	2567	26	54	40	42	74	49	36	33	162	103	28	40	67	202	428	405	915	238	785	387
s_1153	CACNA1I	186	284	212	355	70	63	6	7	621	1626	28	16	20	28	45	49	18	19	196	61	19	82	32	194	202	234	429	152	460	128
s_1154	CACNA1I	320	515	471	1197	44	325	123	5	2585	2700	45	41	91	71	210	92	33	46	376	217	42	83	99	233	296	528	333	335	1402	317
s_1155	CACNA1I	467	761	1315	1851	61	707	303	620	5351	5266	113	89	177	182	395	157	91	100	459	347	84	146	148	556	767	853	2820	409	2201	426
s_1156	CACNA1S	235	209	520	494	59	84	72	3	986	725	24	46	57	56	159	160	50	47	287	194	43	79	65	141	139	240	223	87	614	122
s_1157	CACNA1S	345	497	499	1085	102	223	150	728	8086	2225	39	59	58	125	107	155	48	34	211	91	48	135	63	285	438	670	721	251	1012	316
s_1158	CACNA1S	312	271	640	738	133	77	89	3	1709	4173	41	63	216	169	324	198	118	79	799	449	124	223	160	635	781	744	765	484	1722	301
s_1159	CACNA1S	115	58	212	295	130	256	46	3	8	1634	25	5	22	52	15	66	16	29	42	120	31	50	52	350	218	122	212	143	548	176
s_1160	CACNA1S	220	425	649	802	170	348	83	14	1462	2469	35	65	78	45	183	96	44	51	367	228	54	34	85	80	426	500	593	206	1292	313
s_1161	CACNA2D1	191	250	483	721	87	196	58	655	3597	1055	36	26	155	101	235	173	108	63	277	172	52	96	85	460	195	285	353	148	745	230
s_1162	CACNA2D1	191	247	530	710	306	935	45	17	5351	2637	53	58	187	172	602	296	97	90	881	462	92	168	193	1239	643	781	1225	308	1610	363
s_1163	CACNA2D1	259	432	586	963	29	211	161	99	4503	3230	55	120	54	51	135	103	52	57	221	288	32	31	53	281	286	182	165	189	733	185
s_1164	CACNA2D1	393	520	952	1384	2	249	129	29	6015	13284	70	154	40	33	72	24	23	8	93	67	32	72	17	1	550	481	637	455	1527	223
s_1165	CACNA2D1	832	1068	1159	2880	593	1051	250	1272	9311	13380	119	113	395	251	767	644	163	193	1864	1152	185	332	393	1786	1902	1674	4690	962	4182	1195
s_1166	CACNA2D2	631	871	2184	2355	508	927	164	33	4420	14670	120	203	249	214	936	515	140	177	1290	1166	166	285	563	1680	1794	1778	3817	944	4798	1162
s_1167	CACNA2D2	92	55	32	45	0	0	18	1	1706	49	3	30	9	2	7	13	1	1	3	25	2	0	0	7	60	21	209	23	96	21
s_1168	CACNA2D2	83	73	185	185	207	124	11	4	124	1747	6	23	61	45	51	17	42	24	137	89	30	51	65	119	562	552	1067	177	1162	347
s_1169	CACNA2D2	51	58	117	181	109	57	7	0	4	985	5	7	38	18	0	0	3	8	0	17	1	1	5	0	68	90	321	74	391	24
s_1170	CACNA2D2	56	161	241	216	25	188	15	0	1125	2768	12	33	16	23	0	75	19	16	149	185	32	5	32	28	142	191	105	104	460	92
s_1171	CACNB1	555	514	1306	1839	350	425	141	1890	6660	5021	71	111	107	114	125	155	44	78	276	226	67	101	67	80	630	600	2243	413	2005	592
s_1172	CACNB1	19	0	46	7	0	42	4	0	0	2	0	0	0	0	0	0	3	0	0	0	0	1	0	0	16	26	11	19	181	65
s_1173	CACNB1	122	141	258	447	0	357	22	5	5966	1588	9	15	68	79	125	134	61	50	282	59	59	76	66	49	429	415	372	190	1082	201
s_1174	CACNB1	70	42	221	127	0	17	29	0	7	1553	5	22	32	23	56	19	7	7	34	84	16	12	29	161	263	224	477	196	552	175
s_1175	CACNB1	205	210	338	620	219	385	131	20	13	1717	22	38	113	137	295	132	105	78	559	330	91	186	131	514	717	896	1579	389	1623	562
s_1176	CACNB2	198	113	226	451	68	35	38	3	8	1935	42	38	42	74	242	204	51	35	398	336	56	74	125	408	507	515	882	251	1049	284
s_1177	CACNB2	741	1003	1774	2957	147	1408	149	16	3997	4568	89	161	238	291	744	450	151	220	942	989	188	448	376	1056	1680	1566	1898	1044	4028	1104
s_1178	CACNB2	367	438	827	1215	176	434	171	23	5292	2448	76	142	86	108	213	115	71	54	317	332	27	100	230	566	502	737	966	313	1698	536
s_1179	CACNB2	167	177	617	761	178	504	93	11	3717	4263	47	51	87	59	156	116	29	57	197	163	54	90	73	293	299	542	693	303	1491	329
s_1180	CACNB2	553	653	1535	2159	123	379	223	235	3557	6102	80	173	241	193	383	261	173	121	810	730	90	141	198	554	706	1070	1641	455	2068	776
s_1181	CACNB3	98	285	299	473	38	90	25	16	819	620	49	72	87	69	199	99	36	32	129	97	22	73	109	12	396	719	1496	222	1022	295
s_1182	CACNB3	240	203	394	704	90	111	41	13	848	577	47	102	134	167	282	157	62	71	173	253	73	161	81	125	670	640	1211	252	1494	450
s_1183	CACNB3	105	108	382	442	0	103	65	9	4458	2498	47	42	6	53	40	41	35	11	97	50	20	73	24	136	590	429	1507	328	1055	518
s_1184	CACNB3	140	196	205	483	0	29	6	1	1364	870	16	23	3	0	14	34	5	2	44	0	6	0	20	0	212	180	504	155	737	257
s_1185	CACNB3	152	307	156	577	44	314	62	5	9	701	12	64	49	58	115	87	30	25	204	116	27	30	48	287	159	248	622	143	510	214
s_1186	CACNB4	1184	1576	2521	3625	381	1308	249	928	13376	18157	184	292	402	367	1097	877	279	262	2008	1594	234	573	546	1612	2870	3437	5112	2218	8367	1612
s_1187	CACNB4	234	462	533	1028	126	198	86	10	640	1361	32	84	159	137	378	230	65	56	614	356	111	108	191	370	590	376	1095	238	1362	224
s_1188	CACNB4	464	617	1008	1469	348	358	152	12	3322	3945	26	70	157	206	691	234	107	57	671	358	100	395	169	494	1402	1462	1940	669	2990	745
s_1189	CACNB4	441	658	1041	1489	248	310	59	21	7083	3039	108	121	121	184	349	257	108	61	341	484	65	144	85	245	688	837	1556	396	1567	717
s_1190	CACNB4	62	135	174	251	0	68	18	0	3141	679	10	23	129	104	385	146	53	66	640	560	63	200	243	315	315	227	905	144	600	167
s_1191	CACNG1	1007	1299	2574	3504	591	1233	297	920	6752	17945	122	118	434	398	988	748	292	224	1818	1377	334	535	660	2489	3025	3345	4447	1689	6921	1837
s_1192	CACNG1	163	280	553	745	133	142	68	14	4526	1660	45	60	100	55	390	284	68	63	485	212	73	151	121	509	618	650	836	257	1520	399
s_1193	CACNG1	378	447	760	1165	657	786	144	8	7511	1953	66	103	156	128	461	253	144	121	843	909	127	130	182	384	1065	1186	2972	530	2742	1051
s_1194	CACNG1	208	192	457	445	65	0	74	1	2405	2460	28	52	41	80	82	138	69	63	370	221	30	157	69	314	571	632	1091	275	1247	405
s_1195	CACNG1	250	326	696	749	10	82	98	6	53	6436	43	27	113	80	161	163	58	47	355	256	59	78	107	319	611	647	316	438	1828	431
s_1196	CAD	47	69	125	135	37	79	0	0	2	8	2	0	18	10	1	0	0	0	0	6	2	10	7	0	274	387	1165	197	881	233
s_1197	CAD	62	72	143	152	113	72	12	3	380	367	6	6	34	25	42	90	11	30	209	133	9	32	31	89	641	863	658	308	1889	410
s_1198	CAD	135	161	335	620	44	60	44	15	5132	1137	18	69	24	67	85	65	27	41	109	86	29	88	66	46	429	518	477	203	1203	445
s_1199	CAD	283	407	411	744	306	647	47	7	1140	2530	32	58	71	54	136	151	48	44	230	225	42	89	108	46	616	384	744	485	1911	489
s_1200	CAD	383	372	820	916	66	94	68	8	1398	1662	45	91	39	65	196	194	62	51	360	295	41	88	145	163	423	446	1723	329	1489	348
s_1201	CALM1	336	388	775	1305	117	620	142	1177	2883	5643	73	130	188	207	828	380	95	84	761	1144	106	217	212	914	1179	1221	1611	556	2572	611
s_1202	CALM1	13	35	12	65	0	0	4	0	0	6	6	0	12	2	5	0	15	3	0	4	2	5	0	0	27	4	645	32	258	0
s_1203	CALM1	163	197	370	639	134	78	18	7	1700	1008	30	21	119	111	155	66	80	43	177	298	50	109	75	832	702	496	879	244	986	340
s_1204	CALM1	49	115	194	421	152	5	10	0	458	713	7	0	26	33	74	28	29	23	137	92	23	49	22	234	272	360	269	155	687	175
s_1205	CALM1	158	249	517	696	44	126	65	3	2667	4668	14	68	120	134	290	142	101	69	332	299	65	111	111	534	794	718	844	394	1632	490
s_1206	CALM2	147	330	349	477	172	110	30	1	5229	955	20	53	48	45	73	33	13	27	102	135	39	95	33	171	421	631	411	219	1452	423
s_1207	CALM2	611	665	1570	1974	405	480	192	673	6013	4752	55	122	271	371	1079	614	171	172	1541	1105	184	403	520	1584	1415	1694	1643	860	3378	973
s_1208	CALM2	371	519	1118	1236	52	405	109	22	5696	2931	51	143	195	247	813	484	139	181	1317	1198	177	416	437	1487	979	1047	2380	590	3328	586
s_1209	CALM2	119	142	228	567	0	140	21	6	975	2960	22	19	63	53	70	85	17	30	105	196	24	31	57	271	223	251	1858	229	665	204
s_1210	CALM2	342	389	787	1306	119	643	142	1206	2864	5649	75	132	188	202	846	375	96	84	758	1155	106	220	218	909	1221	1223	1591	559	2581	616
s_1211	CALY	328	314	556	941	42	249	51	4	629	1736	35	82	61	86	286	271	71	56	316	412	56	36	46	649	364	525	372	168	999	374
s_1212	CALY	345	385	726	879	126	342	112	20	3183	2113	40	47	111	140	243	168	46	39	335	260	48	130	187	285	536	977	1451	329	1492	509
s_1213	CALY	437	622	726	1345	120	560	94	18	3942	3950	45	139	83	98	222	57	59	51	225	185	58	72	81	187	415	622	715	290	1230	443
s_1214	CALY	523	772	1063	1805	182	451	139	11	2599	5137	126	112	131	203	378	287	99	82	474	417	85	230	187	901	901	1103	1537	559	2324	869
s_1215	CALY	158	157	256	600	0	165	18	2	15	1236	36	50	57	41	63	15	28	32	189	170	22	74	110	122	482	537	256	184	1102	251
s_1216	CAMK1	292	392	908	1020	66	283	58	7	3559	2258	67	71	110	107	263	186	65	47	390	326	96	148	171	656	949	939	1133	532	2419	628
s_1217	CAMK1	225	108	236	258	69	40	51	3	404	1252	13	32	29	28	71	23	20	17	57	108	31	51	18	469	143	482	200	113	773	81
s_1218	CAMK1	70	9	163	235	63	50	1	0	779	128	2	0	38	16	46	39	14	15	202	84	24	40	15	0	45	78	22	74	218	12
s_1219	CAMK1	411	824	1254	1605	347	415	197	26	4050	6075	76	131	122	194	324	245	100	104	611	498	112	232	231	732	1034	909	3257	603	3004	602
s_1220	CAMK1	497	501	725	1184	17	269	140	9	4759	3163	47	47	96	97	157	125	76	75	299	204	50	106	82	312	859	1111	547	637	2264	620
s_1221	CAMK1D	0	0	0	0	0	0	0	0	0	1	0	0	0	0	0	0	0	0	0	0	0	0	0	0	0	0	0	8	0	1
s_1222	CAMK1D	251	218	417	809	128	10	62	2	848	5026	25	37	46	122	202	179	53	69	382	373	67	188	137	579	588	569	480	348	1792	308
s_1223	CAMK1D	155	227	431	850	132	445	26	2	6365	1463	38	21	96	89	329	177	66	52	533	430	47	57	140	345	333	276	598	223	1430	449
s_1224	CAMK1D	623	679	902	1993	183	208	154	11	3742	3609	95	66	49	104	205	112	68	56	328	249	79	133	98	96	775	585	1857	378	2277	571
s_1225	CAMK1D	391	345	817	1128	138	111	53	20	2262	3134	48	114	111	98	397	164	69	64	431	414	66	162	179	243	575	459	652	228	950	360
s_1226	CAMK1G	142	222	332	623	82	284	38	2	1530	1313	14	71	85	57	170	78	39	25	274	223	38	88	81	162	387	253	359	179	915	245
s_1227	CAMK1G	888	1082	1975	2456	497	861	177	15	6368	7668	125	185	324	390	1000	582	261	244	1451	1333	243	502	501	1242	1769	1972	2039	909	3494	1269
s_1228	CAMK1G	898	948	2099	2819	238	825	259	19	6050	10751	82	213	114	213	347	234	137	113	458	364	167	276	216	403	1447	1673	1993	859	3901	825
s_1229	CAMK1G	269	477	844	1346	253	739	79	13	4337	2630	28	114	328	302	892	558	130	186	1296	1106	95	330	431	395	969	1257	908	604	2892	617
s_1230	CAMK1G	142	229	338	788	58	439	70	15	1394	4823	40	47	70	53	60	57	39	29	204	113	14	30	38	36	612	543	2052	387	1404	375
s_1231	CAMK2A	363	343	675	787	218	252	64	20	9737	2049	37	49	144	139	212	223	87	45	544	242	65	121	192	713	690	724	442	374	1494	584
s_1232	CAMK2A	349	418	704	1300	226	240	118	13	2996	4644	52	64	102	67	212	93	43	19	197	210	61	109	117	7	503	723	734	423	1632	347
s_1233	CAMK2A	213	285	613	838	125	261	47	5	1528	2776	33	24	146	149	269	271	94	89	631	391	121	288	272	548	784	801	633	402	1850	526
s_1234	CAMK2A	1032	1301	2427	3023	490	825	230	36	20296	11217	120	279	279	404	1218	654	309	194	1511	1361	282	501	610	1657	1865	2554	5768	1227	5083	1353
s_1235	CAMK2A	116	122	52	267	0	0	48	14	1409	2448	22	41	29	37	65	66	12	22	127	49	37	39	43	272	353	369	457	210	892	249
s_1236	CAMK2B	466	679	1005	1558	116	321	181	15	10415	3378	87	127	89	129	214	245	102	64	404	311	77	92	141	354	665	692	710	381	1147	481
s_1237	CAMK2B	232	221	433	461	48	92	84	8	285	1358	32	48	169	155	312	411	73	73	755	509	80	165	203	466	316	485	429	295	1390	309
s_1238	CAMK2B	183	346	234	424	5	47	20	3	10	1438	25	9	54	84	98	16	37	39	118	114	49	98	76	229	178	360	554	214	914	287
s_1239	CAMK2B	745	918	1814	2411	341	725	188	38	93	3509	75	119	205	159	609	478	149	148	879	580	116	227	164	305	1075	1015	1481	675	2187	950
s_1240	CAMK2B	173	148	199	529	5	362	10	4	1236	504	20	20	26	30	100	18	26	27	79	102	36	70	58	35	373	400	1170	281	692	270
s_1241	CAMK2D	77	71	186	401	11	850	10	2	82	1483	17	16	55	49	171	55	56	44	385	200	69	69	97	171	687	638	1269	242	730	304
s_1242	CAMK2D	306	383	662	806	3	287	64	13	383	1950	35	79	44	70	63	49	40	27	214	167	28	19	50	28	500	591	360	238	1549	276
s_1243	CAMK2D	893	1104	2142	2920	970	556	147	1400	18458	7974	140	221	260	205	253	364	154	132	731	689	176	393	280	1123	1529	1718	3401	999	4545	1218
s_1244	CAMK2D	90	69	436	343	1	336	55	10	2909	338	26	23	97	88	200	68	21	23	128	84	28	104	65	131	234	338	438	186	792	144
s_1245	CAMK2D	0	0	15	10	0	0	0	0	0	0	3	0	13	20	0	16	1	0	2	34	0	0	11	0	8	4	5	1	61	0
s_1246	CAMK2G	149	180	395	574	153	34	45	15	2421	264	22	48	27	50	61	86	23	16	104	98	15	41	35	73	94	150	242	120	372	120
s_1247	CAMK2G	417	528	719	1460	98	311	127	875	5175	3800	63	99	70	164	771	336	64	89	463	482	59	153	195	561	420	397	776	198	1129	283
s_1248	CAMK2G	88	80	112	113	116	184	18	14	122	2471	5	28	20	34	68	67	18	14	152	67	33	52	103	306	116	96	74	77	741	84
s_1249	CAMK2G	288	324	470	989	38	571	22	1059	1666	640	40	87	89	76	156	117	53	59	533	320	34	68	165	691	742	907	1215	339	1380	553
s_1250	CAMK2G	308	414	1152	1377	152	193	166	27	9212	3513	52	67	175	184	326	141	108	68	458	306	109	177	128	335	1077	771	1958	495	2572	679
s_1251	CAMK4	198	344	432	876	76	530	13	11	1608	1377	47	21	106	96	208	178	69	37	222	246	49	37	112	522	557	507	1167	255	1747	372
s_1252	CAMK4	89	113	224	179	103	0	18	0	12	675	13	17	32	94	116	72	56	69	291	216	51	57	43	323	462	622	999	216	906	403
s_1253	CAMK4	339	471	547	1188	81	332	51	32	2498	3044	25	69	155	148	1178	397	137	100	1307	823	94	306	287	1527	655	831	956	290	1838	559
s_1254	CAMK4	239	415	849	1038	334	602	148	20	3478	3793	79	72	193	191	405	320	120	116	704	666	104	199	200	424	707	923	770	444	2168	689
s_1255	CAMK4	400	516	697	1148	47	249	116	888	5456	1467	51	65	71	90	264	194	88	64	435	336	54	115	101	320	673	662	638	264	1425	611
s_1256	CAMKK1	497	583	857	1572	228	525	67	8	3552	1846	81	72	140	173	274	174	119	82	350	458	89	188	153	501	1016	866	766	524	2428	847
s_1257	CAMKK1	206	142	312	480	305	288	48	34	372	3099	25	56	42	133	197	105	35	50	292	155	61	123	107	149	413	634	1564	305	1453	366
s_1258	CAMKK1	572	676	897	1265	64	677	161	7	3488	8863	46	123	160	134	215	186	55	77	385	363	100	101	105	261	631	927	1460	528	2518	465
s_1259	CAMKK1	183	197	371	535	18	332	56	6	9384	898	37	88	15	50	112	114	22	23	132	62	36	90	78	359	170	142	204	207	755	146
s_1260	CAMKK1	114	144	327	356	0	287	11	2	1492	2235	28	82	56	87	95	75	35	21	230	182	51	56	72	205	207	307	291	113	633	187
s_1261	CAMKK2	376	465	890	1015	119	345	125	6	2514	3321	72	69	114	122	240	284	58	73	333	349	61	116	112	436	749	1071	1069	488	2166	680
s_1262	CAMKK2	300	258	957	1065	137	115	92	5	787	2280	41	60	79	104	101	95	31	62	270	201	52	119	103	359	907	969	1185	448	2497	505
s_1263	CAMKK2	938	1291	2247	3757	398	1080	219	37	13511	5531	199	194	325	325	854	528	236	222	1312	886	275	447	390	844	2338	2637	3623	1265	5700	1838
s_1264	CAMKK2	497	889	1571	1934	122	406	222	766	4720	4117	70	129	111	127	272	307	71	79	516	314	89	140	179	974	766	670	1302	396	1603	546
s_1265	CAMKK2	713	1090	1067	2323	291	700	282	657	1616	6443	93	180	86	76	71	90	57	72	189	224	71	63	67	385	912	974	3046	600	2451	794
s_1266	CAMKV	101	198	93	228	71	78	47	682	1963	1698	38	9	23	60	152	48	12	15	136	97	22	41	84	134	264	254	664	138	713	179
s_1267	CAMKV	1	0	29	8	0	44	0	3	6	259	4	0	9	2	4	5	2	0	17	3	0	9	0	14	44	34	33	25	87	42
s_1268	CAMKV	207	428	639	738	244	293	85	16	1957	2112	29	32	34	39	108	67	63	29	166	91	43	68	47	307	575	526	342	270	965	199
s_1269	CAMKV	0	0	0	0	0	0	0	0	0	0	0	0	0	0	0	0	0	0	0	0	0	0	0	0	0	0	0	0	0	0
s_1270	CAMKV	107	111	232	200	35	31	7	3	3	333	11	16	46	76	143	102	19	20	87	158	27	55	74	356	339	252	904	137	784	274
s_1271	CAND1	6	13	108	10	0	79	0	2	5	136	1	1	8	0	3	0	0	0	0	0	6	2	0	0	130	126	107	35	354	183
s_1272	CAND1	62	70	198	194	47	180	18	2	390	772	9	7	68	45	87	18	8	30	31	24	20	58	20	78	226	307	102	193	477	116
s_1273	CAND1	94	162	129	276	69	289	24	0	1406	1143	19	43	26	24	55	25	19	31	130	59	16	27	34	333	343	360	984	203	974	323
s_1274	CAND1	111	73	125	77	1	186	17	1	1744	425	11	17	63	38	260	32	38	24	151	206	58	82	102	292	479	601	490	270	1059	445
s_1275	CAND1	403	542	1311	1129	264	288	104	997	2901	2994	66	85	224	245	858	536	224	143	1013	720	122	234	196	857	918	1060	864	390	2078	651
s_1276	CARD11	306	392	520	847	185	485	48	17	47	6456	55	70	128	116	142	132	90	41	341	294	120	136	121	116	1129	714	2012	475	2769	436
s_1277	CARD11	352	451	917	1145	210	425	88	11	6586	4124	72	100	191	166	425	179	89	124	571	632	156	228	182	675	1140	1090	1981	553	2507	721
s_1278	CARD11	133	187	516	405	229	55	34	4	5340	942	20	19	53	36	88	11	32	18	125	113	15	47	50	325	416	533	728	173	836	319
s_1279	CARD11	91	228	271	696	174	174	44	415	2626	2195	26	32	121	102	311	137	78	62	624	409	86	132	234	608	343	308	186	189	971	197
s_1280	CARD11	320	394	493	1143	45	128	82	9	836	2137	46	42	92	61	206	85	47	56	166	145	55	193	83	47	559	343	2178	369	1049	414
s_1281	CARM1	813	1360	1753	3214	279	826	307	41	4526	9336	129	203	220	231	1065	314	122	104	1039	559	133	212	227	580	1832	1898	4064	1590	6079	1165
s_1282	CARM1	611	616	1375	2146	232	683	118	10	6803	8631	53	107	252	291	780	655	135	151	1226	997	169	325	397	976	1060	1380	1875	810	3222	919
s_1283	CARM1	105	202	236	464	0	46	25	9	618	1008	28	61	70	69	310	227	32	46	380	347	40	86	78	187	596	677	639	237	1738	533
s_1284	CARM1	172	243	421	508	40	106	47	1	1642	501	9	31	67	61	235	227	41	53	348	355	37	39	117	642	267	223	190	100	606	107
s_1285	CARM1	328	350	741	992	91	314	97	18	1844	5759	65	92	97	59	339	77	34	29	218	176	38	73	38	163	1042	1419	1686	791	2397	767
s_1286	CASK	604	959	1530	2339	333	1167	238	16	2938	14405	115	148	268	204	597	339	121	158	908	635	134	321	265	668	1109	1590	2310	788	3942	678
s_1287	CASK	540	631	570	1289	152	390	204	531	9084	6340	61	70	74	101	221	88	41	40	288	265	63	83	105	329	853	957	1421	389	1994	469
s_1288	CASK	391	592	830	1357	111	364	70	474	1259	9158	45	55	150	116	258	98	63	65	457	170	68	143	68	195	858	923	2277	588	2796	524
s_1289	CASK	234	465	651	1221	60	476	105	26	3491	4653	63	139	73	66	213	78	54	35	393	164	78	133	127	310	1019	954	769	444	2020	459
s_1290	CASK	294	434	381	894	284	301	71	15	4729	2924	23	31	66	140	210	155	82	49	218	189	53	136	51	114	451	445	1048	287	1240	471
s_1291	CASR	65	17	140	196	0	260	56	17	2956	139	18	25	12	4	6	4	2	9	25	0	6	9	27	0	79	66	666	74	327	135
s_1292	CASR	247	257	702	1209	192	315	71	983	1358	2535	31	85	96	76	195	178	39	66	334	417	50	77	123	257	467	435	516	262	1231	346
s_1293	CASR	456	537	1057	1638	89	450	97	12	2900	5968	64	64	164	131	518	212	69	111	786	580	96	134	267	693	984	933	2140	566	2190	533
s_1294	CASR	243	275	408	742	104	164	39	3	1984	1154	38	37	85	99	189	200	28	48	226	201	43	110	58	385	380	456	760	184	1464	317
s_1295	CASR	0	3	0	0	0	0	0	0	0	1	0	0	0	0	0	2	0	0	0	0	0	0	0	0	0	0	649	0	64	4
s_1296	CASS4	415	508	1190	1527	57	460	223	13	3499	6866	46	91	117	180	289	212	57	64	266	392	84	105	231	679	858	898	1162	539	2389	776
s_1297	CASS4	349	450	515	809	252	531	100	12	7761	4915	48	40	119	123	405	304	85	58	427	314	103	187	218	953	397	448	694	342	1229	419
s_1298	CASS4	162	316	672	747	234	804	99	14	655	1311	27	56	104	104	143	114	55	41	242	130	45	117	120	144	547	610	605	452	1624	249
s_1299	CASS4	191	323	482	900	136	186	57	11	1121	1206	31	61	89	132	364	123	80	85	254	215	82	191	240	358	875	1134	1676	408	2428	644
s_1300	CASS4	255	388	627	858	211	336	64	5	945	886	32	43	59	93	102	76	42	64	175	175	31	85	104	133	298	254	891	189	640	357
s_1301	CBFB	559	780	673	2024	28	496	66	5	1504	2902	35	55	57	60	130	54	42	53	187	109	36	113	41	149	854	1016	1787	465	1861	617
s_1302	CBFB	152	169	773	640	8	26	55	0	3013	1523	43	117	137	140	297	199	156	80	492	386	71	193	206	896	802	726	1317	520	2123	592
s_1303	CBFB	272	257	706	691	170	105	81	1	841	826	17	18	78	121	141	212	55	23	143	95	67	123	133	573	483	601	1931	331	1829	451
s_1304	CBFB	23	0	55	20	0	0	4	0	450	0	5	0	19	21	115	15	13	8	93	108	5	9	21	116	62	1	386	32	197	73
s_1305	CBFB	397	495	767	1109	266	728	106	10	1299	8539	51	62	98	126	144	108	71	65	296	227	122	231	129	127	1709	1505	1893	936	3653	591
s_1306	CBL	14	1	102	56	0	24	4	0	2	201	15	25	30	3	0	9	0	10	0	14	3	0	0	19	90	99	324	48	173	188
s_1307	CBL	3	0	11	12	30	0	3	0	2	13	0	0	0	11	1	11	0	3	5	30	5	3	2	0	61	10	26	52	145	83
s_1308	CBL	188	73	369	343	122	72	75	9	45	4342	23	45	128	99	230	151	67	52	515	562	71	113	124	358	544	796	995	404	1881	396
s_1309	CBL	180	121	445	435	87	54	57	11	2466	703	22	36	71	81	92	140	50	36	366	235	28	54	101	101	348	386	290	220	1152	447
s_1310	CBL	461	472	664	1200	142	527	83	2	5327	1686	58	112	77	142	196	138	66	36	313	162	64	140	119	551	458	523	1880	336	1593	486
s_1311	CBX1	297	302	697	597	186	124	127	623	6962	7162	34	48	197	130	367	278	125	93	724	367	75	142	103	435	628	717	1351	388	1684	383
s_1312	CBX1	4	11	218	252	20	93	3	0	3	938	11	12	23	54	108	69	33	31	233	298	40	27	70	181	251	167	18	103	485	122
s_1313	CBX1	281	333	597	845	275	418	43	9	6030	3682	39	40	38	83	170	108	34	40	198	162	42	94	102	0	539	406	488	309	1555	441
s_1314	CBX1	217	188	324	399	99	67	21	2	671	3315	32	48	81	170	438	179	65	81	734	525	94	202	334	704	570	707	1402	388	1780	391
s_1315	CBX1	524	468	1427	1549	45	650	144	12	7225	4048	103	125	184	197	647	294	120	101	1197	614	160	223	475	692	1240	901	665	577	2239	680
s_1316	CBX2	79	79	116	298	43	10	57	9	202	44	28	33	20	7	7	8	0	5	0	7	7	0	12	0	20	106	79	52	176	27
s_1317	CBX2	149	70	321	403	17	434	32	164	3532	2138	7	12	145	132	461	212	82	70	463	477	89	110	178	491	490	535	1069	410	1334	253
s_1318	CBX2	741	934	1698	2571	561	1152	289	23	10876	7149	98	231	295	277	916	773	167	205	1181	1650	188	359	505	1397	962	1276	2111	716	3114	1187
s_1319	CBX2	203	314	498	691	200	226	41	6	766	930	37	57	93	120	144	226	57	76	290	479	86	155	107	316	597	538	1021	281	1519	405
s_1320	CBX2	80	240	184	365	3	116	28	2	3001	2484	22	8	0	21	20	0	2	10	30	33	1	0	0	52	51	116	164	49	211	66
s_1321	CBX4	187	347	627	933	0	125	26	7	1958	2190	21	39	110	90	158	17	50	34	299	202	48	137	64	434	501	689	1790	325	1551	355
s_1322	CBX4	96	196	140	451	138	242	16	5	16	728	10	2	13	70	137	139	36	43	111	145	19	59	92	227	172	274	853	126	425	200
s_1323	CBX4	131	58	107	331	11	148	24	1	939	331	7	8	30	61	286	129	55	45	425	366	49	86	81	421	134	112	466	37	294	162
s_1324	CBX4	41	24	88	160	71	36	6	6	0	7	6	0	25	10	53	27	15	8	88	92	29	38	24	0	96	134	186	81	187	66
s_1325	CBX4	140	185	327	336	92	215	88	5	13	1128	10	4	112	94	247	128	72	70	507	335	50	144	147	642	667	700	1483	226	1441	379
s_1326	CBX5	1018	1441	1430	4050	181	538	362	20	11374	9570	171	316	133	137	358	240	77	77	544	413	80	186	192	166	956	1021	660	578	2445	404
s_1327	CBX5	318	596	803	1129	54	240	101	7	2576	1518	56	110	91	194	333	369	113	79	587	828	120	275	201	1070	652	710	1859	560	2059	482
s_1328	CBX5	19	94	95	249	0	0	29	1	1	110	6	17	0	0	0	0	9	0	0	5	0	0	0	0	86	102	46	20	241	37
s_1329	CBX5	164	190	397	566	93	162	49	14	1355	1099	19	78	58	27	69	68	26	36	239	100	39	73	70	152	479	429	303	250	1008	240
s_1330	CBX5	209	135	746	611	3	404	24	17	1054	3890	21	77	17	31	81	81	43	22	75	106	16	52	39	131	357	133	752	168	763	235
s_1331	CBX6	326	371	897	1110	149	500	91	7	4714	4682	47	96	121	102	303	65	57	68	174	162	74	150	120	200	814	1072	1594	389	1883	404
s_1332	CBX6	34	76	210	274	24	102	59	8	1083	2216	13	37	88	43	85	67	37	28	177	139	30	63	67	198	274	320	1217	124	1141	163
s_1333	CBX6	128	221	341	491	65	163	54	4	2205	2275	14	23	81	41	132	77	22	18	159	173	36	17	46	356	222	334	394	252	859	312
s_1334	CBX6	143	209	733	561	1	284	83	0	807	2375	26	41	10	22	140	24	17	13	58	106	9	23	42	134	285	398	541	236	910	241
s_1335	CBX6	424	656	892	1224	305	369	137	1207	3921	4558	43	100	98	127	315	258	68	102	367	487	94	189	212	601	826	1127	2983	610	2646	622
s_1336	CBX7	52	39	44	147	11	41	4	0	707	231	21	0	4	17	12	4	4	10	58	50	11	52	21	93	57	34	31	38	189	75
s_1337	CBX7	457	538	813	1130	110	532	113	18	11612	4621	54	59	81	103	198	183	82	69	477	325	96	134	231	163	631	772	991	457	1757	432
s_1338	CBX7	507	482	1263	1249	81	437	67	35	2385	3708	49	85	190	112	201	170	48	75	367	294	68	163	181	319	458	536	1226	370	1449	353
s_1339	CBX7	504	378	618	898	0	82	77	17	7102	1852	54	55	64	54	217	75	9	33	161	103	36	35	57	200	308	258	416	179	777	436
s_1340	CBX7	267	506	565	1032	55	154	93	15	2800	912	47	75	33	27	90	51	21	19	169	140	34	64	60	22	464	389	931	373	1539	465
s_1341	CBX8	123	161	469	571	169	45	61	9	1795	2311	22	58	32	51	118	63	53	35	120	378	47	66	16	36	335	234	1017	219	886	173
s_1342	CBX8	47	112	75	252	0	0	8	0	1	107	32	38	1	3	38	0	7	8	15	15	2	22	15	0	164	133	46	127	327	106
s_1343	CBX8	205	223	559	538	140	275	83	4	1894	1058	31	54	13	86	46	11	23	25	196	166	49	70	39	161	290	490	660	202	978	367
s_1344	CBX8	61	57	178	294	176	141	0	10	3720	315	1	11	26	15	40	0	18	17	34	20	15	5	12	34	220	148	376	105	278	176
s_1345	CBX8	203	208	470	667	155	122	34	643	3398	426	28	74	12	34	68	13	13	24	206	92	14	47	13	148	270	290	792	92	675	199
s_1346	CCDC101	123	97	289	348	30	55	34	4	743	646	28	21	21	55	88	22	8	15	20	41	17	97	23	0	282	215	446	117	579	50
s_1347	CCDC101	1053	1560	1844	3726	139	1308	245	1217	9846	9268	126	210	48	39	55	32	33	22	106	54	40	49	23	0	314	465	843	207	1145	394
s_1348	CCDC101	226	335	770	1014	197	80	70	7	3009	1767	47	75	72	87	115	90	50	34	350	189	56	183	53	361	611	701	453	372	1427	325
s_1349	CCDC101	345	373	397	981	3	352	33	9	3682	2444	54	75	15	36	61	22	11	12	35	71	22	47	16	100	244	262	149	206	772	155
s_1350	CCDC101	480	552	799	1378	48	112	69	499	5205	4864	41	93	39	104	246	156	46	51	372	130	38	102	57	138	493	357	1465	258	1094	347
s_1351	CCKAR	599	1196	1977	3010	236	1140	202	37	13843	8250	136	247	354	257	668	411	190	180	1165	976	192	321	490	1087	2153	2264	3316	1302	5484	1319
s_1352	CCKAR	478	847	890	702	2041	3536	114	27	13174	9481	51	53	190	224	716	193	109	51	513	331	79	302	217	665	1002	832	1190	574	2234	554
s_1353	CCKAR	244	276	519	839	0	357	77	24	4077	2725	28	57	97	72	230	157	49	46	251	257	43	187	158	440	727	728	738	349	1099	517
s_1354	CCKAR	254	536	781	720	119	150	85	1018	2765	2182	37	35	130	76	187	90	65	48	311	192	54	87	127	260	760	581	438	274	1319	432
s_1355	CCKAR	14	42	78	164	0	0	13	0	4	134	9	14	2	15	43	25	17	4	136	9	12	3	48	0	82	92	256	79	212	30
s_1356	CCKBR	646	836	1372	2101	93	744	137	37	8759	7847	83	135	179	185	271	201	86	85	570	457	98	365	225	651	1048	994	1656	580	3252	704
s_1357	CCKBR	112	140	160	457	123	398	40	12	5	704	31	18	64	21	128	0	15	15	138	124	8	59	6	157	172	307	822	194	623	228
s_1358	CCKBR	88	104	309	494	220	203	22	2	3542	466	29	36	171	101	338	302	60	71	329	291	46	72	155	369	318	215	733	169	817	263
s_1359	CCKBR	0	0	0	0	0	0	0	0	0	0	0	0	0	0	0	0	0	0	0	0	0	0	0	0	0	0	0	0	0	0
s_1360	CCKBR	711	845	1924	2498	263	999	176	17	11804	9381	108	165	176	151	261	133	97	68	742	326	104	181	137	347	1466	1522	1498	872	4432	965
s_1361	CCL2	837	1483	1800	3394	347	316	200	347	7628	12055	182	154	125	111	503	294	79	97	484	431	124	218	265	437	797	881	3054	498	2340	635
s_1362	CCL2	407	480	687	1757	306	227	92	10	6854	3271	30	89	126	145	358	127	85	81	457	358	84	161	62	250	766	720	3177	373	2323	609
s_1363	CCL2	769	835	1060	2002	396	396	161	35	11144	9922	83	142	126	230	487	378	104	116	958	602	141	270	330	865	1267	1625	1867	732	4334	1014
s_1364	CCL2	476	690	912	1464	43	337	163	58	12571	3884	83	108	145	212	409	264	79	102	706	541	109	174	191	904	798	914	1238	528	2586	681
s_1365	CCL2	2361	2846	5194	7798	1229	3338	522	1913	22885	33207	351	531	797	925	2089	1718	662	512	3291	2910	550	1297	1574	3184	5659	7103	10357	3070	14668	4326
s_1366	CCL3	177	344	576	564	167	340	119	675	3558	2923	36	76	47	59	34	33	30	28	116	50	20	36	34	126	434	344	1318	301	1259	230
s_1367	CCL3	35	73	140	142	0	50	16	1	3327	817	3	8	1	11	44	3	9	4	28	1	10	19	2	7	166	106	124	65	448	94
s_1368	CCL3	290	230	471	1333	86	493	52	618	6975	3383	44	106	118	91	304	230	45	75	426	287	60	71	94	246	454	306	501	224	1231	445
s_1369	CCL3	1	22	0	3	60	51	5	0	2	3	0	0	8	0	0	0	0	0	2	13	2	0	10	44	96	128	25	22	128	82
s_1370	CCL3	208	348	899	993	138	784	83	948	4084	3546	34	108	87	73	374	108	41	46	182	205	61	41	68	153	767	828	974	381	1683	440
s_1371	CCL5	452	679	1026	1834	139	613	70	14	5524	6591	43	82	119	172	345	315	67	97	584	440	93	132	134	493	914	1304	1604	922	3380	569
s_1372	CCL5	372	754	1187	1760	114	786	140	930	7593	5389	59	143	122	184	370	145	106	125	550	390	115	187	229	788	966	1343	2931	541	1906	697
s_1373	CCL5	278	257	353	705	86	264	35	11	361	1899	22	19	118	143	253	235	46	52	258	238	59	123	125	406	433	706	880	282	1417	318
s_1374	CCL5	685	788	1302	1936	435	1396	178	22	5934	4512	83	144	233	262	491	401	118	109	1014	891	165	285	228	821	1830	2028	2371	939	3895	1278
s_1375	CCL5	486	284	781	1390	167	313	105	42	12642	2983	88	159	75	72	67	42	33	32	320	168	43	95	67	224	525	819	778	182	1496	397
s_1376	CCL8	1028	1226	1833	3100	203	1305	243	663	6343	9551	156	220	195	241	537	428	151	122	838	527	185	258	299	311	1602	1660	2453	877	4863	1129
s_1377	CCL8	218	272	654	801	38	202	104	30	3542	1636	40	99	59	90	155	86	54	25	171	153	27	144	87	254	486	493	1032	301	984	248
s_1378	CCL8	81	99	182	239	115	74	24	0	594	468	20	32	32	65	147	41	12	15	157	91	36	57	61	66	181	227	228	127	687	228
s_1379	CCL8	799	1137	1891	2861	452	1256	159	269	11190	5399	103	131	286	260	592	367	192	140	904	517	171	267	272	719	1389	1392	2680	941	3879	1472
s_1380	CCL8	250	208	471	554	54	48	63	1	730	2053	29	21	116	54	113	148	36	44	169	242	57	43	50	151	345	389	1228	267	851	162
s_1381	CCNA1	117	265	678	637	227	139	46	1	1519	884	23	13	43	6	46	54	32	21	118	157	28	23	52	72	218	253	445	148	548	371
s_1382	CCNA1	515	668	1695	1998	117	213	122	20	4956	3659	82	103	155	95	378	188	108	90	545	381	96	165	90	434	1176	1178	2082	558	2914	968
s_1383	CCNA1	243	255	329	718	38	370	74	13	5728	2599	41	25	27	123	163	117	48	51	268	209	66	106	144	339	689	777	767	337	1327	478
s_1384	CCNA1	473	638	867	1219	129	769	192	22	3219	5342	41	137	180	142	396	227	115	92	527	518	126	169	96	410	1057	1061	1426	609	2734	752
s_1385	CCNA1	717	1123	1594	2381	49	385	173	15	9541	4191	83	145	353	306	1006	557	215	188	1603	1000	121	302	538	1380	1279	1148	1448	742	2926	821
s_1386	CCNB1	29	36	208	62	4	69	20	14	4388	1518	7	20	21	18	2	24	10	8	48	107	4	25	33	46	373	482	1455	253	793	206
s_1387	CCNB1	146	335	415	855	89	94	53	1	1727	1612	34	69	39	50	101	28	18	21	160	41	24	64	42	139	486	640	1361	303	1401	519
s_1388	CCNB1	728	1163	1181	2233	167	913	284	40	2542	14582	130	207	56	90	287	56	29	50	236	162	62	165	52	159	638	973	1520	654	1856	455
s_1389	CCNB1	177	148	391	539	0	129	59	12	422	1987	41	76	15	10	12	3	10	2	0	17	8	3	0	32	328	334	387	193	708	168
s_1390	CCNB1	20	117	156	179	24	5	22	27	145	635	11	5	16	14	22	8	14	18	10	19	4	10	4	0	381	371	810	139	858	250
s_1391	CCND1	644	911	1512	2091	152	589	169	443	3293	5131	97	145	205	169	370	200	137	90	604	531	133	177	85	977	1037	1030	1877	636	2759	854
s_1392	CCND1	361	599	1141	1198	132	356	120	6	4895	7389	90	169	99	86	110	84	83	58	265	305	41	199	90	499	669	588	2427	409	1683	580
s_1393	CCND1	455	573	1327	1675	209	275	84	31	5111	4463	84	104	176	191	551	311	183	148	992	920	94	392	379	932	1448	976	3601	805	3057	795
s_1394	CCND1	971	1583	2946	3805	53	853	475	59	11470	11343	204	253	384	365	785	510	279	187	1190	1162	192	444	352	783	2150	2421	4455	1386	5603	1567
s_1395	CCND1	354	411	714	710	96	221	123	955	2210	1479	60	63	52	66	154	96	59	37	255	182	30	98	51	158	376	466	658	235	964	386
s_1396	CCND2	217	180	592	531	99	535	29	16	821	1147	22	43	16	80	44	45	25	23	130	56	34	61	75	144	492	403	1383	286	1246	410
s_1397	CCND2	471	644	511	1593	287	440	143	13	7121	5188	57	57	126	107	192	142	83	61	468	289	69	166	120	578	673	902	1832	321	1400	517
s_1398	CCND2	1398	1947	2247	4663	363	1574	564	2199	11473	30232	198	245	322	477	684	483	258	279	1271	1092	254	434	399	915	3398	3836	5215	2113	8376	2282
s_1399	CCND2	198	279	792	820	102	554	119	18	9018	2990	35	26	131	138	153	77	86	68	435	474	39	150	82	378	427	701	904	245	1045	244
s_1400	CCND2	529	856	1299	1729	262	848	160	1108	2710	5425	84	128	331	183	390	328	113	137	468	510	111	274	142	745	1301	1248	2795	604	3161	875
s_1401	CCND3	253	243	445	755	34	119	48	11	2156	1926	44	50	63	86	135	91	58	33	173	111	57	99	79	163	545	661	810	279	1303	318
s_1402	CCND3	327	407	1107	973	0	248	85	1233	5463	6157	58	87	129	76	187	293	84	63	398	357	38	197	69	810	632	906	1138	419	1538	324
s_1403	CCND3	14	155	165	237	0	0	61	8	9	1214	12	7	14	20	207	170	5	25	244	185	29	26	63	505	136	231	245	123	596	234
s_1404	CCND3	694	788	1266	1999	454	1384	147	17	6499	5447	88	76	275	274	501	349	174	154	971	774	162	267	279	1040	1107	1095	1917	591	3249	764
s_1405	CCND3	411	913	1735	2549	327	1090	319	723	9427	8305	91	85	352	259	652	643	102	132	1109	998	167	472	491	1136	1628	1340	2926	733	3863	938
s_1406	CCNE1	0	9	0	21	0	34	0	0	2	106	0	0	0	3	0	2	0	0	0	0	0	0	0	0	16	4	8	0	162	0
s_1407	CCNE1	459	623	1057	1376	105	360	84	22	5251	1865	75	95	215	229	890	504	175	176	1147	947	156	286	400	1121	913	794	1328	423	1956	742
s_1408	CCNE1	151	184	393	624	74	159	80	3	1737	427	41	12	53	89	249	91	36	31	228	222	36	98	68	390	396	558	330	248	1495	324
s_1409	CCNE1	455	676	1826	1848	139	653	138	13	4786	5717	58	133	216	150	292	167	146	103	411	293	137	172	177	755	1314	1060	2686	529	2609	704
s_1410	CCNE1	218	255	407	586	49	108	42	0	3314	347	28	52	89	76	249	131	49	44	323	369	31	118	70	405	214	149	754	139	557	223
s_1411	CCNH	0	12	122	19	0	0	0	0	0	0	0	3	0	1	0	0	1	0	0	0	3	0	0	0	59	42	14	7	196	28
s_1412	CCNH	13	34	23	7	0	0	0	0	0	0	0	0	0	2	0	0	0	0	0	0	0	0	0	0	236	121	67	101	122	114
s_1413	CCNH	248	326	529	800	148	333	50	10	5517	1783	27	53	79	53	311	78	38	51	330	330	46	119	133	311	731	761	1003	449	1854	550
s_1414	CCNH	17	34	113	167	0	100	5	1	2	403	8	15	33	25	18	7	0	6	4	25	10	26	46	5	721	503	1194	309	1458	375
s_1415	CCNH	390	713	1006	1712	107	396	164	522	743	4953	89	113	142	111	370	342	115	88	391	516	81	130	141	346	1427	1184	2907	599	2714	852
s_1416	CCNO	66	33	95	114	1	179	40	1	2525	123	5	0	36	67	117	91	39	13	95	92	23	11	63	114	178	133	146	102	271	200
s_1417	CCNO	223	392	827	884	95	117	93	16	6329	902	48	92	117	132	327	118	77	72	479	463	55	139	164	472	371	508	639	227	1587	340
s_1418	CCNO	214	490	489	602	2078	2468	26	20	6457	1378	19	36	63	145	256	79	34	37	165	179	72	89	92	452	638	396	775	300	1110	643
s_1419	CCNO	266	432	996	1506	207	428	63	21	5684	1570	25	58	105	83	179	53	30	22	173	188	43	63	44	20	738	745	1159	389	1772	469
s_1420	CCNO	145	225	407	526	51	223	5	6	1773	3453	25	34	48	105	243	151	61	64	344	349	54	119	100	257	298	300	1238	162	968	204
s_1421	CCR5	3	1	19	1	46	0	0	5	2	162	0	1	14	13	21	28	5	14	74	66	31	40	71	21	148	166	894	112	357	93
s_1422	CCR5	268	385	639	1237	116	354	105	8	823	2718	80	121	66	70	359	91	30	39	142	264	50	121	109	236	799	713	1245	396	1596	544
s_1423	CCR5	139	215	520	553	21	123	37	4	1393	1380	35	54	117	132	167	114	130	53	323	297	73	177	100	279	414	706	886	226	1492	384
s_1424	CCR5	426	468	840	1494	284	391	147	6	4568	4716	52	65	130	185	219	272	108	123	459	418	93	142	204	630	1250	1139	1310	786	2519	640
s_1425	CCR5	1128	1561	2758	3731	892	521	357	62	8063	9808	183	330	310	296	662	565	180	200	1031	1118	190	436	306	1169	1855	2671	3968	1146	5070	1576
s_1426	CCT3	47	91	140	274	5	269	16	14	21	2316	8	32	25	18	81	20	11	9	88	59	21	36	0	182	421	523	372	205	1117	290
s_1427	CCT3	362	408	700	1209	104	343	84	4	2053	1530	50	33	149	86	446	252	76	74	651	546	49	224	147	202	717	982	1703	356	1698	506
s_1428	CCT3	121	164	156	388	156	161	58	8	1703	2025	25	35	30	23	187	26	12	25	39	105	20	13	22	1	885	1091	1774	433	2590	688
s_1429	CCT3	367	438	810	783	315	808	110	1635	1277	846	40	113	41	75	193	111	49	73	146	311	29	137	113	384	427	428	320	372	1267	333
s_1430	CCT3	7	0	0	39	0	7	0	0	3	164	1	4	17	4	3	0	12	4	16	1	3	18	5	0	254	245	767	139	785	261
s_1431	CCT4	7	3	18	46	1	145	0	0	0	4	0	10	26	9	5	18	0	0	19	25	20	0	12	0	259	230	120	174	570	273
s_1432	CCT4	37	81	122	236	2	85	25	0	3	358	8	26	0	0	5	16	0	0	0	10	12	8	5	0	54	46	39	55	183	50
s_1433	CCT4	207	132	444	430	0	143	25	14	3378	1392	26	30	42	30	65	21	5	19	50	65	15	110	60	84	759	594	619	283	1742	720
s_1434	CCT4	11	3	66	12	0	38	5	0	3	149	5	0	1	1	3	0	5	0	0	8	6	0	7	0	272	326	620	168	687	368
s_1435	CCT4	351	425	814	1011	160	109	129	622	5544	3397	47	104	127	169	222	296	82	127	546	428	92	182	161	455	516	635	1948	427	1934	587
s_1436	CCT6A	37	83	87	194	36	52	11	0	1306	891	7	11	24	27	31	21	12	5	46	34	4	15	11	0	556	731	584	403	1379	418
s_1437	CCT6A	108	102	205	516	40	51	45	0	433	323	10	18	8	16	2	12	3	10	17	22	11	6	3	0	210	122	219	112	492	150
s_1438	CCT6A	269	263	518	776	113	248	66	14	3609	6460	37	70	49	37	69	118	15	24	121	71	26	95	81	122	1457	1111	4360	1061	4825	1313
s_1439	CCT6A	52	24	161	161	0	53	7	4	4	521	6	8	1	21	0	38	11	0	52	3	12	5	3	0	442	474	1224	320	1439	676
s_1440	CCT6A	100	146	243	393	0	187	45	4	7	692	15	8	23	27	19	37	22	27	57	51	8	5	14	71	340	257	371	147	631	196
s_1441	CCT7	0	0	0	19	0	0	0	0	1	46	0	0	9	0	0	0	0	0	0	0	0	0	0	0	260	310	861	168	715	327
s_1442	CCT7	531	668	1006	1815	262	933	164	16	8499	3306	62	104	80	129	226	135	65	84	537	295	39	178	151	207	1078	1251	3071	704	4021	1039
s_1443	CCT7	0	0	0	0	0	0	0	0	0	0	0	0	0	0	0	0	0	0	0	0	0	0	0	0	54	32	48	21	48	52
s_1444	CCT7	149	324	248	680	0	154	30	2	4862	1137	29	26	5	21	6	23	8	4	33	49	8	45	32	0	790	689	1953	373	1961	628
s_1445	CCT7	4	0	0	0	0	0	0	0	0	1	2	0	0	0	0	0	0	0	0	0	0	0	2	0	53	20	229	31	238	62
s_1446	CD1A	104	67	94	206	115	167	17	3	15	1770	11	8	110	49	208	65	27	28	195	96	22	57	35	116	247	289	71	189	617	233
s_1447	CD1A	0	0	0	0	0	0	2	0	423	0	0	0	0	0	0	0	0	0	0	0	0	0	0	0	1	5	5	1	18	0
s_1448	CD1A	7	14	0	75	0	0	0	0	1	2	0	0	1	8	2	0	0	0	0	0	0	22	0	0	0	7	191	18	98	68
s_1449	CD1A	0	0	0	0	0	0	0	0	0	0	0	0	0	0	0	0	0	0	0	0	0	0	0	0	0	0	0	0	0	0
s_1450	CD1A	91	73	269	211	49	102	1	5	651	1854	11	7	41	55	137	33	24	30	146	105	21	33	53	165	241	479	582	126	330	166
s_1451	CD2	657	800	990	2120	225	672	262	27	12649	14700	77	68	132	73	329	191	90	67	549	349	98	209	103	457	1041	1333	655	552	2313	645
s_1452	CD2	117	228	429	357	32	118	40	10	1104	2209	4	14	22	25	5	9	12	0	27	19	15	8	20	40	154	267	253	165	640	126
s_1453	CD2	0	0	0	0	0	0	0	0	0	0	0	0	0	0	0	0	0	0	0	0	0	0	0	0	0	0	0	0	0	0
s_1454	CD2	0	0	0	3	54	0	1	0	0	190	7	0	0	0	0	0	0	0	0	0	1	0	0	0	4	13	263	11	37	0
s_1455	CD2	270	429	819	1141	54	469	116	428	26	4975	54	77	76	90	286	103	56	54	367	348	51	83	89	793	520	554	608	368	1509	487
s_1456	CD22	372	406	1248	1184	193	371	124	35	1776	2019	51	133	25	37	101	35	13	34	69	80	37	42	34	50	641	676	1060	524	2011	829
s_1457	CD22	300	373	443	843	100	421	75	15	1044	2640	31	54	32	44	102	99	49	16	191	95	24	61	49	20	302	367	267	148	925	259
s_1458	CD22	344	328	393	815	65	307	38	8	680	2369	44	77	71	123	119	138	61	51	389	166	22	132	114	332	661	784	1249	541	2677	434
s_1459	CD22	52	25	62	25	0	54	0	0	6	96	5	14	18	6	7	6	10	4	50	67	12	10	25	4	38	42	140	18	188	38
s_1460	CD22	244	401	762	1281	243	198	98	29	3574	3948	65	103	193	130	309	115	81	73	319	257	76	150	165	314	638	1121	1746	364	1793	494
s_1461	CD33	119	177	200	421	0	0	42	6	756	1586	21	36	8	22	40	13	18	1	46	20	2	6	25	0	194	237	85	130	664	274
s_1462	CD33	114	199	167	427	50	38	58	1	2137	589	23	4	12	11	26	5	7	15	43	6	31	12	13	0	353	326	358	133	755	195
s_1463	CD33	464	704	798	1451	204	987	124	24	8660	5823	47	38	140	195	381	369	107	82	682	357	103	204	262	884	958	1172	1194	603	3130	648
s_1464	CD33	263	175	1177	974	137	406	107	11	991	2678	22	55	107	96	297	184	54	31	390	248	65	88	110	677	562	521	1041	421	1358	304
s_1465	CD33	178	185	722	467	1	144	82	4	1199	3593	33	34	118	166	277	271	84	90	515	385	108	256	195	975	856	583	2272	347	1851	454
s_1466	CD34	293	337	442	805	120	244	111	4	9712	4341	66	35	63	85	109	58	46	54	326	185	87	73	75	170	612	760	1949	289	1490	489
s_1467	CD34	115	196	470	489	14	49	9	4	1179	882	9	26	30	41	42	21	10	6	82	109	19	43	45	77	187	291	427	180	934	203
s_1468	CD34	172	269	482	451	212	223	46	1	19	1469	35	66	34	86	134	222	30	30	261	208	39	88	114	59	380	828	225	327	1347	409
s_1469	CD34	376	461	655	1213	156	151	99	31	924	2109	57	74	76	89	108	54	39	28	79	134	38	33	42	127	509	621	973	466	1482	442
s_1470	CD34	64	220	252	372	10	109	16	0	7	996	14	6	47	62	76	85	48	26	252	60	22	64	26	37	453	406	863	123	546	347
s_1471	CD3E	303	376	742	954	220	332	159	470	5626	3411	29	69	128	83	208	63	85	53	314	257	84	121	63	122	566	524	498	400	1832	382
s_1472	CD3E	289	447	497	909	121	378	97	6	4726	5919	57	74	112	187	393	317	117	104	531	602	91	218	170	721	860	1111	684	534	2636	535
s_1473	CD3E	167	40	326	221	84	732	23	4	11	1391	18	12	49	50	82	50	20	20	113	123	38	127	110	280	216	93	127	89	757	152
s_1474	CD3E	568	716	969	2231	380	1045	122	845	3947	6119	78	140	229	240	644	326	134	141	969	707	176	339	455	890	1677	1165	2270	763	3849	1143
s_1475	CD3E	0	0	0	0	0	0	0	0	0	0	0	0	0	0	0	0	0	0	0	0	0	0	0	0	0	0	0	0	0	0
s_1476	CD52	624	498	899	1346	442	596	147	27	4008	6175	93	117	120	123	354	121	73	47	376	307	67	189	175	534	1047	1089	1804	731	2990	786
s_1477	CD52	395	280	725	907	156	258	51	6	4800	2625	62	43	102	105	294	184	130	115	753	435	99	197	335	751	547	836	1817	478	1340	364
s_1478	CD52	375	559	809	1032	125	263	110	856	4425	6307	53	117	109	113	270	150	56	50	234	408	88	121	100	264	623	1063	251	383	2108	373
s_1479	CD52	318	431	658	1230	172	289	80	5	4921	3489	38	38	76	53	247	85	52	56	414	272	40	119	69	245	670	692	764	325	1403	528
s_1480	CD52	62	154	225	404	49	4	15	1	644	374	8	15	9	11	10	0	4	13	23	17	10	29	0	0	239	155	454	174	547	198
s_1481	CD79A	38	134	128	175	52	1	77	1159	4943	583	8	23	41	46	85	45	10	9	5	79	21	13	14	137	219	268	253	121	478	182
s_1482	CD79A	177	274	525	701	49	290	57	0	2642	2896	38	38	22	44	54	69	22	16	229	81	55	67	57	87	395	461	1316	220	1449	290
s_1483	CD79A	101	117	190	320	95	182	48	3	5372	625	8	45	21	17	46	39	31	9	77	54	15	69	58	37	280	204	246	165	669	157
s_1484	CD79A	119	138	356	265	100	131	15	0	7	193	18	50	49	22	83	48	23	26	287	154	29	93	72	91	288	278	399	116	909	193
s_1485	CD79A	54	57	171	112	0	6	7	0	319	601	14	47	9	7	0	0	0	4	21	5	1	21	7	4	381	466	444	193	1064	285
s_1486	CD79B	396	383	1003	840	73	1238	89	13	4061	5794	66	71	87	145	187	143	76	60	368	170	91	223	172	367	664	800	498	408	2252	358
s_1487	CD79B	155	306	382	711	116	134	57	7	2093	1819	42	43	57	59	103	57	19	20	233	118	39	95	98	85	396	437	754	332	1172	235
s_1488	CD79B	100	68	225	436	0	326	21	0	1624	634	17	31	35	45	166	24	29	41	354	187	9	34	27	106	165	269	254	144	511	120
s_1489	CD79B	100	112	361	258	0	247	64	1295	6768	3977	22	0	118	114	149	129	42	31	305	98	36	73	79	105	593	528	1955	341	1229	255
s_1490	CD79B	266	573	981	1662	165	112	162	23	7308	6716	71	87	161	144	334	239	109	90	694	899	107	244	291	629	811	1416	1693	515	2078	569
s_1491	CD80	100	146	266	275	164	0	27	1	618	1081	19	29	36	10	20	2	8	17	10	4	32	52	41	31	110	177	83	241	492	147
s_1492	CD80	258	295	1044	896	197	35	57	11	7345	3767	50	68	46	64	198	118	50	78	333	324	53	90	143	464	444	521	211	339	1116	286
s_1493	CD80	56	35	106	196	49	93	6	0	672	37	11	16	8	12	4	12	0	0	12	0	4	13	32	0	109	101	491	98	296	94
s_1494	CD80	136	203	154	517	55	37	39	3	231	2108	20	31	48	49	218	165	10	39	318	223	35	68	104	504	136	174	760	101	447	134
s_1495	CD80	56	84	145	299	36	71	0	0	724	166	9	29	32	42	158	8	14	16	203	165	13	30	67	109	130	142	283	47	309	158
s_1496	CD86	111	123	297	432	7	39	39	2	6	705	11	19	72	44	83	46	27	25	316	264	41	60	79	197	400	360	1121	77	714	168
s_1497	CD86	0	0	0	0	0	0	0	0	1	0	0	0	0	0	0	0	0	0	40	0	4	0	0	0	0	14	0	0	0	11
s_1498	CD86	151	116	350	413	52	268	31	3	1452	1298	10	40	47	48	57	60	18	19	99	89	33	90	74	37	186	179	177	117	461	287
s_1499	CD86	72	126	120	265	94	218	1	3	2741	1945	11	22	18	29	35	22	13	8	39	31	27	21	22	24	360	242	329	197	821	203
s_1500	CD86	117	87	250	431	229	115	24	4	257	2081	26	32	47	71	207	92	32	26	190	139	34	52	31	150	341	450	679	246	1196	241
s_1501	CDA	200	210	317	543	121	317	27	3	879	1263	20	38	78	51	205	105	22	18	279	342	29	95	83	192	258	340	429	136	565	215
s_1502	CDA	123	174	275	553	0	376	30	1	27	4122	14	13	44	57	305	223	26	37	246	294	42	47	95	366	219	212	1362	101	604	117
s_1503	CDA	762	1192	1708	2920	492	916	296	64	10470	7761	131	114	244	269	905	637	86	134	914	980	206	453	359	910	1578	1614	3160	1168	5399	1182
s_1504	CDA	354	361	734	1097	117	285	88	20	5033	3378	48	52	62	58	262	112	73	51	407	131	51	48	132	101	585	684	655	251	1298	573
s_1505	CDA	58	126	266	355	105	165	13	3	274	507	13	37	33	25	105	37	16	17	63	72	23	49	8	29	130	272	179	101	508	149
s_1506	CDC37	65	156	231	224	31	190	30	1	184	354	8	24	100	59	280	107	16	40	262	145	34	64	89	419	144	211	442	107	550	160
s_1507	CDC37	390	310	862	977	314	742	41	16	6687	2993	42	34	99	113	203	252	99	103	490	290	62	117	137	433	730	912	888	460	1999	515
s_1508	CDC37	318	498	792	1068	154	138	97	10	3346	979	66	104	51	73	212	107	40	48	359	356	46	44	120	558	400	339	291	213	923	384
s_1509	CDC37	109	219	138	583	16	169	18	1	806	512	13	22	23	48	676	108	28	25	160	171	34	32	46	32	684	1080	1669	494	2314	779
s_1510	CDC37	440	597	672	1876	100	763	91	7	5253	4502	35	41	29	36	153	46	34	40	125	146	21	32	61	195	478	318	1519	288	1137	298
s_1511	CDC40	0	0	0	0	0	0	0	0	0	0	0	0	0	0	0	0	0	0	0	0	0	0	0	0	0	0	0	5	0	0
s_1512	CDC40	362	576	1088	1152	187	130	129	16	3492	7242	64	130	91	91	158	173	58	45	118	117	65	281	24	207	1616	1428	2789	868	3607	1234
s_1513	CDC40	11	19	57	0	0	0	1	0	438	0	0	14	11	5	0	35	16	1	5	11	4	12	5	0	292	117	359	36	209	236
s_1514	CDC40	251	253	645	466	66	255	29	8	3875	1211	32	29	51	71	191	159	74	43	458	360	49	79	89	205	488	425	311	225	988	378
s_1515	CDC40	0	0	0	21	0	0	0	0	127	0	0	0	0	0	0	0	0	0	0	0	0	9	0	0	26	0	104	9	111	9
s_1516	CDC42	185	221	616	673	190	153	78	8	4530	1039	34	50	50	103	111	72	22	39	159	73	57	164	70	593	410	768	796	276	1186	336
s_1517	CDC42	461	641	1380	1688	256	1056	165	469	10035	3176	77	147	222	237	688	460	133	118	746	591	93	144	294	956	1118	1389	1083	505	2762	1156
s_1518	CDC42	122	208	198	415	238	48	24	4	4628	2695	5	49	37	64	220	288	32	18	226	127	38	70	62	410	428	568	750	301	1317	450
s_1519	CDC42	28	24	45	209	112	214	40	1	410	611	12	21	21	24	20	7	40	19	91	76	26	50	54	91	284	297	983	163	658	195
s_1520	CDC42	9	28	7	28	45	29	0	2	1149	37	0	1	16	2	0	0	0	1	0	13	1	0	0	0	112	148	368	44	166	146
s_1521	CDC42BPA	58	165	133	302	2	26	26	812	668	2294	18	20	30	19	41	93	12	16	56	73	20	31	21	102	88	69	261	126	218	84
s_1522	CDC42BPA	135	143	382	1106	46	397	109	11	926	3994	44	39	80	115	291	100	41	31	219	172	56	146	51	305	468	317	241	244	1601	217
s_1523	CDC42BPA	178	319	182	466	67	50	81	7	2935	4615	22	37	56	52	112	37	39	42	91	106	53	44	65	1	545	425	709	218	946	90
s_1524	CDC42BPA	401	431	797	1122	162	548	150	439	3492	5421	67	62	100	166	309	269	112	83	584	531	109	120	294	796	997	1232	685	656	3372	671
s_1525	CDC42BPA	178	206	461	509	17	88	100	1	1961	1157	14	39	42	48	93	74	64	33	162	172	41	147	81	180	485	494	1558	324	1030	274
s_1526	CDC42BPB	290	353	703	824	243	299	135	30	7629	3385	39	74	166	160	526	296	56	60	523	451	113	90	233	1042	468	622	1139	274	898	349
s_1527	CDC42BPB	213	189	346	763	257	326	44	1084	2616	1724	20	26	84	59	267	83	38	49	147	122	42	77	84	176	396	498	1475	246	915	380
s_1528	CDC42BPB	223	369	670	1169	249	852	109	24	3181	7729	50	117	95	93	277	128	89	57	495	278	60	130	141	623	810	913	935	385	1706	626
s_1529	CDC42BPB	421	628	548	1630	137	275	145	20	276	5146	71	100	200	184	360	313	127	130	552	561	127	306	188	433	1417	1562	3682	836	3184	974
s_1530	CDC42BPB	322	703	828	1204	119	304	68	639	2527	2862	60	81	54	90	111	137	52	59	375	360	65	171	150	433	650	696	913	455	2367	480
s_1531	CDC42BPG	81	59	163	203	0	1	13	1	2	232	9	7	34	35	67	50	19	9	196	146	11	43	74	190	159	110	62	45	370	189
s_1532	CDC42BPG	520	522	659	1564	204	433	169	10	6918	2585	60	69	106	109	318	64	89	70	329	375	50	65	52	216	655	733	1163	306	1501	631
s_1533	CDC42BPG	498	608	1103	1496	280	731	153	1092	6623	3874	62	68	162	247	382	343	117	91	653	313	73	198	326	504	852	1231	1362	520	2500	975
s_1534	CDC42BPG	327	364	741	1116	203	150	95	20	9909	2264	55	52	43	67	108	100	63	44	164	120	35	89	56	362	380	478	1160	237	1025	396
s_1535	CDC42BPG	290	444	1083	1438	226	131	153	9	3330	907	72	77	80	60	287	158	59	73	429	383	64	124	87	522	389	370	1054	208	941	432
s_1536	CDC5L	9	4	26	38	0	2	8	77	6	517	0	2	0	0	0	0	0	0	5	4	1	2	0	23	44	79	175	25	64	55
s_1537	CDC5L	0	0	0	0	0	0	0	0	0	0	0	0	0	0	0	0	0	0	0	0	0	0	0	0	0	0	0	0	48	0
s_1538	CDC5L	40	52	126	175	22	36	5	0	965	766	6	1	20	23	2	21	9	1	53	10	6	6	14	74	213	352	876	136	438	352
s_1539	CDC5L	8	9	0	16	0	0	0	0	0	147	0	0	0	0	0	2	0	0	0	0	0	0	12	0	201	27	728	69	321	173
s_1540	CDC5L	113	142	379	253	179	0	33	17	1707	831	17	22	137	69	348	111	65	58	483	237	41	105	55	199	725	586	1020	420	1802	345
s_1541	CDC7	252	176	166	585	212	81	27	5	37	5374	12	34	31	33	297	147	30	21	379	119	24	59	58	309	400	723	471	287	929	559
s_1542	CDC7	0	0	0	0	0	0	0	0	0	0	0	0	0	0	0	0	0	0	0	0	0	0	0	0	66	39	255	8	24	75
s_1543	CDC7	530	978	1429	2519	445	810	122	383	8622	2936	80	63	268	241	1057	530	168	144	1346	955	109	189	243	389	921	1039	1214	383	2317	609
s_1544	CDC7	0	60	21	37	53	57	0	0	0	0	0	0	0	3	0	7	0	1	0	0	4	0	0	0	223	252	635	62	495	431
s_1545	CDC7	215	395	775	720	105	391	62	5	2969	4947	51	65	113	55	138	69	49	27	197	210	67	141	48	277	683	559	1251	404	1398	642
s_1546	CDC73	179	304	537	427	70	637	28	6	5511	1819	25	8	18	47	19	48	15	7	63	47	14	45	49	56	607	419	1076	244	1223	771
s_1547	CDC73	5	6	45	56	34	106	3	0	718	0	3	0	18	25	91	33	17	21	71	90	7	11	14	47	157	172	795	80	649	206
s_1548	CDC73	35	1	30	0	0	0	0	0	0	0	0	0	21	13	22	14	44	9	73	95	25	20	7	0	52	148	30	26	75	95
s_1549	CDC73	26	35	135	50	0	0	23	5	4	724	7	38	0	21	13	0	0	1	0	26	2	0	13	0	176	55	793	70	336	101
s_1550	CDC73	40	18	95	55	1	110	15	5	5	1179	8	2	4	7	15	12	10	1	7	13	5	23	13	0	183	158	715	150	446	244
s_1551	CDCP2	233	356	660	853	391	466	76	7	1406	1972	60	43	169	125	318	236	78	87	1008	564	71	240	192	920	734	900	1321	441	1583	510
s_1552	CDCP2	156	265	588	901	133	116	80	18	2941	759	51	36	69	86	315	358	64	61	672	399	64	151	166	585	614	808	1117	334	2044	469
s_1553	CDCP2	815	1079	1577	2229	173	458	201	15	6632	6747	81	183	130	144	199	210	86	85	511	384	84	139	96	289	1135	1299	2006	770	2835	671
s_1554	CDCP2	50	161	292	340	68	16	48	0	38	1160	13	16	10	9	0	1	0	0	33	0	6	15	9	0	59	114	261	70	130	118
s_1555	CDCP2	72	77	83	308	14	4	13	6	4546	1008	2	26	2	5	0	0	8	3	0	0	3	1	0	3	160	170	319	68	327	84
s_1556	CDH1	0	0	0	0	0	0	0	0	0	0	0	0	0	0	0	0	0	0	0	0	0	0	0	0	12	0	0	0	0	0
s_1557	CDH1	539	649	622	1334	240	389	137	691	6094	4917	77	75	174	172	341	152	95	88	423	319	83	221	172	502	1019	939	1523	619	2670	785
s_1558	CDH1	307	197	429	672	140	48	62	1	2169	1297	80	39	65	81	213	196	67	38	348	193	48	49	140	270	426	539	1251	249	1297	457
s_1559	CDH1	185	281	423	603	33	265	108	650	3164	947	43	56	93	48	208	129	28	23	205	221	15	33	50	275	257	327	760	230	664	301
s_1560	CDH1	5	32	80	52	0	0	0	0	0	123	0	5	8	16	6	10	5	8	6	18	6	27	14	37	97	146	281	39	157	62
s_1561	CDK1	49	155	239	396	0	34	14	1	2724	1	2	0	51	16	64	28	6	12	58	57	27	16	36	84	294	287	873	80	854	363
s_1562	CDK1	0	14	91	39	96	209	30	0	153	727	1	3	30	6	32	5	1	0	0	0	4	0	6	0	308	233	724	248	882	324
s_1563	CDK1	63	45	282	139	23	42	55	11	2033	545	19	24	29	38	70	66	36	24	227	149	15	61	90	204	559	753	2521	447	1620	900
s_1564	CDK1	9	127	184	194	0	33	20	0	15	194	0	16	23	23	32	20	6	2	32	36	5	4	2	0	142	197	207	53	204	117
s_1565	CDK1	19	7	50	17	0	85	5	9	1	110	8	0	2	23	49	29	0	8	31	39	12	8	6	1	74	82	269	36	158	67
s_1566	CDK10	112	121	141	295	0	22	16	0	2022	501	25	19	12	18	0	13	13	9	23	79	24	16	19	50	144	240	574	89	345	79
s_1567	CDK10	478	581	1038	1134	214	254	62	945	1333	5370	70	73	54	164	275	193	97	81	430	461	63	145	170	578	929	847	1065	481	2058	651
s_1568	CDK10	431	693	861	1628	243	524	107	189	9512	6093	86	74	124	114	376	227	79	86	466	411	123	141	97	572	828	1060	2771	682	2487	630
s_1569	CDK10	501	790	1009	1779	138	527	87	1277	5186	3631	47	84	93	119	166	177	91	90	305	204	76	175	61	516	652	569	1813	407	1872	685
s_1570	CDK10	124	176	625	638	248	381	62	1	774	2023	13	32	62	73	234	143	34	47	401	385	55	83	127	562	246	380	297	205	893	262
s_1571	CDK11A	0	0	19	49	0	0	3	0	1129	1409	0	6	14	1	0	0	0	0	4	4	0	0	11	0	60	33	252	29	94	94
s_1572	CDK11A	0	0	11	16	0	0	0	0	924	0	0	29	40	21	93	31	18	17	83	176	22	23	40	241	26	81	14	25	38	24
s_1573	CDK11A	385	418	870	1451	146	441	136	28	6418	3787	42	41	36	70	46	37	25	36	151	112	29	78	21	185	211	280	354	203	992	246
s_1574	CDK11A	6	62	96	55	44	92	1	0	7	1296	12	0	53	19	75	23	13	12	87	120	37	10	61	2	358	279	837	160	1250	231
s_1575	CDK11A	425	531	950	1662	385	1329	101	14	4041	6114	64	92	184	137	418	195	85	67	376	280	77	211	101	359	717	924	1487	423	2355	687
s_1576	CDK12	33	75	143	293	2	18	17	0	0	486	10	11	88	71	118	72	50	24	315	214	53	107	119	157	267	286	257	129	422	145
s_1577	CDK12	80	61	90	152	0	67	0	0	3	497	16	32	17	14	32	45	9	26	110	41	23	4	12	22	157	114	131	74	332	55
s_1578	CDK12	1	0	0	0	0	23	0	0	0	5	0	0	6	1	1	13	0	1	0	17	2	22	6	61	121	124	329	39	330	131
s_1579	CDK12	141	122	293	416	137	82	37	3	908	1310	23	27	19	25	60	116	21	23	81	132	21	23	41	128	448	522	712	270	1366	367
s_1580	CDK12	321	652	928	1356	106	627	97	9	1701	2857	80	55	153	155	274	200	100	79	432	310	112	156	201	307	1538	1785	1602	908	4278	1294
s_1581	CDK13	152	215	544	314	119	119	36	10	71	1239	21	48	42	39	38	54	11	22	87	54	31	44	51	92	383	492	972	212	887	470
s_1582	CDK13	0	0	0	0	0	0	0	0	3	0	1	0	0	0	1	0	0	0	0	2	0	0	0	0	0	0	0	0	1	0
s_1583	CDK13	202	209	638	435	86	119	122	10	2374	791	25	75	80	36	105	46	35	46	118	113	30	82	68	282	490	680	806	367	1382	794
s_1584	CDK13	131	193	341	419	121	136	55	7	1422	1097	37	18	80	63	109	129	55	36	236	51	27	136	95	427	869	880	2390	343	1469	686
s_1585	CDK13	47	81	118	256	53	51	26	1	2754	655	17	6	55	50	41	64	53	50	97	44	32	68	49	65	329	382	895	240	1010	243
s_1586	CDK14	576	548	945	1612	80	207	61	6	9577	6896	73	79	224	290	787	610	123	115	1200	1004	178	273	403	864	663	930	1594	455	2033	485
s_1587	CDK14	454	519	1036	1528	247	638	112	33	5019	3226	73	63	233	267	463	325	112	97	730	589	106	156	167	759	989	1200	2816	618	2746	750
s_1588	CDK14	188	146	681	718	186	339	80	3	3387	2119	41	61	180	81	580	329	112	76	472	603	109	124	330	1080	1019	852	3996	374	1821	408
s_1589	CDK14	154	284	531	860	175	32	37	1231	9446	1450	16	108	52	67	131	236	54	59	340	214	64	154	80	58	427	304	268	226	1165	264
s_1590	CDK14	250	277	601	692	120	202	53	1	69	1695	14	32	73	39	139	121	28	23	284	226	21	59	61	81	456	396	194	253	1237	377
s_1591	CDK15	242	417	682	950	110	38	40	251	1579	1182	33	20	113	123	623	450	79	80	628	455	56	154	226	1059	387	410	406	217	919	432
s_1592	CDK15	260	303	699	735	56	69	53	564	2068	1411	52	103	76	94	153	58	60	65	330	238	64	53	86	142	597	700	963	344	1637	606
s_1593	CDK15	442	555	1547	1348	401	834	128	1154	7747	6128	64	87	168	122	375	168	78	51	337	487	84	250	109	520	1841	1646	3890	1185	4836	933
s_1594	CDK15	105	155	290	599	86	231	52	8	2406	479	13	40	47	33	66	66	18	26	108	113	22	27	25	323	254	265	157	216	1001	284
s_1595	CDK15	190	282	541	622	110	346	167	453	1978	3032	30	107	64	61	265	193	42	83	237	430	40	81	75	550	530	757	872	262	1255	345
s_1596	CDK16	118	110	374	289	167	117	9	4	6	1239	22	24	108	93	184	173	88	34	415	271	37	113	69	172	351	524	531	176	760	240
s_1597	CDK16	238	353	391	673	130	447	63	2	2118	4960	45	62	25	51	228	104	46	35	270	257	35	75	112	257	665	686	2021	369	2060	624
s_1598	CDK16	237	233	514	746	86	133	45	566	6422	1038	19	51	53	52	178	109	55	41	230	198	49	42	84	174	468	540	803	318	1680	700
s_1599	CDK16	100	45	320	276	75	100	3	0	1161	417	9	15	4	8	2	0	3	3	0	5	4	0	0	0	130	123	453	107	535	61
s_1600	CDK16	369	399	1057	1115	124	195	54	7	68	4475	43	54	38	115	161	163	48	65	368	274	45	85	102	271	652	449	841	310	1506	481
s_1601	CDK17	514	723	1059	1608	356	128	78	25	6702	2356	51	77	120	139	160	128	54	60	285	304	36	86	98	315	854	1064	1876	580	2632	612
s_1602	CDK17	619	696	959	2065	352	286	197	41	3012	7791	115	179	173	147	295	198	74	81	554	360	97	228	105	413	904	825	1521	661	2605	760
s_1603	CDK17	112	257	437	568	145	300	27	8	1558	2313	32	58	64	56	152	126	56	35	202	127	67	184	45	193	924	1276	3401	580	2371	474
s_1604	CDK17	254	255	740	848	129	486	142	18	2781	4630	22	57	53	49	143	31	19	37	114	100	44	89	47	313	301	435	480	235	1055	334
s_1605	CDK17	230	423	463	802	462	164	125	252	3107	3183	21	92	68	38	62	48	30	35	171	131	46	113	71	96	526	634	2879	355	1638	330
s_1606	CDK18	93	166	95	220	172	142	28	0	2	870	25	7	8	2	21	3	2	1	14	15	10	8	0	11	140	168	165	135	416	102
s_1607	CDK18	59	112	165	204	0	152	9	0	619	484	12	6	18	39	6	22	31	19	57	34	7	18	32	54	72	69	51	128	280	156
s_1608	CDK18	83	100	215	148	20	0	22	0	187	203	10	9	57	60	50	6	29	38	107	84	33	43	15	27	182	218	176	88	380	149
s_1609	CDK18	379	493	802	1610	133	126	98	22	3357	1618	59	135	60	102	268	153	89	45	431	260	67	141	143	357	290	487	958	227	996	289
s_1610	CDK18	276	265	606	857	286	470	100	9	1347	1448	49	71	114	82	272	131	78	73	402	447	72	188	151	605	550	485	862	281	1004	394
s_1611	CDK19	225	269	370	650	87	325	70	7	3346	2875	38	85	25	45	68	117	38	43	175	329	50	70	118	367	364	468	955	237	854	337
s_1612	CDK19	120	121	389	373	0	108	75	4	3	485	5	36	79	51	426	57	12	14	438	89	13	46	40	204	213	317	384	91	594	60
s_1613	CDK19	438	508	983	1589	263	693	162	542	4693	4159	65	159	188	115	486	273	107	119	650	756	140	183	198	768	879	837	1739	575	2151	614
s_1614	CDK19	161	266	604	633	97	159	52	528	3147	1802	22	34	141	170	948	499	88	134	1651	1413	92	163	495	991	433	456	777	224	1419	372
s_1615	CDK19	135	130	135	392	100	263	44	2	281	8351	6	40	50	23	30	31	8	11	64	85	32	58	42	60	267	288	285	86	382	74
s_1616	CDK2	228	381	569	946	163	474	66	2	5180	5637	64	112	11	75	49	45	49	27	97	140	43	47	12	83	591	702	2090	418	1602	440
s_1617	CDK2	353	397	959	1321	3	161	101	22	8404	2715	34	48	115	179	911	678	106	100	1075	740	77	193	204	567	839	1081	1116	443	1791	806
s_1618	CDK2	42	112	78	57	0	0	6	0	0	38	4	14	3	4	0	0	0	0	0	0	2	0	2	118	142	196	130	98	163	192
s_1619	CDK2	203	267	450	326	35	51	59	13	3150	381	35	24	30	46	34	9	31	24	51	100	23	36	8	139	465	551	795	251	1292	467
s_1620	CDK2	49	80	175	102	0	19	12	10	4	438	11	27	15	5	75	8	0	6	10	68	9	12	22	371	101	146	1056	47	75	60
s_1621	CDK20	294	336	431	697	111	300	70	12	4477	4530	12	22	162	96	222	100	63	46	521	364	66	210	68	281	634	677	766	312	1269	295
s_1622	CDK20	183	244	508	738	62	18	46	893	13	1450	14	112	37	35	196	88	24	42	116	159	27	53	41	135	307	306	605	210	1115	440
s_1623	CDK20	673	1002	1532	1909	122	617	132	32	7874	6102	98	210	122	136	448	104	60	98	454	420	78	131	174	355	1030	1248	1542	632	2773	626
s_1624	CDK20	187	80	166	305	165	51	31	3	2479	452	28	28	74	37	59	35	51	31	136	79	27	40	69	79	252	403	649	135	759	314
s_1625	CDK20	0	55	0	21	0	0	0	0	0	0	1	0	19	8	3	6	0	7	0	6	1	10	30	0	83	56	22	18	107	60
s_1626	CDK2AP1	445	469	841	1311	86	400	163	689	3193	4751	52	65	208	170	572	349	101	107	687	601	130	258	224	368	1013	955	985	424	2641	589
s_1627	CDK2AP1	621	853	1257	1543	224	215	102	14	1367	2628	38	52	112	70	108	152	70	44	318	265	51	103	90	198	892	559	1011	503	2441	484
s_1628	CDK2AP1	133	147	158	272	45	31	29	7	576	1672	24	1	13	13	6	14	10	8	93	22	3	7	2	0	147	81	309	82	279	160
s_1629	CDK2AP1	469	531	933	1407	258	780	113	752	7220	5291	59	144	90	135	290	224	71	55	409	300	82	101	108	240	938	907	2939	493	2634	574
s_1630	CDK2AP1	318	634	1046	1815	96	804	89	16	8396	3000	85	152	161	152	366	338	95	124	394	484	120	313	210	895	931	929	1495	432	2569	614
s_1631	CDK3	0	0	0	0	0	0	0	0	0	0	0	0	0	0	0	0	0	0	0	0	0	0	0	0	0	0	0	0	0	0
s_1632	CDK3	6	24	57	17	0	0	0	0	0	102	0	2	7	3	10	8	13	11	45	32	5	10	8	0	105	109	253	52	244	45
s_1633	CDK3	68	72	79	138	94	0	0	7	2134	125	9	8	21	17	34	40	7	29	69	69	29	33	39	88	187	181	87	88	357	143
s_1634	CDK3	215	303	463	1043	1	196	25	8	2703	636	49	53	58	62	138	150	81	67	270	263	45	54	96	291	522	482	1055	206	781	530
s_1635	CDK3	467	694	1095	1522	234	296	117	13	4780	7902	72	100	205	223	595	575	131	98	953	705	115	258	330	1634	1127	917	934	531	2194	619
s_1636	CDK4	129	115	222	129	47	101	51	900	6	1138	18	34	64	63	358	361	25	59	280	570	72	93	435	1080	100	240	99	89	629	172
s_1637	CDK4	1557	2353	3658	5220	446	1308	441	989	14562	13477	229	443	629	718	1868	1156	542	446	2881	2622	515	602	1099	2778	3575	4030	7804	2101	9842	2468
s_1638	CDK4	211	757	1436	1833	433	560	130	40	5902	10079	82	143	164	115	137	196	86	44	337	255	88	186	106	249	1007	971	1727	642	3377	576
s_1639	CDK4	203	146	363	398	1	175	62	3	10	720	13	53	50	50	145	211	65	51	309	251	58	80	98	104	214	198	438	91	538	325
s_1640	CDK4	311	355	681	948	181	370	72	19	2598	4553	23	48	110	89	109	60	54	34	251	107	60	88	53	71	662	869	2502	326	1942	502
s_1641	CDK5	182	247	657	888	112	171	84	3	2084	2197	24	23	166	159	512	196	157	85	615	333	136	76	361	750	551	505	502	203	1432	275
s_1642	CDK5	412	420	751	1448	85	564	112	19	16512	3657	69	57	188	245	635	321	174	146	831	655	141	247	352	321	689	731	1767	545	1925	704
s_1643	CDK5	300	484	650	1079	338	616	88	14	8611	1869	35	58	254	256	639	558	110	136	828	610	181	268	312	754	644	716	1633	353	1484	513
s_1644	CDK5	47	152	262	443	50	60	43	3	2644	1007	14	8	44	36	55	115	33	24	189	209	63	53	41	227	355	269	555	279	796	200
s_1645	CDK5	147	133	308	585	119	229	25	1	2152	4151	15	17	22	21	77	14	7	12	19	34	14	91	11	151	225	351	765	84	782	129
s_1646	CDK5R1	221	240	632	843	89	168	39	6	1935	2384	53	31	24	31	49	95	17	13	54	110	15	60	6	64	282	499	600	266	1062	274
s_1647	CDK5R1	280	203	586	723	201	116	51	24	2057	1409	65	69	88	53	267	44	53	48	202	294	62	58	97	153	477	444	770	219	577	247
s_1648	CDK5R1	224	459	579	925	46	688	103	23	662	4825	41	46	124	88	393	222	55	63	430	585	55	112	72	685	843	821	1830	446	2543	387
s_1649	CDK5R1	355	378	764	1090	119	655	158	26	4200	2204	55	106	79	153	385	341	70	61	435	497	78	117	204	549	383	402	113	207	696	251
s_1650	CDK5R1	91	128	363	381	157	122	18	1	3	762	21	19	29	52	98	29	37	20	218	141	34	24	26	27	348	424	235	213	995	351
s_1651	CDK6	172	217	449	609	19	239	47	4	463	3059	33	69	55	32	102	45	31	11	89	36	32	24	60	38	419	464	1219	237	911	376
s_1652	CDK6	407	414	654	978	63	58	68	660	3027	2323	54	109	84	55	138	39	67	53	311	239	67	103	117	487	719	1078	2272	342	1938	480
s_1653	CDK6	175	231	400	720	0	166	54	15	154	399	48	81	100	38	109	61	52	25	227	283	37	57	70	170	319	360	821	160	820	325
s_1654	CDK6	1239	1668	3981	4962	441	523	384	1183	25245	13352	215	397	464	390	910	501	211	197	1715	1171	241	386	427	1399	2782	3177	5056	1553	8125	2099
s_1655	CDK6	581	405	1114	1486	202	443	96	21	11211	3956	47	144	152	153	544	336	78	84	542	555	95	174	259	1062	973	960	2557	548	2415	430
s_1656	CDK7	170	186	534	495	1	31	58	2	757	1132	20	79	99	66	205	99	43	16	145	310	35	86	150	358	342	373	152	192	1076	257
s_1657	CDK7	7	27	0	54	0	153	0	2	1	6	7	0	37	5	84	12	12	26	124	175	0	6	13	0	173	262	98	65	392	87
s_1658	CDK7	20	28	48	52	22	0	1	1	2	94	0	0	0	0	9	3	10	5	28	17	3	0	4	0	315	417	1137	203	671	299
s_1659	CDK7	327	466	619	1315	90	221	88	16	1124	4293	52	32	94	163	338	209	84	65	307	296	93	224	112	648	660	1013	1116	359	1481	490
s_1660	CDK7	33	37	108	121	0	2	1	0	3	87	6	3	21	18	0	9	3	3	42	20	6	19	7	0	347	574	984	382	1270	389
s_1661	CDK8	15	6	29	39	36	38	20	0	341	120	0	0	15	19	81	38	32	29	118	89	18	45	29	206	80	104	148	67	425	101
s_1662	CDK8	182	219	376	809	1	26	36	2	3130	2355	13	17	78	60	173	82	58	33	181	206	41	100	77	337	395	352	897	159	1073	245
s_1663	CDK8	118	194	243	284	80	36	40	2	11	1129	14	4	62	101	234	79	56	44	320	388	70	65	171	106	383	543	1346	298	1411	425
s_1664	CDK8	72	77	91	125	0	0	24	2	3	355	10	17	38	58	129	40	65	43	315	128	29	85	137	420	363	450	703	225	1048	301
s_1665	CDK8	39	24	162	44	45	35	17	0	3	362	2	5	64	32	123	73	47	33	356	147	25	140	52	163	378	350	755	197	626	107
s_1666	CDK9	0	0	0	4	0	0	0	0	0	0	0	0	0	0	0	0	0	0	0	0	0	0	0	0	11	20	3	1	23	13
s_1667	CDK9	20	35	37	142	40	63	7	1	2	339	1	4	31	18	65	28	13	4	23	26	16	42	16	0	291	400	753	203	767	395
s_1668	CDK9	51	72	156	333	196	164	16	0	927	761	17	2	100	75	155	129	14	28	281	70	27	46	92	190	601	798	2970	401	1821	373
s_1669	CDK9	83	64	37	129	56	77	50	0	9	365	15	0	35	89	188	239	5	43	108	153	46	47	78	219	244	173	73	94	295	102
s_1670	CDK9	272	329	816	950	342	598	80	17	1880	3977	30	44	94	163	147	234	83	41	506	208	80	265	94	331	1541	2107	1385	985	3894	794
s_1671	CDKL1	218	318	602	993	90	391	120	10	2756	3290	40	53	132	194	350	362	103	120	654	517	145	180	336	910	664	883	1138	390	1736	476
s_1672	CDKL1	118	254	285	558	44	595	69	3	4371	1344	23	45	43	87	282	98	32	38	230	192	48	107	101	371	560	512	1158	230	598	332
s_1673	CDKL1	269	209	601	666	110	446	90	4	2095	3103	24	19	181	166	322	208	91	84	549	480	124	146	135	553	589	969	2163	449	2235	411
s_1674	CDKL1	279	360	663	671	68	182	38	7	2870	2234	29	54	157	133	193	197	86	62	555	228	83	199	121	296	834	1141	1120	543	1808	559
s_1675	CDKL1	393	343	526	872	126	649	99	8	3978	3173	49	38	103	81	95	86	32	23	169	140	48	146	70	278	694	683	1038	380	1782	509
s_1676	CDKL2	198	221	405	481	52	169	67	0	1468	3742	45	55	29	40	4	38	25	12	138	215	37	23	139	129	238	252	368	166	812	154
s_1677	CDKL2	118	106	191	386	56	5	33	2	991	1070	8	41	65	53	57	73	20	24	168	92	46	12	12	17	164	224	224	139	589	140
s_1678	CDKL2	287	338	608	931	161	172	116	11	3219	3458	32	35	67	57	127	186	72	83	432	181	53	148	120	76	474	470	1052	243	1392	367
s_1679	CDKL2	225	307	534	823	117	146	48	886	557	2696	10	73	81	74	186	197	73	58	295	199	63	114	56	117	605	757	971	403	1857	434
s_1680	CDKL2	362	608	853	1070	238	229	70	15	6628	5664	61	73	121	148	527	188	136	126	522	665	89	276	184	676	897	1272	3439	685	2718	559
s_1681	CDKL3	126	153	336	435	13	130	41	3	3359	1958	33	14	52	34	62	59	22	32	158	120	35	76	93	73	262	119	536	299	699	164
s_1682	CDKL3	220	372	546	855	194	673	41	604	4061	2629	37	67	119	69	176	135	79	70	275	142	63	165	97	555	692	707	329	427	1700	535
s_1683	CDKL3	108	194	383	472	0	96	36	4	2590	1040	28	35	80	60	234	121	51	77	131	269	50	101	121	397	450	419	172	184	664	290
s_1684	CDKL3	99	133	265	349	98	151	23	3	997	564	18	25	116	97	460	120	65	28	309	290	61	121	158	463	399	511	1564	234	1229	372
s_1685	CDKL3	525	547	954	1511	138	589	58	3	2742	3978	51	54	97	98	246	91	87	69	249	169	106	155	83	360	950	1075	1638	649	2642	494
s_1686	CDKL4	305	321	485	872	226	370	53	14	6507	2394	36	58	77	71	174	88	29	61	166	129	14	77	128	113	531	531	1493	380	1481	352
s_1687	CDKL4	125	258	415	458	70	169	66	3	594	1839	7	20	52	47	106	86	28	21	167	120	23	58	21	294	173	332	726	184	721	289
s_1688	CDKL4	368	634	795	1225	234	262	96	409	1961	4261	41	71	206	160	441	387	86	76	611	714	104	195	200	618	658	757	2527	408	1886	424
s_1689	CDKL4	238	300	536	856	24	287	52	5	1219	2147	27	38	92	61	167	99	52	67	258	224	45	79	67	269	582	352	498	311	819	242
s_1690	CDKL4	412	698	753	1250	326	360	100	5	805	3472	64	76	233	115	760	148	154	82	745	547	129	261	201	1199	1170	1446	2261	875	3348	766
s_1691	CDKL5	32	92	177	180	88	187	24	7	1190	584	9	26	127	79	288	126	36	32	419	269	77	129	143	514	352	433	92	180	1031	275
s_1692	CDKL5	129	208	331	357	106	86	68	10	2065	2202	30	32	64	36	72	45	28	39	103	134	38	64	46	54	516	740	944	295	1215	271
s_1693	CDKL5	325	550	824	1434	206	635	163	27	755	4138	39	103	207	135	443	133	75	106	431	388	70	240	153	715	742	927	1241	441	2163	470
s_1694	CDKL5	385	551	1057	1068	180	352	131	862	5921	2114	66	70	146	128	235	128	66	56	241	313	90	110	198	577	605	940	912	331	1285	492
s_1695	CDKL5	191	444	236	664	152	146	35	12	2212	2737	28	39	99	130	209	125	51	71	378	308	45	105	105	402	333	370	1121	279	883	207
s_1696	CDKN1A	310	595	1180	1575	407	382	163	21	2044	3094	72	157	172	196	483	289	131	86	532	525	113	210	210	911	904	965	1255	397	2189	539
s_1697	CDKN1A	244	515	949	1111	64	127	90	14	8401	2151	54	144	144	99	218	156	99	87	520	333	77	121	221	337	697	773	1491	481	1952	817
s_1698	CDKN1A	282	333	760	606	61	246	68	10	869	5154	33	47	59	53	129	118	39	26	228	235	32	75	70	81	584	770	1407	419	2012	587
s_1699	CDKN1A	96	94	18	337	113	73	13	0	3	246	14	25	33	46	121	156	3	19	157	88	19	59	47	109	95	97	35	53	436	90
s_1700	CDKN1A	592	621	1493	1801	152	798	60	28	11273	5993	42	122	60	64	28	61	64	28	195	133	37	61	70	23	548	946	2143	294	1919	503
s_1701	CDKN1B	89	171	107	358	0	135	26	311	973	559	17	51	81	34	219	78	35	32	240	109	29	7	63	119	127	119	86	85	310	177
s_1702	CDKN1B	8	3	44	7	50	0	0	0	0	0	0	0	11	1	4	0	0	2	10	6	1	0	0	0	51	47	14	60	44	21
s_1703	CDKN1B	319	319	1147	889	215	265	51	34	1531	1756	52	70	119	157	252	134	57	49	275	227	78	118	171	493	540	669	876	443	1492	394
s_1704	CDKN1B	104	121	124	377	0	1	0	0	2030	469	19	72	56	33	342	259	17	18	261	209	42	43	196	283	215	163	729	104	380	233
s_1705	CDKN1B	199	163	177	505	0	261	68	4	554	1696	11	2	17	35	45	62	33	18	128	72	16	41	39	80	161	258	339	113	282	102
s_1706	CDKN2A	1020	1292	1942	3550	387	738	244	23	12957	5108	184	575	270	182	651	491	161	100	822	773	128	263	283	863	1334	1161	2571	945	3148	1090
s_1707	CDKN2A	45	29	172	230	38	1	30	1612	1	513	10	31	35	14	38	50	5	6	38	46	22	22	21	145	151	223	1146	92	436	88
s_1708	CDKN2A	314	557	671	820	119	114	80	433	1538	2446	72	253	12	40	143	51	26	40	105	153	16	36	32	35	145	183	637	139	763	125
s_1709	CDKN2A	783	1091	1934	2628	359	462	228	655	10246	10426	129	199	227	250	578	306	160	147	1110	616	211	412	296	696	1489	2049	1970	1172	4826	1063
s_1710	CDKN2A	436	698	1282	2126	218	657	225	41	7918	4039	60	150	252	227	691	341	120	123	1143	801	150	308	320	776	843	1270	1038	544	1963	829
s_1711	CDKN2B	456	584	515	1017	128	273	121	2	4470	5475	55	113	174	129	713	263	96	92	515	409	107	172	155	571	884	1027	1314	722	2593	666
s_1712	CDKN2B	739	1006	1731	3144	307	857	212	405	19539	7793	144	224	209	231	877	497	215	128	1207	1042	136	204	240	584	1236	1718	2906	758	3358	1056
s_1713	CDKN2B	517	687	1254	1417	148	12	144	591	2845	7421	67	92	70	52	92	84	17	38	141	126	50	30	27	131	411	559	866	328	975	261
s_1714	CDKN2B	432	472	568	1119	172	509	229	20	2680	3114	66	69	85	103	297	145	91	62	182	469	80	82	86	479	507	703	556	295	1980	496
s_1715	CDKN2B	88	145	166	334	1	0	22	4	367	240	6	22	14	13	58	71	21	17	58	79	6	12	28	199	65	66	44	25	83	125
s_1716	CDKN2C	379	385	851	1338	125	240	228	21	8693	7487	44	72	117	195	548	543	99	147	679	597	99	254	337	804	845	1125	1580	544	2494	791
s_1717	CDKN2C	392	491	878	1253	213	384	105	666	6003	3736	107	126	138	149	182	159	113	91	376	267	94	159	107	387	721	850	1492	450	1464	512
s_1718	CDKN2C	365	754	1310	1739	83	283	229	14	6519	1914	62	98	221	164	559	546	172	123	903	721	98	153	229	595	814	874	921	333	1668	729
s_1719	CDKN2C	357	357	834	946	1	238	107	5	4401	1287	82	68	58	94	156	139	111	47	347	259	53	118	84	142	464	416	360	219	1207	385
s_1720	CDKN2C	474	404	1081	1478	30	578	93	11	1082	1425	47	86	207	163	531	273	76	90	601	526	42	207	162	423	645	630	972	413	1777	640
s_1721	CDKN2D	256	520	819	1207	131	234	92	9	4065	2285	30	54	85	88	117	125	76	57	481	209	72	118	99	158	768	699	637	489	2019	553
s_1722	CDKN2D	1230	1673	2632	4029	329	829	324	34	12815	11149	163	213	256	323	606	379	201	164	823	813	227	400	404	740	2180	2748	3249	1393	5770	1386
s_1723	CDKN2D	359	570	993	1685	125	865	142	26	8380	5444	81	102	247	244	1362	585	171	129	1310	1128	206	372	502	936	1367	1806	2661	737	3928	1011
s_1724	CDKN2D	26	28	166	147	41	0	29	0	2337	1	8	5	14	19	9	1	7	1	0	11	1	17	9	0	85	100	242	17	170	35
s_1725	CDKN2D	612	916	1257	2304	361	688	219	34	20479	8518	93	187	254	210	622	283	117	155	957	695	142	347	269	958	1243	1396	2720	913	4302	1094
s_1726	CDYL	141	275	268	691	11	234	74	7	4027	2440	28	76	38	57	67	24	33	24	112	110	22	60	29	0	1286	1338	4509	1009	3594	840
s_1727	CDYL	409	276	858	956	240	1065	61	5	1252	3983	33	49	48	22	50	44	34	13	48	47	11	41	11	0	598	618	908	310	2043	538
s_1728	CDYL	0	48	31	46	0	0	0	0	0	0	0	0	0	1	0	0	2	0	8	0	0	0	0	0	47	4	23	6	20	11
s_1729	CDYL	370	398	820	1235	70	63	131	609	427	6461	53	35	40	80	184	60	22	68	121	183	45	136	73	752	790	964	2007	352	2271	442
s_1730	CDYL	45	41	88	196	37	156	18	5	2	243	3	9	76	40	102	42	36	32	133	152	28	105	81	7	414	371	569	269	940	381
s_1731	CDYL2	59	60	106	276	46	26	27	0	9	917	2	34	61	47	119	56	7	15	100	70	34	24	9	0	251	184	476	171	595	100
s_1732	CDYL2	222	155	698	509	151	118	58	5	802	1987	32	16	89	99	153	148	57	59	277	186	52	132	73	389	332	447	781	262	1244	288
s_1733	CDYL2	382	493	730	790	88	204	75	12	6358	2091	60	61	72	65	107	70	53	48	186	208	39	110	92	292	444	592	429	350	1440	531
s_1734	CDYL2	545	753	1571	1860	214	803	263	315	7040	9108	75	160	361	400	1150	927	222	163	1398	1241	209	433	460	2512	1374	1615	3567	761	3273	806
s_1735	CDYL2	646	971	1961	2218	348	368	214	14	4878	6372	77	174	160	147	190	116	66	78	387	276	80	157	211	498	1412	1397	2054	886	3200	1059
s_1736	CEACAM1	296	210	344	653	98	217	34	9	3365	1119	24	17	47	38	111	19	22	17	97	88	53	73	54	140	431	284	205	192	763	164
s_1737	CEACAM1	375	654	1145	1564	138	386	144	23	4516	4822	70	74	157	108	295	135	89	59	290	389	73	122	72	510	841	863	1532	599	2247	615
s_1738	CEACAM1	285	451	728	639	143	367	82	17	3512	2867	33	50	140	106	575	211	103	90	511	638	83	262	293	644	849	932	2468	534	2042	796
s_1739	CEACAM1	51	150	163	198	156	369	10	132	1498	570	10	26	67	100	516	281	30	43	768	683	58	119	273	877	238	273	380	152	846	179
s_1740	CEACAM1	250	206	553	753	97	136	43	6	3575	1547	42	93	35	38	84	31	38	30	98	100	43	60	70	127	331	420	776	227	881	297
s_1741	CEBPA	245	244	594	794	125	288	85	537	1817	1993	47	35	39	40	102	56	7	18	27	73	23	39	31	783	636	704	2222	473	1667	685
s_1742	CEBPA	62	8	108	160	131	0	33	0	1	2	11	23	0	23	17	8	14	10	59	105	21	2	46	164	221	280	498	133	437	92
s_1743	CEBPA	138	283	309	501	9	5	9	12	1970	1148	27	40	15	19	16	63	47	36	170	40	31	5	40	92	123	160	202	105	533	143
s_1744	CEBPA	486	640	995	1610	229	302	139	40	4010	8735	59	135	188	166	427	250	123	137	537	542	52	114	140	384	699	1149	1829	440	2121	638
s_1745	CEBPA	479	595	982	1858	56	378	134	180	8130	4075	80	72	126	91	295	335	109	89	533	715	97	232	243	477	453	733	911	372	2056	492
s_1746	CEBPG	293	279	516	807	0	542	53	10	1794	1074	58	89	137	82	300	203	63	62	279	422	82	140	163	312	574	609	928	303	1445	692
s_1747	CEBPG	99	29	167	215	90	148	7	10	439	80	2	0	6	7	6	33	6	5	37	23	6	8	37	0	126	221	407	57	263	96
s_1748	CEBPG	488	763	741	1877	150	634	128	9	2809	5827	69	86	91	107	316	164	52	68	549	212	83	103	211	553	1256	1284	2005	591	3168	775
s_1749	CEBPG	25	10	29	24	0	0	3	3	1030	990	0	0	0	0	11	10	5	2	6	9	2	5	11	0	104	61	17	23	102	7
s_1750	CEBPG	523	616	1339	1386	376	500	166	36	15713	13040	80	119	269	215	544	179	130	105	597	531	148	313	228	533	1665	2162	3317	968	4900	908
s_1751	CELA3B	168	159	324	306	43	135	29	10	1761	227	21	19	43	20	84	49	29	23	188	133	26	29	99	119	161	182	165	95	378	144
s_1752	CELA3B	747	933	971	2673	284	447	245	38	4826	8572	78	198	248	224	1029	295	106	141	859	737	168	350	378	1680	1128	1527	2486	782	3893	946
s_1753	CELA3B	1480	1413	3738	4756	610	1270	418	1559	15426	15477	181	398	475	493	1277	771	337	291	1720	1679	386	553	652	2259	2710	3358	4052	1483	5985	1755
s_1754	CELA3B	8	16	82	144	4	74	15	0	3252	529	6	4	34	28	10	45	18	10	87	56	8	18	24	14	130	81	250	62	126	120
s_1755	CELA3B	91	58	145	305	33	35	47	2	2277	1341	10	14	22	38	148	11	16	5	53	19	24	9	3	42	528	871	1213	278	1427	523
s_1756	CENPA	119	166	171	425	54	95	17	4	2	454	20	14	36	55	183	80	14	31	330	185	13	43	57	239	655	637	1685	453	2042	735
s_1757	CENPA	2	31	106	30	0	0	2	0	1	37	2	0	0	8	4	0	1	1	4	34	0	1	2	35	78	133	105	45	126	128
s_1758	CENPA	9	48	1	79	90	33	6	2	1649	266	0	0	0	0	5	1	8	0	10	0	2	28	10	0	155	161	20	92	313	119
s_1759	CENPA	275	583	964	1010	2	137	193	0	4706	1788	45	39	156	118	417	300	145	118	691	565	54	161	150	892	435	427	445	297	1130	349
s_1760	CENPA	381	294	676	783	392	666	104	8	5221	3259	43	62	145	131	257	223	37	46	304	314	68	181	77	354	1028	1135	2642	788	2839	907
s_1761	CENPB	712	740	1236	2876	254	1036	175	26	18046	5074	134	153	292	302	1205	607	277	199	1531	1227	244	382	353	1011	892	1287	1721	518	2792	485
s_1762	CENPB	326	418	917	1747	72	274	70	24	4034	2936	30	50	247	257	695	551	210	165	1274	939	195	311	585	990	583	646	357	378	1352	496
s_1763	CENPB	716	794	2057	2434	153	472	269	191	4326	3263	146	199	422	367	906	734	238	207	1443	926	234	442	659	1295	753	839	1141	341	1549	596
s_1764	CENPB	2423	3022	4773	8599	734	1334	720	2146	18075	23859	430	521	728	822	2258	1479	615	477	4002	2965	690	1679	1509	4463	2520	2515	2649	1522	6217	1808
s_1765	CENPB	638	709	1085	2090	23	339	239	538	9875	5636	91	147	190	177	421	275	119	117	837	597	179	295	319	287	635	712	1696	307	1299	528
s_1766	CENPC	79	228	141	461	2	121	40	5	4589	1582	18	5	31	12	9	5	11	25	36	54	5	9	14	0	220	190	505	147	556	222
s_1767	CENPC	7	12	73	85	0	0	21	0	393	0	4	1	37	50	56	8	18	15	249	83	9	17	26	195	573	482	794	346	1743	615
s_1768	CENPC	246	145	287	494	0	88	9	1	15	1684	4	9	99	66	112	35	27	37	164	92	11	106	71	155	313	356	171	384	1153	238
s_1769	CENPC	163	243	549	578	121	235	76	10	3098	3067	42	58	74	91	177	137	45	62	330	315	61	67	91	168	581	532	926	275	1554	396
s_1770	CENPC	10	12	0	33	0	0	2	0	657	0	1	0	0	13	29	57	7	12	29	82	6	3	28	0	95	23	36	32	59	120
s_1771	CENPH	0	11	0	0	0	0	0	0	0	0	0	0	0	2	0	0	0	0	0	0	0	0	4	0	8	0	4	6	154	36
s_1772	CENPH	88	210	192	345	162	100	28	0	3687	900	8	1	26	17	13	12	11	12	12	10	1	15	14	0	162	121	58	113	194	72
s_1773	CENPH	58	71	34	165	0	195	18	2	39	1021	0	6	9	11	28	8	8	3	50	20	4	33	34	0	175	166	922	68	418	57
s_1774	CENPH	468	727	1058	997	307	436	251	15	3279	1867	69	93	45	53	132	59	48	31	175	213	32	33	87	449	746	777	1180	468	1985	1012
s_1775	CENPH	48	154	151	224	0	306	3	0	3	378	14	14	7	6	0	1	6	14	20	6	3	35	3	32	329	410	603	223	730	253
s_1776	CENPI	0	0	0	0	0	0	0	0	0	0	0	0	0	0	0	0	0	0	0	0	0	0	0	0	0	0	0	0	0	0
s_1777	CENPI	29	91	226	113	0	0	1	2	1	165	2	15	4	0	18	15	0	0	0	0	10	0	1	0	178	240	701	100	431	129
s_1778	CENPI	155	229	500	730	37	376	20	0	4530	1151	20	48	24	70	47	84	16	21	114	182	22	57	36	104	603	833	2041	357	2009	384
s_1779	CENPI	711	708	1134	1979	330	464	147	16	9362	5285	60	78	122	109	214	87	77	82	314	196	119	156	174	732	1962	2009	4453	1245	4824	1671
s_1780	CENPI	4	0	21	43	100	32	0	0	386	225	0	0	36	18	40	49	8	19	61	33	21	32	2	17	106	115	15	18	97	150
s_1781	CENPL	190	261	443	399	1	210	57	17	1694	4637	31	25	25	37	147	43	23	21	112	57	34	126	45	41	402	643	1394	330	1219	248
s_1782	CENPL	45	67	72	92	63	103	1	1	7	1379	0	6	0	14	0	15	13	5	80	89	4	7	14	129	571	704	771	267	1313	488
s_1783	CENPL	126	84	171	275	19	111	16	0	926	468	5	12	71	16	83	22	32	12	71	182	39	27	46	69	272	162	447	126	669	191
s_1784	CENPL	0	13	11	54	0	0	0	0	3	65	8	0	16	0	0	0	1	9	14	22	1	5	0	0	43	87	38	36	260	114
s_1785	CENPL	37	23	120	232	0	35	38	0	2	471	1	0	0	3	16	4	2	1	0	1	2	0	0	0	313	359	1347	238	694	184
s_1786	CENPM	25	71	329	201	40	138	20	0	201	61	7	0	7	8	11	16	8	13	22	10	3	20	0	128	388	430	907	281	1180	571
s_1787	CENPM	6	36	168	57	0	0	16	2	1	68	4	3	3	1	2	0	4	2	8	12	10	6	9	2	622	865	1906	490	2082	541
s_1788	CENPM	10	41	187	172	57	81	39	1	0	24	10	0	0	2	4	0	2	6	0	57	6	4	2	0	248	124	414	152	611	168
s_1789	CENPM	45	101	189	194	30	228	37	1	3211	1673	13	3	28	11	36	28	19	8	60	33	12	21	36	84	1149	1708	3462	844	3335	1297
s_1790	CENPM	281	287	903	1144	49	150	61	16	5852	2513	44	111	59	55	186	124	51	34	209	149	35	50	48	156	690	643	393	373	1506	364
s_1791	CENPN	162	128	626	492	289	343	68	5	1297	2562	28	66	135	149	466	141	71	65	572	443	76	125	110	472	690	1022	1104	330	1782	548
s_1792	CENPN	22	36	18	139	0	0	6	0	5	615	4	8	7	12	28	1	2	8	66	19	6	13	16	0	301	258	1043	282	1190	435
s_1793	CENPN	529	601	1147	2031	232	608	173	23	4231	2981	57	143	204	149	268	178	102	101	484	510	109	215	183	397	835	1293	2358	587	2748	816
s_1794	CENPN	35	34	80	97	0	17	0	6	3	214	9	0	22	4	13	7	11	7	85	3	9	16	16	0	469	419	984	490	1851	546
s_1795	CENPN	89	88	48	202	0	90	2	0	93	249	11	43	31	15	78	28	17	13	38	60	36	18	75	13	191	451	2535	190	1092	204
s_1796	CENPO	380	382	738	1432	137	225	90	373	3684	1696	54	88	130	129	198	105	54	56	332	179	64	128	177	215	665	510	350	361	1369	511
s_1797	CENPO	17	47	102	141	44	0	12	0	3	20	4	1	15	23	29	27	34	13	59	42	20	10	32	32	76	246	532	110	560	96
s_1798	CENPO	14	76	99	131	42	0	21	0	141	891	6	12	0	0	0	0	0	0	0	0	0	4	0	0	21	24	141	22	168	39
s_1799	CENPO	36	60	155	238	3	37	14	2	508	827	6	0	116	95	344	202	42	57	594	374	68	112	93	229	271	174	125	194	898	152
s_1800	CENPO	1	0	55	10	0	0	0	0	4	459	1	3	7	19	18	5	2	1	18	12	3	32	0	0	105	47	41	28	77	87
s_1801	CENPW	125	205	162	376	194	251	39	273	2054	950	27	26	34	45	38	47	16	19	69	45	16	51	0	20	376	444	556	232	949	246
s_1802	CENPW	58	92	175	57	91	59	17	5	3988	109	7	17	16	23	75	63	19	13	94	108	12	57	4	65	718	530	1455	313	2031	737
s_1803	CENPW	43	93	276	230	1	94	8	0	1	313	15	2	49	44	25	26	25	16	50	79	11	57	59	152	356	271	461	224	946	245
s_1804	CENPW	193	168	347	703	104	331	73	9	1677	662	23	15	59	38	114	75	25	26	79	64	21	35	27	235	698	649	1154	315	1333	357
s_1805	CENPW	104	52	128	204	56	399	18	1	1103	4180	11	38	19	35	10	7	1	16	15	45	23	21	23	131	898	865	2068	650	2825	824
s_1806	CERK	477	708	1268	1620	193	293	127	31	5432	9980	50	109	102	160	205	201	107	105	399	429	89	160	153	240	918	1296	2151	641	3271	627
s_1807	CERK	369	344	572	869	76	642	63	1	580	4179	61	132	33	71	150	43	21	22	170	124	29	43	76	415	400	539	864	272	1053	167
s_1808	CERK	439	564	737	1346	267	399	64	11	3569	2053	65	121	89	111	228	114	51	43	239	228	63	147	93	423	951	886	3030	591	2611	1019
s_1809	CERK	41	69	203	374	77	155	45	3	13	2028	15	13	100	64	69	75	23	28	149	69	23	53	22	181	186	368	686	152	654	135
s_1810	CERK	866	1281	2237	2746	414	1064	276	334	9290	7323	161	284	435	382	1347	647	214	293	1659	1288	268	622	664	1677	1890	2177	1983	987	4037	1201
s_1811	CERKL	494	854	1200	1450	387	422	141	16	4961	7140	66	107	129	229	715	285	143	84	580	527	120	231	291	1039	1390	1336	1882	931	4603	1093
s_1812	CERKL	399	409	1173	1401	92	125	71	19	2460	2562	70	178	71	81	121	81	38	33	240	213	45	46	74	274	314	296	903	196	957	338
s_1813	CERKL	252	401	488	1225	63	46	102	740	882	3232	37	59	109	160	429	298	100	84	289	340	77	89	185	274	834	969	706	388	1477	659
s_1814	CERKL	651	1046	1990	2117	347	746	185	1540	11601	16568	99	252	163	138	298	379	154	104	635	478	84	127	173	525	1502	1894	2908	822	3628	942
s_1815	CERKL	240	297	439	1023	215	192	38	8	1383	1345	14	37	134	50	246	68	62	43	296	164	43	114	55	453	546	546	585	391	1365	349
s_1816	CETN2	310	330	813	1133	47	180	124	11	3802	2197	43	53	56	56	144	132	67	40	298	149	45	54	95	300	651	580	931	442	1743	605
s_1817	CETN2	47	54	181	134	42	0	6	0	696	794	1	10	13	8	19	30	3	0	0	0	2	22	0	0	82	93	21	18	78	69
s_1818	CETN2	98	213	214	373	129	0	22	2	281	2052	20	26	30	47	149	49	36	43	175	200	26	72	65	221	288	430	794	240	675	178
s_1819	CETN2	0	0	0	3	0	0	0	0	0	4	0	0	0	0	0	0	0	1	9	8	0	0	0	0	22	18	67	23	27	7
s_1820	CETN2	378	356	438	669	143	588	73	224	237	6233	33	63	36	51	40	72	40	17	65	67	44	41	14	32	645	680	910	393	1654	342
s_1821	CHAF1A	10	12	49	31	0	0	6	1	1132	5	0	3	7	3	0	19	4	3	25	40	0	13	7	5	38	46	26	13	81	35
s_1822	CHAF1A	192	146	471	454	56	62	21	738	1287	1609	18	30	61	104	251	190	40	43	663	226	25	107	132	609	336	258	1415	253	1348	508
s_1823	CHAF1A	470	704	777	1034	166	231	58	1263	3051	4359	94	153	24	58	88	102	32	30	302	142	41	12	62	232	397	712	1774	456	2047	632
s_1824	CHAF1A	389	336	940	1134	87	278	82	27	4	909	55	54	89	160	247	236	71	92	545	418	67	106	115	364	565	581	1173	421	1912	499
s_1825	CHAF1A	757	1033	1625	2916	187	1942	222	934	17745	8552	194	187	299	301	575	333	245	143	1073	848	169	306	283	842	2005	2014	5647	1175	4717	1860
s_1826	CHAT	317	290	561	796	62	291	73	12	3005	3172	30	40	58	113	172	67	75	63	293	228	61	151	91	382	536	883	835	309	1713	405
s_1827	CHAT	208	131	641	795	57	598	52	3	2388	3421	34	41	69	89	281	74	39	53	219	255	44	129	90	400	482	443	676	222	795	440
s_1828	CHAT	40	202	478	383	92	518	43	10	1377	1092	33	86	30	63	122	57	44	60	291	318	54	123	150	160	477	397	895	163	944	162
s_1829	CHAT	240	345	790	986	8	317	62	504	3877	2123	27	55	128	99	331	135	84	50	254	213	100	131	356	692	678	733	1247	427	2466	663
s_1830	CHAT	1251	1536	2921	3532	315	2109	306	33	10257	15289	210	264	509	515	1367	813	375	254	1796	995	316	693	720	2569	2828	3092	6106	1690	7296	2027
s_1831	CHD1	422	615	817	1257	96	1348	244	26	1536	5873	71	183	212	168	303	182	65	79	332	349	86	244	95	93	352	383	1835	265	1220	388
s_1832	CHD1	488	615	785	1771	277	566	187	15	4617	8748	61	148	151	215	365	291	108	79	508	296	107	310	261	352	1233	1465	3512	797	3497	992
s_1833	CHD1	198	406	696	741	54	131	60	4	3334	1924	41	27	57	50	56	36	46	22	128	107	25	47	28	39	546	604	578	335	1644	340
s_1834	CHD1	314	303	394	871	68	897	80	6	802	2438	38	41	62	75	120	182	37	27	231	154	35	54	29	154	431	386	833	322	1276	376
s_1835	CHD1	444	595	986	1377	165	1828	183	11	3517	3898	62	76	101	91	119	215	80	68	229	334	50	194	79	273	693	1111	2654	615	2420	627
s_1836	CHD2	367	507	646	1260	100	570	99	16	3765	6408	90	98	118	133	198	202	71	78	218	250	46	80	72	157	615	418	1353	415	1581	468
s_1837	CHD2	330	492	914	1718	1	302	165	5	2521	1576	34	63	82	83	109	75	52	37	119	92	46	136	64	105	567	819	901	309	1905	490
s_1838	CHD2	310	478	583	1087	17	288	43	476	2679	2134	28	51	24	41	23	21	21	7	76	92	30	39	11	20	451	444	1245	226	1345	355
s_1839	CHD2	216	134	338	394	0	72	27	8	2536	1944	20	32	67	75	217	123	35	34	131	258	15	65	89	129	179	183	172	123	536	190
s_1840	CHD2	49	62	87	57	0	380	11	0	0	4	10	13	21	17	31	53	12	5	99	115	10	8	42	85	86	160	64	68	153	56
s_1841	CHD3	164	226	468	528	25	227	77	21	1245	1083	30	58	49	70	243	124	31	23	359	113	40	61	155	445	373	405	1221	196	723	330
s_1842	CHD3	698	804	1266	2198	172	461	251	497	8133	6029	80	191	119	117	222	116	73	63	458	330	88	166	125	534	707	655	565	468	1948	492
s_1843	CHD3	56	87	100	290	1	0	3	0	528	542	10	60	39	37	119	118	22	33	80	123	11	15	32	226	205	165	593	118	536	161
s_1844	CHD3	326	407	1237	965	140	683	96	5	4142	1793	55	83	227	124	345	179	96	101	491	441	66	115	202	271	772	1028	1106	318	1203	601
s_1845	CHD3	0	0	0	0	0	0	0	0	0	0	0	0	0	0	0	0	0	0	0	0	0	0	0	0	0	0	0	0	0	0
s_1846	CHD4	182	98	261	456	90	122	43	4	1582	712	26	43	59	44	61	83	13	11	103	98	28	69	72	93	338	390	615	219	666	296
s_1847	CHD4	176	348	582	617	204	247	45	5	2233	701	15	81	94	75	126	51	39	42	157	172	66	115	68	408	650	703	706	282	1509	608
s_1848	CHD4	22	43	67	109	34	9	7	2	1335	584	3	18	10	39	24	5	8	7	78	30	21	12	13	36	141	122	118	68	309	101
s_1849	CHD4	328	314	549	1106	168	229	70	4	2734	2267	44	62	86	134	99	60	48	44	187	198	22	112	81	238	864	777	1411	533	2452	408
s_1850	CHD4	124	72	56	221	40	36	18	1	3	241	5	14	24	32	64	46	23	11	133	113	35	54	44	101	322	301	446	166	450	228
s_1851	CHD5	356	232	379	808	133	335	44	7	177	4208	47	40	88	113	143	180	48	52	301	250	41	138	157	340	363	642	764	283	1229	266
s_1852	CHD5	229	359	531	856	134	298	97	17	4666	2398	44	50	51	143	142	267	53	50	277	191	74	171	83	382	557	653	1229	362	2273	569
s_1853	CHD5	567	608	846	1867	212	403	145	88	4086	4887	61	66	121	133	258	116	109	73	691	515	59	186	142	205	931	727	1828	622	2401	579
s_1854	CHD5	492	852	1005	1789	503	410	160	9	3463	6673	35	154	258	176	500	161	128	90	538	559	113	198	150	434	1277	1221	1640	682	3162	606
s_1855	CHD5	538	978	1137	2114	294	517	179	25	5755	4015	122	99	218	180	428	279	182	136	920	595	130	265	245	594	1247	1269	2168	865	3362	952
s_1856	CHD6	467	597	434	1063	125	629	74	17	10335	6749	46	94	127	200	211	275	107	95	588	299	113	225	305	584	789	920	1870	394	2010	464
s_1857	CHD6	634	926	1356	1763	287	1308	178	48	11678	4453	96	192	143	214	341	219	122	124	626	450	128	306	272	799	1086	918	2463	641	3371	748
s_1858	CHD6	257	350	672	859	100	263	75	15	3318	2739	48	43	88	136	89	66	69	55	218	79	49	113	96	173	633	641	1489	392	1910	623
s_1859	CHD6	377	476	817	1288	177	403	21	28	2207	3673	53	38	71	94	125	133	72	76	480	429	83	92	121	92	844	752	2489	572	2612	694
s_1860	CHD6	291	341	647	884	80	226	49	2	4702	2773	45	86	192	89	243	157	67	48	272	267	77	149	82	124	872	998	2955	444	1754	502
s_1861	CHD7	103	137	270	494	126	282	13	2	3291	1026	29	31	74	82	298	184	40	45	276	324	50	70	59	122	329	406	733	196	675	328
s_1862	CHD7	59	90	245	462	0	81	36	3	1554	1979	13	3	71	43	111	78	29	43	135	178	29	46	99	93	274	325	812	125	873	301
s_1863	CHD7	185	308	333	455	0	240	19	0	1255	3911	26	36	32	76	91	65	63	48	120	78	9	45	18	44	334	519	624	215	662	392
s_1864	CHD7	261	435	767	749	83	349	82	7	1905	8731	47	74	159	111	175	132	82	49	393	154	49	203	56	540	837	1188	1859	532	2578	714
s_1865	CHD7	146	171	341	487	50	109	45	7	18	1572	29	26	30	53	77	22	26	17	101	66	29	50	50	64	252	254	922	163	602	275
s_1866	CHD8	158	315	329	1075	45	154	54	6	1079	2879	14	51	11	10	45	44	30	11	86	184	21	25	34	1	133	311	412	107	632	148
s_1867	CHD8	308	298	388	1143	217	256	101	12	798	2862	56	78	142	90	299	72	84	73	543	258	61	140	99	477	934	984	2504	493	1772	595
s_1868	CHD8	61	61	107	241	41	52	29	17	3	528	2	9	46	43	116	35	11	16	178	108	8	8	30	0	226	114	383	130	314	174
s_1869	CHD8	175	224	292	387	50	134	56	2	839	539	16	29	92	86	187	59	47	51	345	243	49	146	101	382	781	802	2551	364	1607	609
s_1870	CHD8	105	118	118	97	4	0	18	284	119	221	9	1	1	8	2	1	0	0	5	0	12	2	0	29	48	105	266	35	178	96
s_1871	CHD9	83	102	86	122	151	48	53	3	1118	1299	10	1	43	64	142	100	35	21	270	136	63	71	111	235	320	332	968	175	637	231
s_1872	CHD9	283	404	457	979	45	187	58	2	3877	932	43	57	66	63	89	78	40	26	323	163	35	67	93	53	235	394	295	167	773	198
s_1873	CHD9	552	460	965	1303	333	319	143	9	8965	6850	48	42	202	271	436	441	138	66	644	433	118	183	217	1278	979	1308	2343	553	2187	360
s_1874	CHD9	832	1103	1739	2484	258	303	137	20	7116	9945	98	227	339	307	680	478	167	189	1001	668	221	514	291	660	1371	1646	1496	893	4149	893
s_1875	CHD9	269	620	805	1513	138	454	186	4	4670	3958	47	101	73	66	120	37	71	46	305	221	56	93	113	177	426	418	1331	298	1659	413
s_1876	CHEK1	44	85	239	218	197	284	23	0	298	204	7	10	3	40	15	16	8	4	9	15	1	4	12	128	269	225	422	124	514	441
s_1877	CHEK1	178	287	624	592	436	166	68	16	1682	2923	30	106	44	62	174	14	22	31	122	104	37	81	63	204	625	742	1545	553	1264	616
s_1878	CHEK1	0	0	63	75	85	0	26	3	0	41	2	0	0	8	11	5	2	6	49	36	6	4	5	0	225	491	349	111	352	229
s_1879	CHEK1	258	213	349	473	53	296	65	2	4971	2462	19	25	68	77	303	114	20	44	268	185	49	87	94	824	526	365	696	338	1334	373
s_1880	CHEK1	51	53	1	66	0	64	2	1	3184	697	12	0	2	18	0	7	6	4	0	4	0	3	0	0	201	249	476	56	429	301
s_1881	CHEK2	72	61	129	196	103	59	18	0	1474	988	18	11	10	19	46	57	8	3	49	59	5	22	42	220	186	179	221	154	594	223
s_1882	CHEK2	135	253	462	586	103	39	75	733	4764	1269	58	53	33	12	30	38	22	49	111	81	26	15	41	55	316	333	337	197	797	318
s_1883	CHEK2	363	467	781	1041	38	215	125	15	984	3002	43	83	62	111	360	301	40	68	320	224	70	105	193	421	511	665	1357	370	1422	305
s_1884	CHEK2	374	227	533	1063	116	1149	52	14	589	4304	20	35	37	52	61	27	38	11	51	48	17	50	26	135	460	814	633	293	1474	291
s_1885	CHEK2	91	25	0	113	53	0	10	1	5	103	9	3	11	17	25	10	0	2	19	16	10	7	0	20	85	107	12	47	160	93
s_1886	CHKA	129	313	429	1018	2	302	28	7	3621	1522	15	21	21	24	71	27	32	9	172	158	34	98	21	0	455	460	438	263	1031	284
s_1887	CHKA	37	68	24	266	0	11	3	0	1	5	2	13	74	52	71	56	30	38	127	152	32	25	71	57	167	90	353	112	487	129
s_1888	CHKA	62	59	69	249	1	105	10	5	5	1423	17	11	53	46	86	37	37	15	158	79	13	50	33	108	159	241	68	65	417	94
s_1889	CHKA	281	219	929	1216	204	90	40	20	5652	2846	71	79	66	39	131	89	19	14	194	100	59	157	51	17	562	622	916	447	1651	450
s_1890	CHKA	401	298	899	1089	441	659	194	36	742	8909	69	114	155	140	223	93	88	65	366	217	115	175	64	332	855	980	721	670	1834	686
s_1891	CHKB	81	109	209	296	19	69	45	2	779	312	2	8	2	11	8	40	1	0	18	1	13	21	35	0	149	72	59	72	414	151
s_1892	CHKB	598	479	1259	1561	286	712	196	24	4274	1969	73	94	185	162	612	446	107	161	1451	984	89	176	239	721	922	733	697	383	1758	673
s_1893	CHKB	30	42	64	166	0	0	23	0	5	31	19	0	28	11	34	12	14	2	26	2	10	4	0	0	96	107	163	54	235	121
s_1894	CHKB	147	174	241	460	57	443	69	1	2423	3178	52	41	52	65	121	130	43	34	130	174	23	54	29	40	407	604	994	381	1186	279
s_1895	CHKB	118	159	476	589	37	310	16	8	381	248	26	39	52	40	33	18	20	15	149	115	15	42	33	173	148	350	345	203	589	144
s_1896	CHMP2A	110	131	422	305	0	0	64	2	9	195	8	7	98	86	249	91	52	49	194	180	23	133	54	317	614	710	1113	469	2186	617
s_1897	CHMP2A	0	0	24	11	44	0	6	0	0	0	0	0	0	1	13	0	3	3	13	10	0	15	1	0	54	42	38	17	66	48
s_1898	CHMP2A	703	785	1023	2381	205	323	180	465	5224	7794	85	64	18	30	40	13	22	23	91	20	19	50	40	229	742	884	2227	578	2115	419
s_1899	CHMP2A	30	29	63	67	1	172	13	0	0	95	0	0	30	27	24	5	9	3	4	0	9	11	18	4	250	132	77	37	431	144
s_1900	CHMP2A	108	87	33	272	0	169	8	5	462	929	9	21	8	16	5	0	10	7	0	15	5	13	1	1	173	295	664	90	323	168
s_1901	CHRAC1	119	152	165	261	161	212	37	4	6	1065	23	38	52	22	78	9	25	13	35	156	8	24	26	10	108	488	168	174	759	242
s_1902	CHRAC1	155	237	496	488	26	122	29	6	97	563	41	71	61	44	46	57	25	41	113	64	35	50	43	0	346	460	1170	146	1035	192
s_1903	CHRAC1	96	88	70	329	0	0	7	0	15	1627	14	5	4	8	30	5	8	3	6	23	4	24	7	1	125	83	287	57	345	123
s_1904	CHRAC1	570	678	1214	1793	346	380	141	14	412	4973	73	172	224	224	891	545	145	90	989	905	153	299	291	727	999	1022	1292	595	2889	698
s_1905	CHRAC1	465	909	1769	1883	254	628	80	61	15725	4789	119	225	271	311	707	450	218	176	1109	810	213	432	406	1281	1819	1776	2691	874	3800	941
s_1906	CHRM1	231	284	532	604	158	367	37	14	1588	3664	25	39	142	87	413	108	85	44	376	359	77	116	107	106	395	653	984	273	1330	270
s_1907	CHRM1	14	23	14	61	0	0	0	0	1	234	0	4	16	3	0	15	11	0	5	0	2	0	18	51	160	205	227	142	537	251
s_1908	CHRM1	765	1224	2865	3172	649	1304	336	648	15077	8549	150	182	297	324	395	416	198	121	754	747	162	429	370	694	1972	2005	2953	1239	5880	1583
s_1909	CHRM1	271	397	773	1107	182	338	60	20	2968	2339	65	86	230	139	444	283	79	73	409	557	95	196	201	803	778	1047	1810	438	2139	488
s_1910	CHRM1	167	247	280	356	51	53	49	1210	1899	2621	32	26	40	24	26	2	15	6	74	74	12	3	12	0	367	484	1090	231	1239	434
s_1911	CHRM2	143	202	350	654	1	105	16	0	4	679	42	8	81	86	76	57	50	34	277	199	64	104	58	336	417	405	330	149	1077	195
s_1912	CHRM2	463	649	1548	1956	272	892	201	10	5044	8529	60	140	279	239	462	325	145	141	744	726	169	370	199	1149	1175	1334	1894	647	2882	830
s_1913	CHRM2	255	340	634	823	106	472	73	10	1495	3179	46	40	87	97	203	77	51	67	283	232	65	129	126	599	726	816	1146	309	1287	410
s_1914	CHRM2	0	15	0	36	0	55	5	3	0	66	0	0	9	2	6	0	4	4	13	34	0	12	0	0	6	11	542	18	83	0
s_1915	CHRM2	56	67	65	90	6	25	10	0	916	748	4	12	14	21	5	20	5	15	1	80	3	27	11	144	76	135	296	44	169	29
s_1916	CHRM3	26	45	65	100	183	30	5	0	1	179	7	7	5	11	33	6	15	6	27	31	7	9	10	35	59	147	320	21	188	79
s_1917	CHRM3	7	1	0	21	0	13	0	1	0	0	0	0	0	0	0	0	0	0	0	0	0	0	0	0	5	16	0	10	30	15
s_1918	CHRM3	177	129	269	471	3	93	32	0	3646	1017	39	36	67	77	562	268	38	91	974	776	46	97	66	244	277	391	247	112	750	209
s_1919	CHRM3	171	254	602	626	223	360	76	15	191	2480	56	71	67	116	177	419	43	41	330	233	41	115	85	292	721	667	791	386	1868	419
s_1920	CHRM3	390	547	830	1219	152	239	76	10	4350	3281	56	89	71	97	217	81	60	38	300	189	53	121	57	93	883	1097	3543	503	2715	683
s_1921	CHRM4	57	74	107	145	41	0	16	0	8	1515	12	23	0	3	14	0	1	1	33	0	0	28	0	0	126	153	188	138	650	203
s_1922	CHRM4	500	816	1246	2105	77	136	142	11	4932	4685	86	72	133	172	310	208	88	103	501	439	67	180	193	78	894	900	1806	482	1930	626
s_1923	CHRM4	412	591	1269	1424	135	575	104	13	2901	2314	81	70	73	119	292	164	108	92	566	248	60	98	139	167	912	665	1144	398	1591	721
s_1924	CHRM4	95	82	48	372	83	119	5	6	1884	559	4	15	41	16	27	15	5	10	4	54	25	21	7	56	77	106	348	60	288	96
s_1925	CHRM4	576	612	1279	1734	303	453	135	9	5833	11975	54	103	132	191	807	795	109	106	863	942	122	272	263	592	972	1421	3488	668	3038	862
s_1926	CHRM5	661	896	1597	2617	350	328	178	30	10511	12882	95	160	293	270	952	505	202	143	1241	1180	190	279	513	1279	1379	1649	2711	799	3420	802
s_1927	CHRM5	30	57	114	127	93	32	3	2	3	455	11	1	14	15	84	26	21	1	37	17	14	43	34	64	130	194	255	91	371	56
s_1928	CHRM5	270	279	586	861	113	404	56	785	11	1278	31	33	170	97	288	206	52	65	460	327	68	293	222	656	545	409	717	181	1399	355
s_1929	CHRM5	57	95	102	149	128	15	26	0	6	507	2	0	104	101	232	227	57	54	383	186	55	87	112	457	245	326	494	120	642	88
s_1930	CHRM5	153	237	319	528	92	117	49	2	6166	1595	48	50	204	89	405	119	83	48	595	461	90	141	278	205	360	280	339	233	871	210
s_1931	CHRNA10	435	665	843	1562	216	86	94	30	3867	2828	61	92	151	198	515	487	118	94	620	419	145	232	266	777	1291	1182	2994	679	2769	972
s_1932	CHRNA10	100	165	285	313	108	129	20	3	7379	661	24	8	58	101	405	137	59	38	301	280	53	47	54	473	283	219	412	144	675	236
s_1933	CHRNA10	210	516	744	809	56	189	72	11	7306	1493	42	74	30	56	162	76	42	43	195	180	29	118	29	704	407	226	842	161	812	283
s_1934	CHRNA10	515	737	1013	1820	330	730	118	20	9715	4415	75	39	179	142	739	334	95	105	570	580	122	186	209	593	1092	1180	2185	728	2948	935
s_1935	CHRNA10	193	439	536	800	150	415	30	17	387	3983	35	38	143	47	339	100	31	34	421	122	44	61	60	12	670	652	1440	370	1853	376
s_1936	CHRNA2	232	223	594	747	27	170	47	8	3126	2085	27	62	47	76	243	183	77	66	456	430	79	133	152	310	287	432	421	165	945	170
s_1937	CHRNA2	328	422	655	944	82	413	60	15	2775	2762	21	113	169	132	402	203	137	89	584	648	142	159	246	400	778	890	1625	472	1928	601
s_1938	CHRNA2	151	167	287	606	1	274	25	1	2329	1242	20	52	29	54	60	30	25	19	125	63	57	129	67	131	426	352	594	135	755	238
s_1939	CHRNA2	4	39	14	14	0	39	0	0	1	44	12	0	6	3	0	0	3	5	30	19	7	6	0	28	36	11	50	5	28	24
s_1940	CHRNA2	260	330	973	1310	48	644	75	13	2666	2080	40	59	120	190	676	752	118	74	1107	1141	106	131	360	733	589	636	719	355	1537	598
s_1941	CHRNA4	1167	1085	2230	4665	974	1505	281	2217	11050	15426	172	315	283	375	829	995	281	209	2019	1271	261	390	533	2414	2428	3093	4045	1459	6149	1715
s_1942	CHRNA4	323	462	1059	1597	208	655	95	13	7567	3079	51	84	120	205	708	777	129	76	1163	1185	106	144	373	768	750	776	920	451	1958	756
s_1943	CHRNA4	365	514	754	1175	450	215	75	18	2396	5004	59	88	127	115	536	142	108	116	671	718	66	215	158	553	1031	1121	1892	557	2364	677
s_1944	CHRNA4	201	338	461	556	27	44	23	0	3242	5765	44	67	114	45	186	61	34	52	321	187	47	72	48	202	597	882	1100	389	1749	485
s_1945	CHRNA4	296	295	639	739	0	2	51	8	36	6992	57	76	27	43	127	75	55	34	298	130	36	121	57	199	443	596	1893	329	1566	447
s_1946	CHRNA7	7	0	31	12	1	356	7	0	3	395	0	2	20	12	8	14	4	5	40	23	7	29	12	3	121	129	25	52	116	52
s_1947	CHRNA7	325	325	274	827	153	190	50	7	15	1886	33	35	133	121	98	60	65	55	221	165	54	96	72	101	527	484	160	282	879	333
s_1948	CHRNA7	187	512	926	1026	151	410	54	11	5269	4541	53	97	230	207	500	441	159	114	1219	714	89	229	236	477	843	776	2026	418	1724	658
s_1949	CHRNA7	139	135	243	798	79	65	46	3	3074	1901	27	57	126	104	447	202	69	81	844	497	91	179	181	432	327	319	843	191	900	203
s_1950	CHRNA7	55	72	168	386	0	66	20	8	3	84	11	29	66	62	145	138	51	22	271	242	32	51	68	181	225	171	1005	157	628	156
s_1951	CHRNA9	352	451	579	1048	80	400	80	451	3771	4701	27	79	183	122	492	242	114	92	844	689	85	228	150	1143	860	886	1404	493	2320	473
s_1952	CHRNA9	895	1086	1696	2393	267	334	180	41	4897	8748	172	191	211	263	704	360	138	132	1059	951	162	213	353	1170	1075	1382	2865	680	3211	675
s_1953	CHRNA9	318	409	796	1189	83	721	59	10	4529	2094	45	140	99	143	269	127	34	46	174	290	78	75	192	610	676	824	1898	417	2053	633
s_1954	CHRNA9	312	398	634	1219	179	427	85	6	2480	5781	53	98	130	159	339	225	76	67	557	304	73	34	199	299	700	711	1391	374	1667	475
s_1955	CHRNA9	517	868	1020	1785	333	718	119	54	4205	7768	118	176	162	196	338	248	114	96	713	604	125	203	280	654	1176	1267	1637	614	2851	874
s_1956	CHRNB2	632	702	1619	2030	359	758	156	659	4058	5246	104	110	161	134	189	230	87	86	329	330	69	218	141	245	1013	1291	1625	562	2314	811
s_1957	CHRNB2	19	0	21	34	0	0	0	6	0	150	0	0	3	1	0	0	3	1	23	11	8	3	0	0	4	90	31	66	96	89
s_1958	CHRNB2	190	246	652	804	302	160	33	6	5654	3007	37	106	171	121	375	136	77	84	344	278	55	121	96	450	1398	1290	819	511	2242	644
s_1959	CHRNB2	222	231	439	560	61	135	28	11	1102	369	41	38	52	36	145	24	34	29	158	93	26	59	46	52	520	615	779	240	1626	501
s_1960	CHRNB2	325	620	942	1904	110	301	102	14	9937	6348	73	61	147	216	594	503	161	96	614	574	136	186	417	899	851	1296	1298	634	2311	429
s_1961	CHUK	280	509	327	717	203	406	112	6	2699	1981	32	76	131	93	386	104	42	31	369	168	51	89	88	880	331	421	1340	331	1313	333
s_1962	CHUK	646	723	1246	2050	128	446	311	27	17990	9583	114	114	121	100	298	191	59	71	246	288	68	149	143	214	847	988	1320	474	2324	560
s_1963	CHUK	266	389	819	733	0	257	64	4	1983	1199	28	103	47	66	94	53	16	15	170	122	31	15	20	33	356	262	303	202	720	284
s_1964	CHUK	286	516	720	1466	253	440	104	17	2642	4484	65	81	99	103	278	208	55	32	177	208	45	55	87	558	912	720	2610	601	1640	558
s_1965	CHUK	429	429	1241	1299	226	342	70	15	3098	2505	51	61	136	105	170	112	50	71	278	407	50	130	84	291	669	552	528	366	1863	542
s_1966	CIB1	578	891	1410	2392	212	872	244	23	11224	4381	101	156	232	320	1030	701	169	164	1492	1556	150	426	442	1074	1049	1306	2078	556	2613	960
s_1967	CIB1	146	162	381	339	15	123	49	2	1305	638	14	15	110	43	223	92	59	42	204	166	46	69	96	403	391	358	584	188	915	352
s_1968	CIB1	337	354	719	1065	224	204	75	6	2095	1868	34	41	93	95	244	189	70	82	443	417	92	110	128	418	427	570	1103	224	1119	370
s_1969	CIB1	202	269	228	672	70	147	36	226	354	1523	16	28	64	123	253	95	83	62	323	280	64	117	156	437	428	625	560	229	1392	439
s_1970	CIB1	8	21	0	41	98	72	0	0	0	0	0	0	45	23	51	15	13	31	43	99	11	4	33	86	115	84	28	49	328	28
s_1971	CIC	316	345	1065	1254	199	263	104	3	3426	1362	29	54	189	130	320	180	104	106	632	417	60	127	187	353	422	497	357	263	1017	489
s_1972	CIC	38	66	88	148	41	47	13	2	3	77	7	7	23	21	54	29	11	19	92	98	30	31	40	68	133	158	205	111	330	171
s_1973	CIC	165	135	349	546	8	0	58	3	16	1653	27	20	17	1	67	0	6	4	32	19	17	19	16	152	404	481	614	297	1188	543
s_1974	CIC	139	129	207	393	23	146	28	21	1531	1104	10	9	76	39	151	41	17	26	146	128	18	58	77	178	342	291	1618	113	900	153
s_1975	CIC	646	883	1309	1648	285	435	114	17	1181	5238	76	87	86	163	266	187	96	72	417	324	80	220	170	350	1031	984	3033	556	2712	762
s_1976	CIT	29	23	109	22	44	0	5	1	4	571	3	10	66	34	31	41	11	16	68	78	23	30	23	107	546	516	821	346	954	619
s_1977	CIT	35	8	135	259	246	33	14	0	1038	972	8	1	32	19	74	44	20	4	56	12	6	38	36	38	291	103	669	77	560	125
s_1978	CIT	102	209	422	410	212	184	74	3	3716	606	31	65	38	96	80	89	36	25	132	167	33	154	85	116	701	957	1465	398	2269	480
s_1979	CIT	9	0	0	15	34	0	5	3	0	6	5	0	12	27	6	1	12	7	43	22	14	33	29	44	101	223	606	109	301	181
s_1980	CIT	251	374	1117	762	136	501	111	4	10204	4955	39	76	120	97	305	306	121	82	455	511	105	150	281	593	1102	1160	1905	533	3040	761
s_1981	CKB	183	121	366	416	42	92	41	1	1855	1180	31	14	37	24	141	21	25	22	72	75	17	32	21	207	352	252	326	179	569	171
s_1982	CKB	753	1103	2211	3531	339	1215	313	49	8310	13450	108	184	257	298	703	495	197	147	1137	1042	170	549	287	1336	1389	1490	3805	1082	4060	1262
s_1983	CKB	123	201	264	448	1	87	57	630	4	803	14	35	57	92	149	193	80	52	307	295	48	129	103	178	277	538	383	187	637	178
s_1984	CKB	46	1	23	61	0	1	0	0	449	167	0	0	5	3	3	17	5	5	11	18	4	1	3	0	33	44	68	23	75	57
s_1985	CKB	899	1231	1613	3282	728	856	227	40	13710	4220	96	136	185	154	358	283	83	124	852	783	87	218	207	591	1282	1293	3868	739	2799	845
s_1986	CKM	270	281	525	1105	192	806	38	18	328	3265	49	35	202	128	311	163	26	71	291	365	76	106	143	181	868	797	1459	536	2198	431
s_1987	CKM	716	836	1464	1900	138	661	187	29	3240	7752	103	232	168	200	599	352	149	111	1134	566	122	212	219	976	1128	1508	1174	651	3336	679
s_1988	CKM	606	670	942	2047	377	202	201	9	8002	5630	64	119	96	208	305	238	109	73	500	418	92	191	271	484	1026	1368	2358	579	2778	840
s_1989	CKM	338	437	912	1255	163	455	70	3	4083	5289	99	121	120	156	399	329	73	113	463	593	100	218	240	571	1035	819	2161	506	2448	584
s_1990	CKM	469	542	855	1866	38	324	210	83	4594	5065	51	115	96	204	477	234	129	87	719	860	148	346	158	605	1446	1184	1163	780	3518	884
s_1991	CKMT1A	903	952	1839	2538	273	922	237	21	7898	9569	116	183	289	235	699	396	129	132	1258	789	201	338	468	837	1382	1379	2996	868	3263	729
s_1992	CKMT1A	121	120	235	257	1	258	12	176	454	1829	13	44	8	16	23	5	13	6	82	16	21	5	2	48	178	241	214	186	651	245
s_1993	CKMT1A	313	395	694	1285	170	309	59	8	3873	2120	49	88	159	239	898	625	140	129	1294	877	130	265	447	1058	679	735	1233	451	1722	577
s_1994	CKMT1A	224	514	560	1419	148	346	80	8	2446	7938	57	39	178	78	226	171	56	56	323	363	100	223	123	784	731	805	1616	443	2355	460
s_1995	CKMT1A	174	73	302	258	47	114	16	8	3120	1485	41	61	92	79	118	75	51	47	303	327	59	128	75	278	164	525	276	157	610	228
s_1996	CKMT1B	900	911	1812	2496	273	912	233	21	7714	9510	114	183	293	232	690	395	128	132	1239	784	200	329	460	817	1372	1350	2967	857	3254	730
s_1997	CKMT1B	0	2	25	74	47	6	3	0	9	507	0	2	12	5	0	4	6	1	3	19	10	16	13	50	50	47	648	54	300	75
s_1998	CKMT1B	150	58	290	228	41	109	15	7	3015	1439	37	41	49	64	58	64	39	38	174	217	48	106	49	268	127	497	65	127	540	168
s_1999	CKMT1B	179	235	146	504	0	0	21	4	2683	532	14	12	74	51	52	54	40	25	98	151	37	43	24	72	410	185	597	153	532	244
[truncated: 9,987 more rows]
