# Supplementary material for: Detection of phenotype‐specific therapeutic vulnerabilities in breast cells using a CRISPR loss‐of‐function screen
Source: Mol Oncol. 2021 May 1;15(8):2026–45. doi: 10.1002/1878-0261.12951 (PMC8333781; doi:10.1002/1878-0261.12951)
Supplement: Supplementary file 14 — Table S2. MAGeCK‐MLE gene summary analysis results. [file MOL2-15-2026-s002.xlsx]

## Sheet: Sheet1
Gene	sgRNA	D492_T7|beta	D492_T7|z	D492_T7|p-value	D492_T7|fdr	D492_T7|wald-p-value	D492_T7|wald-fdr	D492M_T7|beta	D492M_T7|z	D492M_T7|p-value	D492M_T7|fdr	D492M_T7|wald-p-value	D492M_T7|wald-fdr	D492_DMSO_Week2|beta	D492_DMSO_Week2|z	D492_DMSO_Week2|p-value	D492_DMSO_Week2|fdr	D492_DMSO_Week2|wald-p-value	D492_DMSO_Week2|wald-fdr	D492_DMSO_Week4|beta	D492_DMSO_Week4|z	D492_DMSO_Week4|p-value	D492_DMSO_Week4|fdr	D492_DMSO_Week4|wald-p-value	D492_DMSO_Week4|wald-fdr	D492M_DMSO_Week2|beta	D492M_DMSO_Week2|z	D492M_DMSO_Week2|p-value	D492M_DMSO_Week2|fdr	D492M_DMSO_Week2|wald-p-value	D492M_DMSO_Week2|wald-fdr	D492M_DMSO_Week4|beta	D492M_DMSO_Week4|z	D492M_DMSO_Week4|p-value	D492M_DMSO_Week4|fdr	D492M_DMSO_Week4|wald-p-value	D492M_DMSO_Week4|wald-fdr	D492_EV_Week2|beta	D492_EV_Week2|z	D492_EV_Week2|p-value	D492_EV_Week2|fdr	D492_EV_Week2|wald-p-value	D492_EV_Week2|wald-fdr	D492_EV_Week4|beta	D492_EV_Week4|z	D492_EV_Week4|p-value	D492_EV_Week4|fdr	D492_EV_Week4|wald-p-value	D492_EV_Week4|wald-fdr
A1CF	5	0.074671	0.061513	0.10842	0.30697	0.95095	0.99999	-0.0066027	-0.0054312	0.78107	0.94422	0.99567	0.99996	0.22057	0.18038	0.13053	0.32536	0.85686	0.99997	0.10354	0.085643	0.46455	0.73049	0.93175	0.99995	0.085519	0.068009	0.58674	0.81471	0.94578	0.9991	0.26678	0.21606	0.3603	0.64382	0.82894	0.99999	-0.1006	-0.08108	0.66764	0.8005	0.93538	0.99985	2.1533	1.7183	0.20559	0.6729	0.085738	0.30964
AAK1	5	-0.030615	-0.12789	0.55838	0.76471	0.89823	0.99999	0.23259	0.98503	0.01543	0.13406	0.32461	0.99996	0.24901	1.0384	0.095496	0.26932	0.29906	0.99997	0.084407	0.35838	0.52294	0.77217	0.72006	0.99995	0.24427	0.98153	0.16514	0.43757	0.32633	0.9991	-0.22256	-0.89617	0.3186	0.6146	0.37016	0.99999	0.088507	0.36201	0.61259	0.76242	0.71734	0.99985	-0.024551	-0.084462	0.70058	0.93855	0.93269	0.96696
AANAT	5	0.014497	0.01309	0.30234	0.54429	0.98956	0.99999	-0.056318	-0.051025	0.84654	0.96305	0.95931	0.99996	0.33332	0.30114	0.028357	0.11785	0.76331	0.99997	0.26499	0.24092	0.12761	0.37046	0.80962	0.99995	0.095127	0.083238	0.55463	0.79593	0.93366	0.9991	0.15591	0.139	0.60967	0.8233	0.88945	0.99999	-0.19772	-0.17544	0.35071	0.54398	0.86073	0.99985	2.0629	1.8095	0.22852	0.68457	0.070368	0.30045
AATK	5	0.043867	0.076001	0.18932	0.41805	0.93942	0.99999	0.13011	0.22535	0.12385	0.45427	0.82171	0.99996	-0.28478	-0.48887	0.11718	0.30313	0.62493	0.99997	-0.35971	-0.62208	0.090909	0.30332	0.53389	0.99995	-0.034596	-0.05889	0.88407	0.9632	0.95304	0.9991	0.1281	0.21951	0.68432	0.86414	0.82626	0.99999	-0.11735	-0.20067	0.60676	0.75742	0.84095	0.99985	0.1192	0.18352	0.86614	0.97084	0.85439	0.92082
ABAT	5	0.2118	1.1272	0.0041701	0.038462	0.25966	0.99999	0.172	0.92041	0.056297	0.3029	0.35736	0.99996	0.30622	1.6291	0.040033	0.14769	0.1033	0.76689	0.20101	1.0774	0.22352	0.52085	0.28132	0.99995	0.045781	0.23474	0.75104	0.90412	0.81441	0.9991	0.067388	0.35222	0.85405	0.94218	0.72467	0.99999	0.28031	1.4774	0.1543	0.31924	0.13957	0.6339	0.3298	1.5106	0.98082	0.99242	0.1309	0.35468
ABCB1	5	-0.091863	-0.34535	0.97331	0.98982	0.72983	0.99999	-0.065521	-0.24905	0.78274	0.94422	0.80333	0.99996	-0.078478	-0.28921	0.79066	0.90429	0.77242	0.99997	-0.21716	-0.82862	0.32277	0.60801	0.40732	0.99995	-0.052027	-0.17153	0.7965	0.92271	0.86381	0.9991	0.084311	0.30121	0.81026	0.92578	0.76325	0.99999	-0.35907	-1.2622	0.07256	0.18239	0.20689	0.80932	0.67153	2.1063	0.84195	0.97084	0.035181	0.27517
ABCC1	5	0.069374	0.29927	0.11968	0.32393	0.76473	0.99999	0.25247	1.1005	0.0079233	0.082609	0.27111	0.99996	0.17749	0.76965	0.20684	0.43894	0.44151	0.99997	0.10953	0.47741	0.44662	0.71591	0.63307	0.99995	0.4329	1.8637	0.020851	0.10101	0.062364	0.79973	0.13697	0.5895	0.65847	0.84901	0.55552	0.99999	-0.3645	-1.5487	0.06839	0.1754	0.12146	0.57906	0.2333	0.8754	0.92619	0.97258	0.38136	0.56882
ABCC2	5	-0.10793	-0.089952	0.84487	0.93149	0.92833	0.99999	-0.0071367	-0.0059833	0.78607	0.94422	0.99523	0.99996	-0.35069	-0.28866	0.047123	0.16593	0.77284	0.99997	-0.45968	-0.38449	0.025855	0.12836	0.70062	0.99995	-0.50468	-0.40156	0.0020851	0.014881	0.688	0.9991	-0.79206	-0.63353	0.00083403	0.008547	0.52639	0.99999	-0.31741	-0.25851	0.11468	0.25629	0.79601	0.99985	1.7703	1.4128	0.30901	0.72888	0.15771	0.37668
ABCG2	5	0.11557	0.75568	0.040033	0.1608	0.44984	0.99999	0.1185	0.77741	0.16264	0.5283	0.43691	0.99996	0.039322	0.2574	0.67139	0.84676	0.79687	0.99997	-0.11595	-0.76055	0.66514	0.86084	0.44693	0.99995	0.023552	0.15322	0.85696	0.94963	0.87823	0.9991	-0.0063245	-0.041228	0.90951	0.96552	0.96711	0.99999	-0.29394	-1.9066	0.15263	0.31716	0.056576	0.3717	0.010107	0.058286	0.75605	0.96336	0.95352	0.97967
ABL1	5	0.13761	0.53776	0.025438	0.12577	0.59074	0.99999	0.14164	0.55804	0.10342	0.41128	0.57682	0.99996	0.25257	0.99173	0.091326	0.26103	0.32133	0.99997	0.02127	0.083784	0.75438	0.90135	0.93323	0.99995	0.077885	0.30282	0.61802	0.83918	0.76203	0.9991	0.64347	2.522	0.091743	0.34537	0.011667	0.13458	-0.24365	-0.94086	0.23603	0.42051	0.34678	0.99985	0.52632	1.8166	0.90992	0.97084	0.069282	0.30019
ABL2	5	0.12095	0.48852	0.037531	0.15652	0.62519	0.99999	0.1731	0.70342	0.055046	0.3029	0.4818	0.99996	-0.25253	-1.0107	0.17223	0.39408	0.31217	0.99997	-0.3133	-1.2704	0.13761	0.38222	0.20396	0.96657	0.16095	0.63423	0.34445	0.63587	0.52593	0.9991	0.059073	0.23496	0.88449	0.95713	0.81424	0.99999	0.17326	0.69237	0.35363	0.54563	0.48871	0.99985	-0.089428	-0.3061	0.57339	0.84252	0.75953	0.85791
ACACA	5	-0.44111	-1.1923	0	0	0.23316	0.99999	-0.40004	-1.08	0	0	0.28016	0.99996	-1.316	-3.3583	0	0	0.00078433	0.03921	-1.1985	-3.1798	0	0	0.001474	0.037603	-0.72015	-1.8071	0	0	0.070754	0.86126	-0.4359	-1.1237	0.071309	0.28788	0.26113	0.95871	-0.7738	-1.9841	0	0	0.047244	0.3354	-1.1431	-2.4595	0	0	0.013915	0.24535
ACAT1	5	0.0045441	0.0047571	0.34987	0.58671	0.9962	0.99999	-0.06264	-0.065216	0.80234	0.952	0.948	0.99996	-0.16905	-0.1693	0.40534	0.65587	0.86556	0.99997	-0.29878	-0.31225	0.15638	0.41345	0.75485	0.99995	-0.40068	-0.37517	0.012927	0.071429	0.70754	0.9991	-0.5861	-0.55803	0.012093	0.076316	0.57682	0.99999	-0.58409	-0.56373	0.0037531	0.020595	0.57294	0.99985	1.9823	1.9745	0.24771	0.68457	0.048327	0.28828
ACE	5	-0.1922	-0.58733	0.27148	0.50859	0.55698	0.99999	0.12426	0.38303	0.13928	0.48688	0.7017	0.99996	-0.146	-0.43347	0.48957	0.72739	0.66468	0.99997	-0.086885	-0.26891	0.78649	0.91288	0.788	0.99995	-0.066289	-0.18768	0.73061	0.89388	0.85113	0.9991	0.03961	0.11553	0.94621	0.97802	0.90803	0.99999	-0.13949	-0.40826	0.52669	0.69357	0.68309	0.99985	-0.21739	-0.53945	0.28691	0.71741	0.58957	0.74567
ACHE	5	-0.13254	-0.55791	0.65179	0.81875	0.57691	0.99999	-0.19026	-0.80564	0.14095	0.48986	0.42045	0.99996	0.08107	0.34236	0.50584	0.73694	0.73208	0.99997	-0.04808	-0.20375	0.96414	0.9893	0.83855	0.99995	-0.092869	-0.38353	0.61593	0.83825	0.70133	0.9991	0.48124	2.0285	0.17431	0.5018	0.042506	0.31857	-0.69778	-2.8761	0	0	0.0040261	0.061889	0.097887	0.35971	0.84946	0.97084	0.71906	0.8334
ACLY	5	0.12085	0.52933	0.037531	0.15652	0.59658	0.99999	0.16836	0.74081	0.059216	0.3087	0.45881	0.99996	-0.89714	-3.8095	0	0	0.00013927	0.01452	-0.7442	-3.25	0	0	0.0011542	0.031678	-0.59116	-2.4308	0.00041701	0.0038314	0.015066	0.34427	-0.94479	-3.9146	0	0	9.06e-05	0.0038771	-0.45752	-1.944	0.018349	0.06414	0.051898	0.35187	-0.68539	-2.4386	0.0025021	0.038462	0.014743	0.25003
ACTA2	5	0.054154	0.16171	0.15596	0.37626	0.87153	0.99999	-0.12539	-0.37614	0.39199	0.73137	0.70682	0.99996	-0.35942	-1.0737	0.042535	0.15408	0.28298	0.99997	-0.40561	-1.216	0.048791	0.2049	0.22397	0.99995	-0.30519	-0.90661	0.069224	0.2485	0.36461	0.9991	-0.6584	-1.9497	0.0066722	0.048193	0.051208	0.37211	-0.40777	-1.2059	0.038365	0.11288	0.22786	0.85402	0.36804	0.98087	0.99583	0.99833	0.32666	0.52048
ACTB	5	0.28649	0.35591	0.00041701	0.0055556	0.72191	0.99999	0.62102	0.78249	0	0	0.43393	0.99996	-0.40086	-0.46355	0.022936	0.10166	0.64297	0.99997	-0.43639	-0.53167	0.033361	0.15595	0.59496	0.99995	0.47417	0.53738	0.011676	0.065728	0.591	0.9991	0.83402	1.0016	0.018766	0.1074	0.31654	0.99999	-0.31146	-0.35477	0.12427	0.27264	0.72276	0.99985	1.2005	1.2861	0.50083	0.77799	0.19841	0.40674
ACTL6A	5	0.3488	0.79582	0	0	0.42613	0.99999	0.39864	0.91719	0	0	0.35904	0.99996	-1.5744	-3.0978	0	0	0.0019496	0.065848	-1.3157	-2.8692	0	0	0.0041153	0.072562	-1.051	-1.9353	0	0	0.05296	0.73685	-1.6108	-2.9813	0	0	0.0028707	0.055929	-2.0665	-3.7387	0	0	0.00018501	0.007042	-1.1322	-1.7597	0	0	0.078451	0.30526
ACTL6B	5	0.010824	0.011623	0.32068	0.56009	0.99073	0.99999	-0.003912	-0.0042238	0.75897	0.93718	0.99663	0.99996	-0.13672	-0.14364	0.53128	0.75653	0.88578	0.99997	-0.11845	-0.12841	0.6543	0.85365	0.89783	0.99995	0.26561	0.26755	0.12927	0.37081	0.78904	0.9991	0.25278	0.26311	0.3849	0.65929	0.79246	0.99999	0.16016	0.16784	0.38574	0.57055	0.86671	0.99985	1.2572	1.2228	0.48082	0.77014	0.2214	0.42816
ACTR5	5	0.16201	0.16193	0.015013	0.091603	0.87136	0.99999	0.16316	0.16345	0.069224	0.34016	0.87016	0.99996	-0.75397	-0.74588	0	0	0.45574	0.99997	-0.89452	-0.89288	0	0	0.37192	0.99995	-0.54298	-0.52719	0.001251	0.010067	0.59806	0.9991	-1.0182	-0.98872	0	0	0.3228	0.99999	-0.50242	-0.49441	0.010008	0.041522	0.62102	0.99985	1.912	1.86	0.25771	0.68514	0.062888	0.29521
ACTR6	5	0.25699	1.0731	0.00041701	0.0055556	0.28323	0.99999	0.34297	1.4391	0.001251	0.022059	0.15011	0.99996	-0.61637	-2.5039	0	0	0.012282	0.20594	-0.48963	-2.042	0.018349	0.10427	0.041152	0.36412	-0.68707	-2.6487	0	0	0.0080803	0.25496	-1.3173	-5.0597	0	0	4.2e-07	7.75e-05	-0.56385	-2.259	0.0062552	0.030738	0.023886	0.21214	-0.60049	-2.0141	0.0075063	0.087379	0.044003	0.27906
ACTR8	5	0.33427	0.63973	0	0	0.52235	0.99999	0.047597	0.09108	0.44996	0.76841	0.92743	0.99996	-0.37721	-0.69985	0.033778	0.13192	0.48402	0.99997	-0.51767	-0.98355	0.010008	0.062827	0.32534	0.99995	-0.6703	-1.1905	0	0	0.23387	0.9991	-0.93415	-1.6613	0	0	0.096658	0.5695	-0.18513	-0.33893	0.38699	0.57143	0.73466	0.99985	0.13786	0.21679	0.87948	0.97084	0.82837	0.9026
ACVR1	5	0.040182	0.025196	0.20142	0.43125	0.9799	0.99999	0.11073	0.0696	0.18349	0.54321	0.94451	0.99996	-0.24433	-0.15309	0.19308	0.42413	0.87832	0.99997	-0.33159	-0.20834	0.1176	0.35118	0.83497	0.99995	0.11797	0.07349	0.47665	0.73837	0.94142	0.9991	-0.12697	-0.079256	0.54254	0.77998	0.93683	0.99999	-0.55681	-0.34547	0.0062552	0.030738	0.72974	0.99985	2.3902	1.4823	0.11218	0.51331	0.13825	0.35983
ACVR1B	5	-0.17584	-0.090013	0.35405	0.58958	0.92828	0.99999	-0.059924	-0.030839	0.82152	0.95631	0.9754	0.99996	-0.081159	-0.04161	0.77398	0.89489	0.96681	0.99997	0.042642	0.021958	0.67389	0.86975	0.98248	0.99995	0.13675	0.06934	0.41243	0.69965	0.94472	0.9991	0.30653	0.15684	0.31026	0.60784	0.87537	0.99999	-0.30876	-0.15667	0.12802	0.27733	0.87551	0.99985	2.1624	1.0848	0.20392	0.6729	0.27802	0.48067
ACVR1C	5	0.073395	0.089032	0.11218	0.31425	0.92906	0.99999	-0.088284	-0.10708	0.61927	0.85987	0.91473	0.99996	-0.13281	-0.15651	0.54379	0.76257	0.87563	0.99997	0.012905	0.015874	0.78857	0.91357	0.98733	0.99995	0.48077	0.55473	0.011259	0.06383	0.57908	0.9991	0.62771	0.74499	0.097581	0.36055	0.45628	0.99999	-0.16099	-0.18592	0.46038	0.63412	0.8525	0.99985	0.65477	0.66814	0.85113	0.97084	0.50405	0.67076
ACVR2A	5	0.11328	0.20455	0.041284	0.1623	0.83793	0.99999	0.10925	0.19694	0.18766	0.54458	0.84388	0.99996	0.24426	0.43334	0.10092	0.2788	0.66476	0.99997	0.17149	0.31255	0.2844	0.57797	0.75462	0.99995	0.10455	0.17639	0.51585	0.76832	0.85999	0.9991	-0.017258	-0.029669	0.87823	0.9551	0.97633	0.99999	-0.060686	-0.10502	0.81526	0.89392	0.91636	0.99985	0.10099	0.15018	0.85196	0.97084	0.88063	0.93855
ACVR2B	5	-0.11868	-0.10068	0.75771	0.88683	0.91981	0.99999	-0.20842	-0.17819	0.098832	0.40238	0.85857	0.99996	-0.6465	-0.51592	0	0	0.60591	0.99997	-0.49428	-0.4225	0.017932	0.10238	0.67266	0.99995	-0.22353	-0.1642	0.19975	0.49229	0.86957	0.9991	-0.2367	-0.18577	0.29316	0.59628	0.85262	0.99999	-0.092805	-0.075355	0.69892	0.82562	0.93993	0.99985	2.1092	1.694	0.21726	0.67922	0.090269	0.31287
ACVRL1	5	0.0054846	0.027238	0.34237	0.57939	0.97827	0.99999	-0.10587	-0.5267	0.50834	0.80515	0.5984	0.99996	-0.20927	-1.0386	0.28148	0.52937	0.29901	0.99997	-0.27332	-1.3597	0.20392	0.49796	0.17392	0.87738	-0.13698	-0.67523	0.44329	0.71505	0.49953	0.9991	-0.32932	-1.6262	0.17306	0.4994	0.10391	0.58639	-0.15909	-0.78654	0.46664	0.63943	0.43155	0.99985	0.2029	0.91655	0.90701	0.97084	0.35938	0.5501
ADA	5	0.13649	0.13086	0.026272	0.12727	0.89589	0.99999	0.10489	0.10099	0.19766	0.55413	0.91956	0.99996	0.024812	0.023726	0.72769	0.87469	0.98107	0.99997	-0.061258	-0.058995	0.90158	0.9626	0.95296	0.99995	0.12032	0.11241	0.46706	0.73059	0.9105	0.9991	0.095563	0.090538	0.77815	0.90803	0.92786	0.99999	-0.084471	-0.079894	0.73394	0.84575	0.93632	0.99985	1.8135	1.6641	0.29274	0.72131	0.0961	0.31655
ADCK1	5	0.10469	0.33109	0.050459	0.18035	0.74058	0.99999	-0.03322	-0.10504	0.9779	0.99369	0.91634	0.99996	0.31439	0.98874	0.037531	0.14041	0.32279	0.99997	0.24387	0.77736	0.15471	0.41222	0.43695	0.99995	0.097524	0.29767	0.54212	0.78408	0.76595	0.9991	0.022552	0.069565	0.99917	0.99917	0.94454	0.99999	0.075644	0.23479	0.66055	0.79478	0.81438	0.99985	0.56938	1.6029	0.89158	0.97084	0.10895	0.33367
ADCK2	5	-0.19936	-0.18138	0.23019	0.46	0.85607	0.99999	-0.13641	-0.12521	0.33403	0.68814	0.90036	0.99996	-0.18904	-0.17179	0.34028	0.59088	0.8636	0.99997	-0.13827	-0.12726	0.58007	0.81839	0.89873	0.99995	-0.22609	-0.20232	0.19433	0.48441	0.83967	0.9991	-0.23504	-0.21132	0.2965	0.59698	0.83264	0.99999	0.087647	0.079202	0.6176	0.76577	0.93687	0.99985	1.5992	1.3651	0.37031	0.75508	0.17224	0.38957
ADCK3	5	0.18522	0.11602	0.010008	0.073394	0.90764	0.99999	0.10077	0.063478	0.21059	0.56425	0.94939	0.99996	0.4314	0.27049	0.0054212	0.032746	0.78678	0.99997	0.20439	0.12916	0.2181	0.51375	0.89723	0.99995	-0.07392	-0.044487	0.701	0.87931	0.96452	0.9991	-0.28716	-0.17434	0.2206	0.53597	0.8616	0.99999	0.24159	0.14945	0.21643	0.39649	0.8812	0.99985	2.1154	1.2684	0.21601	0.67922	0.20464	0.41229
ADCK4	5	-0.20941	-0.27628	0.19058	0.41888	0.78233	0.99999	0.0023682	0.0031529	0.7156	0.91716	0.99748	0.99996	-0.25654	-0.33337	0.16347	0.38058	0.73886	0.99997	-0.38922	-0.517	0.062552	0.24038	0.60516	0.99995	-0.095602	-0.12015	0.60676	0.832	0.90436	0.9991	-0.43605	-0.55166	0.071309	0.28788	0.58118	0.99999	-0.10451	-0.13447	0.65638	0.79175	0.89303	0.99985	0.015672	0.017285	0.76188	0.96414	0.98621	0.99357
ADCK5	5	0.0077297	0.0018283	0.33445	0.57532	0.99854	0.99999	-0.05924	-0.014025	0.82652	0.95749	0.98881	0.99996	0.2552	0.060115	0.088407	0.25542	0.95206	0.99997	0.066209	0.015753	0.58799	0.82083	0.98743	0.99995	0.052827	0.011992	0.7206	0.88872	0.99043	0.9991	0.056539	0.013097	0.89366	0.9597	0.98955	0.99999	0.1167	0.027206	0.52419	0.69273	0.9783	0.99985	2.7331	0.63985	0.033361	0.23669	0.52227	0.68813
ADH1A	5	0.10358	0.75432	0.050876	0.18035	0.45066	0.99999	0.10535	0.76933	0.19641	0.55413	0.4417	0.99996	-0.1009	-0.73359	0.67473	0.84676	0.4632	0.99997	-0.10657	-0.77827	0.70851	0.88813	0.43641	0.99995	-0.26692	-1.9066	0.11718	0.34649	0.056572	0.76569	-0.16062	-1.159	0.45455	0.72079	0.24646	0.92925	-0.094801	-0.68513	0.69308	0.82237	0.49326	0.99985	0.047284	0.30408	0.80108	0.97084	0.76106	0.85924
ADH1B	5	0.0603	0.31621	0.14304	0.35916	0.75185	0.99999	0.14754	0.77736	0.094662	0.39583	0.43695	0.99996	-0.099471	-0.51982	0.68015	0.84992	0.60319	0.99997	-0.021233	-0.1119	0.92786	0.97631	0.9109	0.99995	0.2339	1.2017	0.18098	0.46417	0.2295	0.9991	0.28146	1.4657	0.34028	0.62963	0.14273	0.69992	0.06867	0.35692	0.68474	0.81408	0.72115	0.99985	-0.022	-0.099307	0.70517	0.93857	0.92089	0.95936
ADK	5	0.26115	0.73084	0.00041701	0.0055556	0.46488	0.99999	-0.016934	-0.046344	0.86656	0.96788	0.96304	0.99996	-0.41429	-1.0585	0.017098	0.081028	0.28985	0.99997	-0.30686	-0.84141	0.14595	0.39593	0.40012	0.99995	0.010249	0.024861	0.91785	0.97177	0.98017	0.9991	-0.22138	-0.55065	0.32068	0.6146	0.58187	0.99999	-0.16039	-0.40844	0.46497	0.6386	0.68295	0.99985	-0.41991	-0.87109	0.055463	0.33501	0.3837	0.57074
ADORA1	5	0.1876	0.22587	0.0095913	0.0721	0.82131	0.99999	0.25172	0.30261	0.0079233	0.082609	0.76219	0.99996	0.30531	0.36174	0.04045	0.14877	0.71755	0.99997	0.17091	0.20667	0.28565	0.57939	0.83626	0.99995	0.19477	0.22066	0.26188	0.56679	0.82536	0.9991	0.29506	0.34342	0.32527	0.6146	0.73128	0.99999	-0.1868	-0.21539	0.38157	0.5671	0.82946	0.99985	1.264	1.3854	0.47748	0.77014	0.16592	0.38369
ADORA2A	5	0.065128	0.31525	0.13178	0.34423	0.75257	0.99999	-0.050062	-0.24311	0.89992	0.9778	0.80792	0.99996	-0.027851	-0.13486	0.98374	0.99159	0.89272	0.99997	-0.13902	-0.67516	0.5759	0.81764	0.49957	0.99995	0.043942	0.21061	0.75771	0.90714	0.83319	0.9991	0.23864	1.1525	0.40992	0.68028	0.24911	0.9359	-0.26741	-1.2828	0.18724	0.3592	0.19955	0.79225	0.27779	1.1999	0.95329	0.98238	0.23017	0.43806
ADORA2B	5	-0.064202	-0.43473	0.81109	0.91541	0.66376	0.99999	-0.044943	-0.30567	0.93411	0.98821	0.75986	0.99996	-0.17495	-1.1834	0.38407	0.63343	0.23666	0.99997	-0.045643	-0.31061	0.97248	0.99192	0.7561	0.99995	-0.17509	-1.1637	0.32235	0.61939	0.24453	0.9991	-0.45514	-3.0375	0.052544	0.22144	0.0023858	0.049321	-0.22196	-1.4887	0.29108	0.48607	0.13656	0.62615	-0.26177	-1.5278	0.20892	0.6729	0.12655	0.35123
ADPGK	5	-0.015148	-0.029101	0.45913	0.68258	0.97678	0.99999	0.093228	0.17996	0.23728	0.59457	0.85719	0.99996	-0.22895	-0.43613	0.23061	0.47004	0.66274	0.99997	-0.29236	-0.56382	0.16639	0.43135	0.57288	0.99995	0.42363	0.79526	0.025021	0.1165	0.42646	0.9991	0.44899	0.85671	0.18932	0.51786	0.3916	0.99999	0.097973	0.18627	0.58173	0.73927	0.85224	0.99985	1.2207	2.1954	0.49124	0.77094	0.028136	0.27466
ADRA1A	5	0.04608	0.29597	0.1814	0.40999	0.76726	0.99999	-0.02736	-0.17624	0.93661	0.98821	0.86011	0.99996	-0.17926	-1.145	0.36989	0.62158	0.25222	0.99997	-0.36879	-2.3742	0.080067	0.27666	0.017586	0.20774	-0.34183	-2.1005	0.037948	0.15937	0.035683	0.55563	-0.65518	-4.0692	0.0066722	0.048193	4.72e-05	0.0027593	-0.66466	-4.1503	0.00041701	0.0026042	3.32e-05	0.0019416	-0.11434	-0.63241	0.51751	0.79348	0.52712	0.69148
ADRA1B	5	0.059306	0.028541	0.14762	0.3655	0.97723	0.99999	0.094223	0.04565	0.23311	0.58718	0.96359	0.99996	0.098626	0.04742	0.44787	0.69786	0.96218	0.99997	0.15942	0.07738	0.30776	0.5952	0.93832	0.99995	0.20594	0.096934	0.22894	0.52087	0.92278	0.9991	0.3866	0.18488	0.22727	0.54121	0.85332	0.99999	0.045246	0.021521	0.77356	0.86967	0.98283	0.99985	2.5209	1.1877	0.073394	0.3964	0.23495	0.44155
ADRA1D	5	-0.29867	-1.8491	0.015013	0.091603	0.064444	0.99999	-0.18615	-1.1574	0.1568	0.52	0.24711	0.99996	-0.45898	-2.8223	0.0087573	0.047085	0.0047678	0.11433	-0.2575	-1.6032	0.23353	0.53333	0.10889	0.66296	0.029583	0.17967	0.82444	0.94056	0.85741	0.9991	0.072521	0.44546	0.84237	0.94	0.65599	0.99999	-0.49811	-3.0357	0.010425	0.042955	0.0023996	0.042311	-0.28352	-1.5294	0.18098	0.64497	0.12617	0.35104
ADRA2A	5	0.22696	0.89925	0.0020851	0.021459	0.36852	0.99999	0.0037179	0.014712	0.70809	0.913	0.98826	0.99996	0.20241	0.79277	0.16055	0.37634	0.42791	0.99997	0.29127	1.1647	0.095913	0.31123	0.24415	0.99995	0.45657	1.7475	0.017098	0.087983	0.080546	0.90577	0.38857	1.5061	0.22519	0.53838	0.13203	0.67079	0.044549	0.17183	0.77565	0.8716	0.86357	0.99985	0.38298	1.2973	0.98832	0.99538	0.19454	0.40464
ADRA2B	5	-0.097952	-0.4491	0.93036	0.97765	0.65336	0.99999	-0.067515	-0.31016	0.76939	0.94133	0.75644	0.99996	0.063251	0.29033	0.57631	0.78893	0.77156	0.99997	0.035513	0.16316	0.70434	0.88813	0.87039	0.99995	-0.14218	-0.64872	0.42577	0.70796	0.51652	0.9991	-0.26191	-1.1975	0.25563	0.56602	0.23112	0.89973	-0.13215	-0.60431	0.55463	0.71883	0.54564	0.99985	0.61079	2.6148	0.87239	0.97084	0.0089273	0.22451
ADRA2C	5	0.0042719	0.017331	0.35238	0.58844	0.98617	0.99999	0.0094623	0.03867	0.66472	0.89001	0.96915	0.99996	0.4262	1.7389	0.0054212	0.032746	0.082058	0.6693	0.19	0.77714	0.24437	0.54159	0.43708	0.99995	0.3952	1.598	0.029608	0.1298	0.11004	0.9991	0.35285	1.4317	0.25313	0.5636	0.15223	0.72146	-0.087693	-0.3531	0.72102	0.83858	0.72401	0.99985	0.86221	3.1661	0.74187	0.95697	0.0015448	0.13989
ADRB1	5	-0.026141	-0.17317	0.53211	0.74927	0.86252	0.99999	0.020515	0.13647	0.59675	0.84475	0.89145	0.99996	-0.20225	-1.324	0.30108	0.54856	0.18551	0.99997	-0.087285	-0.58179	0.78482	0.91226	0.56071	0.99995	-0.092955	-0.58852	0.61551	0.83816	0.55618	0.9991	-0.34846	-2.2323	0.14929	0.46736	0.025598	0.22991	-0.038811	-0.2526	0.89491	0.93878	0.80058	0.99985	0.049161	0.28006	0.80317	0.97084	0.77943	0.873
ADRB2	5	-0.16471	-0.83843	0.41952	0.65265	0.40179	0.99999	-0.1578	-0.80695	0.24562	0.60122	0.41969	0.99996	-0.5239	-2.6158	0.0016681	0.011494	0.0089011	0.17498	-0.289	-1.4806	0.17223	0.44266	0.13871	0.77719	-0.19451	-0.93351	0.26564	0.57079	0.35056	0.9991	-0.23644	-1.1668	0.29399	0.59628	0.24328	0.92747	-0.34361	-1.7036	0.085905	0.20498	0.088457	0.48157	0.089738	0.39329	0.84237	0.97084	0.69411	0.81913
ADRBK1	5	0.02749	0.080849	0.24812	0.48571	0.93556	0.99999	0.10467	0.30805	0.19808	0.55413	0.75804	0.99996	-0.36473	-1.0473	0.037114	0.1395	0.29498	0.99997	-0.40772	-1.1944	0.047123	0.19894	0.23234	0.99995	-0.29465	-0.83069	0.081735	0.27451	0.40615	0.9991	-0.25699	-0.73006	0.2623	0.57065	0.46535	0.99999	-0.037358	-0.10687	0.90158	0.94123	0.91489	0.99985	-0.34087	-0.8356	0.11426	0.51601	0.40338	0.58958
ADRBK2	5	-0.029075	-0.013194	0.55046	0.76264	0.98947	0.99999	-0.066283	-0.030167	0.77898	0.94422	0.97593	0.99996	0.15862	0.071679	0.25646	0.50081	0.94286	0.99997	-0.0078942	-0.0036079	0.87406	0.94842	0.99712	0.99995	-0.34647	-0.14994	0.034612	0.14716	0.88081	0.9991	-0.37142	-0.16323	0.12302	0.42203	0.87033	0.99999	-0.21277	-0.09442	0.31276	0.5102	0.92478	0.99985	2.1939	0.97031	0.19099	0.65899	0.33189	0.5239
ADSS	5	0.4338	0.14036	0	0	0.88838	0.99999	0.53236	0.17302	0	0	0.86264	0.99996	-0.01903	-0.0061232	0.93703	0.96853	0.99511	0.99997	-0.047387	-0.015378	0.96747	0.99145	0.98773	0.99995	0.42138	0.13369	0.025021	0.1165	0.89364	0.9991	-0.033852	-0.010759	0.82319	0.93113	0.99142	0.99999	-0.39482	-0.12441	0.048374	0.13712	0.90099	0.99985	2.605	0.82362	0.049208	0.30971	0.41015	0.59354
AEBP1	5	0.088056	0.048403	0.072977	0.23087	0.96139	0.99999	-0.075183	-0.041536	0.71476	0.91658	0.96687	0.99996	0.21381	0.11758	0.1422	0.34619	0.9064	0.99997	0.0085918	0.0047584	0.80525	0.91909	0.9962	0.99995	0.15615	0.084331	0.35738	0.65023	0.93279	0.9991	0.2335	0.12727	0.41952	0.68763	0.89873	0.99999	-0.5651	-0.30247	0.0062552	0.030738	0.76229	0.99985	2.0669	1.0908	0.22769	0.68457	0.27534	0.47939
AGK	5	-0.18578	-0.72459	0.304	0.546	0.4687	0.99999	-0.27516	-1.0756	0.01251	0.11407	0.28211	0.99996	-0.29263	-1.1387	0.11051	0.29412	0.25482	0.99997	-0.2417	-0.94558	0.26314	0.55841	0.34436	0.99995	-0.13092	-0.50085	0.46455	0.72763	0.61648	0.9991	-0.28871	-1.1144	0.2181	0.53313	0.2651	0.96462	-0.38566	-1.4895	0.055463	0.15131	0.13635	0.62615	0.62397	2.2656	0.86822	0.97084	0.023474	0.27158
AGTR1	5	0.0065594	0.034796	0.33862	0.57752	0.97224	0.99999	0.13093	0.69791	0.12302	0.45427	0.48523	0.99996	0.36885	1.9635	0.017098	0.081028	0.049584	0.50813	0.16552	0.88239	0.29691	0.5894	0.37757	0.99995	0.18599	0.98228	0.28148	0.58398	0.32596	0.9991	0.27828	1.4758	0.34487	0.634	0.14001	0.68906	0.098178	0.5192	0.58173	0.73927	0.60362	0.99985	0.33299	1.5756	0.9829	0.99242	0.11511	0.34042
AHCTF1	5	0.062477	0.20946	0.13803	0.35138	0.83409	0.99999	-0.16496	-0.54967	0.22143	0.57592	0.58255	0.99996	-0.47451	-1.5073	0.0070892	0.04067	0.13174	0.86694	-0.58415	-1.9373	0.0020851	0.015244	0.052704	0.43654	-0.80625	-2.3379	0	0	0.019395	0.38437	-1.0436	-3.091	0	0	0.0019951	0.043893	-0.8565	-2.6049	0	0	0.0091892	0.11537	-0.45916	-1.1849	0.035446	0.24709	0.23605	0.44292
AIRE	5	-0.060095	-0.15442	0.77982	0.89817	0.87728	0.99999	-0.004911	-0.012651	0.76772	0.94133	0.98991	0.99996	0.11283	0.28986	0.39783	0.64854	0.77192	0.99997	0.067904	0.17507	0.58257	0.81839	0.86102	0.99995	0.0050927	0.012855	0.93495	0.97437	0.98974	0.9991	0.10299	0.263	0.75855	0.90035	0.79255	0.99999	-0.083504	-0.21308	0.7352	0.84678	0.83126	0.99985	0.9793	2.3766	0.65221	0.90509	0.017473	0.26996
AJUBA	5	0.22245	0.098809	0.0029191	0.029167	0.92129	0.99999	0.12505	0.055687	0.13678	0.48164	0.95559	0.99996	0.28819	0.12814	0.055046	0.18565	0.89804	0.99997	0.15701	0.069938	0.31526	0.6	0.94424	0.99995	0.2038	0.089907	0.23561	0.52903	0.92836	0.9991	-0.066922	-0.029556	0.72394	0.88211	0.97642	0.99999	-0.25722	-0.1132	0.20892	0.38807	0.90987	0.99985	2.3958	1.0468	0.11218	0.51331	0.2952	0.49559
AK1	5	0.022048	0.090467	0.26856	0.50431	0.92792	0.99999	0.11399	0.47168	0.17556	0.53885	0.63716	0.99996	-0.16557	-0.67098	0.41952	0.66977	0.50224	0.99997	-0.21442	-0.88646	0.33028	0.61158	0.37537	0.99995	0.12927	0.5046	0.43828	0.71497	0.61384	0.9991	0.26913	1.0847	0.35822	0.64248	0.27807	0.99523	0.11545	0.46581	0.52794	0.69484	0.64135	0.99985	0.016278	0.055394	0.76272	0.96415	0.95582	0.98035
AK2	5	0.0054185	0.0042121	0.34237	0.57939	0.99664	0.99999	0.20373	0.15934	0.028774	0.20294	0.8734	0.99996	-0.18506	-0.14231	0.35196	0.60502	0.88683	0.99997	-0.22494	-0.17566	0.3015	0.59169	0.86056	0.99995	0.080129	0.059773	0.60759	0.8321	0.95234	0.9991	0.055475	0.042251	0.89741	0.96114	0.9663	0.99999	-0.042908	-0.032771	0.88198	0.93295	0.97386	0.99985	1.4503	1.0606	0.41284	0.75665	0.28887	0.49278
AK3	5	0.11988	0.61588	0.037531	0.15652	0.53797	0.99999	-0.036743	-0.18945	0.99583	0.99875	0.84974	0.99996	-0.24477	-1.2379	0.19141	0.42149	0.21577	0.99997	-0.12955	-0.66983	0.60842	0.82663	0.50297	0.99995	0.065812	0.32535	0.6643	0.86302	0.74492	0.9991	-0.072424	-0.36185	0.70684	0.87416	0.71746	0.99999	0.42021	2.1379	0.042952	0.12425	0.032522	0.26259	-0.043292	-0.18602	0.66389	0.91284	0.85243	0.91994
AK4	5	0.18156	0.63767	0.010842	0.079027	0.52369	0.99999	0.017448	0.061015	0.61551	0.85972	0.95135	0.99996	-0.2398	-0.81388	0.20309	0.43505	0.41571	0.99997	-0.47082	-1.638	0.022936	0.12088	0.10142	0.62684	-0.61456	-1.8977	0	0	0.057741	0.76671	-0.69193	-2.2243	0.0033361	0.028269	0.026131	0.23208	-0.31503	-1.0491	0.11718	0.26043	0.29413	0.97646	-0.1336	-0.37839	0.47498	0.77014	0.70514	0.82621
AK5	5	0.11122	0.18592	0.042952	0.16694	0.85251	0.99999	0.28369	0.47926	0.0037531	0.047619	0.63176	0.99996	0.29522	0.48689	0.047957	0.16788	0.62634	0.99997	0.17079	0.29007	0.28565	0.57939	0.77176	0.99995	0.077004	0.1177	0.62093	0.84077	0.9063	0.9991	-0.30796	-0.47647	0.1985	0.52074	0.63374	0.99999	-0.038209	-0.060828	0.897	0.93889	0.9515	0.99985	1.2507	1.8392	0.48457	0.77014	0.065884	0.29521
AK7	5	-0.14647	-0.16774	0.55129	0.76264	0.86679	0.99999	-0.15782	-0.18083	0.24562	0.60122	0.8565	0.99996	-0.10842	-0.1237	0.64804	0.83909	0.90156	0.99997	-0.21238	-0.24375	0.33778	0.61796	0.80742	0.99995	0.16701	0.1889	0.32694	0.62352	0.85017	0.9991	0.15362	0.17476	0.6176	0.82812	0.86127	0.99999	-0.53379	-0.60217	0.0075063	0.033898	0.54706	0.99985	1.4365	1.5782	0.41535	0.75684	0.11452	0.34013
AK8	5	0.32564	0.053955	0	0	0.95697	0.99999	0.22037	0.036288	0.022102	0.17608	0.97105	0.99996	0.1246	0.019796	0.36072	0.61522	0.98421	0.99997	0.35966	0.060292	0.049208	0.20522	0.95192	0.99995	0.25037	0.037018	0.15346	0.41441	0.97047	0.9991	0.38334	0.059731	0.23019	0.54456	0.95237	0.99999	0.2587	0.040642	0.18682	0.3592	0.96758	0.99985	3.4536	0.57173	0	0	0.56751	0.7293
AK9	5	-0.027094	-0.013904	0.54003	0.75643	0.98891	0.99999	0.099814	0.051624	0.21476	0.56781	0.95883	0.99996	0.19909	0.10262	0.16514	0.38298	0.91826	0.99997	0.10226	0.052909	0.46831	0.73329	0.9578	0.99995	0.087753	0.044627	0.5759	0.8095	0.9644	0.9991	0.10246	0.052418	0.76022	0.90035	0.9582	0.99999	-0.045105	-0.02299	0.87073	0.92594	0.98166	0.99985	1.7632	0.86064	0.31151	0.73021	0.38944	0.57682
AKAP1	5	-0.091764	-0.1973	0.97456	0.99067	0.84359	0.99999	0.121	0.26202	0.15138	0.5084	0.79331	0.99996	0.075375	0.16035	0.52877	0.75431	0.87261	0.99997	0.048003	0.10451	0.6543	0.85365	0.91676	0.99995	0.12877	0.26608	0.4412	0.71505	0.79018	0.9991	-0.09448	-0.19675	0.63928	0.8377	0.84402	0.99999	-0.027092	-0.056781	0.94454	0.96547	0.95472	0.99985	0.80103	1.5171	0.77565	0.96729	0.12924	0.35297
AKAP13	5	0.24101	0.15891	0.00083403	0.0095694	0.87374	0.99999	0.21462	0.142	0.02377	0.18153	0.88708	0.99996	0.44577	0.2943	0.0050042	0.030612	0.76853	0.99997	0.40246	0.26653	0.029191	0.14113	0.78983	0.99995	0.19014	0.1238	0.27314	0.58067	0.90148	0.9991	0.32956	0.21624	0.27773	0.58065	0.8288	0.99999	0.070268	0.045957	0.67848	0.80865	0.96334	0.99985	1.9982	1.2727	0.24354	0.68457	0.20311	0.41156
AKAP2	5	-0.10408	-0.33759	0.8799	0.95217	0.73567	0.99999	-0.092636	-0.30259	0.59299	0.84242	0.7622	0.99996	0.02408	0.077799	0.73144	0.87569	0.93799	0.99997	-0.023941	-0.078537	0.93578	0.97948	0.9374	0.99995	-0.011614	-0.036031	0.98957	0.99455	0.97126	0.9991	-0.14347	-0.45271	0.49708	0.74969	0.65076	0.99999	0.029037	0.092725	0.83361	0.9033	0.92612	0.99985	0.33751	0.94314	0.9854	0.99327	0.34561	0.53642
AKAP8	5	0.26214	1.1418	0.00041701	0.0055556	0.25353	0.99999	0.27019	1.1803	0.0041701	0.050761	0.23788	0.99996	0.00066726	0.0029012	0.84696	0.93111	0.99769	0.99997	-0.07185	-0.31376	0.85154	0.93759	0.7537	0.99995	0.22882	0.98473	0.18807	0.47674	0.32476	0.9991	0.71309	3.1028	0.058382	0.24306	0.0019168	0.043248	-0.53089	-2.2712	0.0075063	0.033898	0.023137	0.20918	0.034294	0.13059	0.78774	0.97084	0.8961	0.94621
AKAP9	5	0.33193	0.28201	0	0	0.77793	0.99999	0.326	0.28513	0.001251	0.022059	0.77554	0.99996	0.81357	0.70806	0	0	0.47891	0.99997	0.65435	0.57586	0.00041701	0.0033898	0.56471	0.99995	0.75031	0.64855	0	0	0.51663	0.9991	0.79624	0.68612	0.025021	0.12793	0.49264	0.99999	0.44202	0.37531	0.034612	0.10285	0.70743	0.99985	0.7489	0.56117	0.80567	0.97084	0.57468	0.73498
AKNA	5	-0.12982	-0.10637	0.67681	0.84014	0.91529	0.99999	-0.029909	-0.024647	0.95496	0.99006	0.98034	0.99996	-0.091299	-0.074359	0.72894	0.87556	0.94072	0.99997	-0.15775	-0.13021	0.50459	0.76101	0.8964	0.99995	0.12999	0.10336	0.43578	0.71448	0.91768	0.9991	0.026171	0.021079	0.9854	0.99495	0.98318	0.99999	-0.34319	-0.27484	0.086322	0.20536	0.78344	0.99985	1.915	1.5146	0.2573	0.68514	0.12988	0.35358
AKT1	5	0.12762	0.19982	0.030859	0.13962	0.84162	0.99999	0.12768	0.20094	0.12886	0.46396	0.84075	0.99996	0.059066	0.0907	0.593	0.79899	0.9277	0.99997	-0.21298	-0.33474	0.3357	0.61686	0.73782	0.99995	-0.13012	-0.18528	0.46831	0.7316	0.85301	0.9991	-0.55999	-0.80629	0.01543	0.091133	0.42008	0.99999	-0.52715	-0.77131	0.0075063	0.033898	0.44052	0.99985	1.5692	2.2602	0.3799	0.75665	0.02381	0.27158
AKT2	5	-0.10495	-0.53574	0.87406	0.94758	0.59214	0.99999	0.24745	1.2783	0.0083403	0.084388	0.20113	0.99996	-0.12308	-0.61521	0.57798	0.78998	0.53842	0.99997	-0.20628	-1.0614	0.35863	0.63988	0.28849	0.99995	0.00719	0.034424	0.92744	0.97245	0.97254	0.9991	-0.064575	-0.31583	0.73436	0.8876	0.75213	0.99999	-0.60509	-2.9174	0.0016681	0.0098522	0.0035296	0.055684	-0.36066	-1.4878	0.094662	0.46327	0.1368	0.35983
AKT3	5	0.096449	0.12975	0.059633	0.20056	0.89676	0.99999	0.1219	0.16442	0.14846	0.50354	0.8694	0.99996	-0.19988	-0.25633	0.30651	0.55463	0.79769	0.99997	-0.35897	-0.48044	0.091326	0.30332	0.63091	0.99995	0.047976	0.057867	0.74312	0.89955	0.95385	0.9991	-0.31003	-0.38037	0.19475	0.51823	0.70367	0.99999	-0.24257	-0.30392	0.23937	0.42393	0.76119	0.99985	1.5765	1.9166	0.3774	0.75665	0.055288	0.28998
ALDH18A1	5	-0.0022313	-0.0019654	0.38699	0.62307	0.99843	0.99999	-0.028187	-0.024987	0.9437	0.98821	0.98007	0.99996	-0.11657	-0.10238	0.61134	0.8106	0.91846	0.99997	-0.17601	-0.15613	0.44621	0.71572	0.87593	0.99995	0.039919	0.034471	0.77398	0.91298	0.9725	0.9991	0.45726	0.40138	0.18474	0.51572	0.68814	0.99999	-0.48902	-0.42096	0.013344	0.052805	0.67378	0.99985	1.1669	0.94385	0.51877	0.79387	0.34525	0.5362
ALDH2	5	0.065283	0.047312	0.13053	0.34245	0.96226	0.99999	0.11341	0.082458	0.17598	0.53885	0.93428	0.99996	0.17775	0.12902	0.20601	0.43794	0.89734	0.99997	0.09231	0.067125	0.49917	0.75425	0.94648	0.99995	0.18308	0.13186	0.28941	0.58963	0.89509	0.9991	0.38759	0.28075	0.2256	0.53884	0.77891	0.99999	-0.047274	-0.03409	0.8628	0.9216	0.97281	0.99985	2.1415	1.5192	0.20851	0.6729	0.12871	0.35273
ALG1	5	0.35815	0.5619	0	0	0.57418	0.99999	0.57838	0.91423	0	0	0.36059	0.99996	-1.3531	-1.8661	0	0	0.062022	0.57249	-1.1116	-1.633	0	0	0.10248	0.63172	-1.1424	-1.5201	0	0	0.12849	0.9991	-1.2522	-1.6864	0	0	0.091725	0.55265	-1.3274	-1.7842	0	0	0.074398	0.43998	-0.89509	-1.0389	0	0	0.29883	0.49695
ALG13	5	0.38789	0.2378	0	0	0.81204	0.99999	0.53316	0.32927	0	0	0.74195	0.99996	-0.2169	-0.12812	0.25938	0.50446	0.89805	0.99997	-0.28899	-0.17613	0.17223	0.44266	0.86019	0.99995	-0.45454	-0.25592	0.0070892	0.045213	0.79801	0.9991	-0.23264	-0.1341	0.30067	0.60033	0.89332	0.99999	-0.39292	-0.22658	0.050459	0.14219	0.82075	0.99985	2.0583	1.187	0.23019	0.68457	0.23521	0.44169
ALK	5	-0.0023069	-0.012169	0.38741	0.62307	0.99029	0.99999	0.072821	0.3862	0.32819	0.68554	0.69935	0.99996	0.42341	2.2414	0.0062552	0.036946	0.025003	0.31893	0.38725	2.0564	0.034612	0.1581	0.03974	0.35559	0.12595	0.65421	0.45204	0.72122	0.51298	0.9991	0.327	1.7195	0.28148	0.58492	0.085524	0.5272	0.3235	1.7021	0.10759	0.24409	0.08873	0.48157	0.66167	3.1499	0.84862	0.97084	0.0016334	0.13989
ALKBH1	5	0.0020315	0.0011601	0.36322	0.5978	0.99907	0.99999	-0.040009	-0.022894	0.97081	0.99369	0.98174	0.99996	-0.044721	-0.025161	0.93536	0.96764	0.97993	0.99997	0.078203	0.045216	0.54087	0.78369	0.96394	0.99995	-0.059825	-0.032788	0.76731	0.91179	0.97384	0.9991	-0.68545	-0.3733	0.0041701	0.034843	0.70892	0.99999	-0.023619	-0.013107	0.95788	0.9725	0.98954	0.99985	2.0336	1.0931	0.23561	0.68457	0.27433	0.47879
ALKBH2	5	0.1141	0.32088	0.04045	0.16167	0.7483	0.99999	0.099706	0.27849	0.21476	0.56781	0.78064	0.99996	0.18409	0.49802	0.19475	0.42571	0.61847	0.99997	0.38377	1.1052	0.035029	0.15939	0.26907	0.99995	-0.055034	-0.13272	0.78357	0.91883	0.89441	0.9991	0.12494	0.32327	0.69058	0.86517	0.74649	0.99999	-0.59102	-1.4752	0.0033361	0.018692	0.14016	0.63518	0.10844	0.23422	0.85613	0.97084	0.81482	0.89424
ALKBH3	5	0.091885	0.023332	0.067139	0.21698	0.98139	0.99999	0.13606	0.034675	0.11343	0.43651	0.97234	0.99996	0.0011103	0.00028157	0.84362	0.93111	0.99978	0.99997	-0.13847	-0.035281	0.57798	0.81839	0.97186	0.99995	0.11902	0.02965	0.47123	0.73424	0.97635	0.9991	0.26398	0.066677	0.36489	0.64719	0.94684	0.99999	0.0047021	0.0011844	0.92244	0.95427	0.99905	0.99985	3.1628	0.801	0.001251	0.02381	0.42313	0.60697
ALOX5	5	-0.17414	-0.79341	0.36405	0.59836	0.42754	0.99999	-0.10016	-0.45978	0.54254	0.81875	0.64567	0.99996	-0.17593	-0.78572	0.3799	0.63071	0.43203	0.99997	-0.23837	-1.099	0.27064	0.56386	0.27177	0.99995	-0.16055	-0.67401	0.36739	0.65797	0.5003	0.9991	-0.10152	-0.44194	0.62344	0.83148	0.65853	0.99999	-0.22433	-0.98256	0.28482	0.47829	0.32582	0.99985	0.0033694	0.012537	0.74687	0.95983	0.99	0.99373
ALPK1	5	0.23989	0.42	0.00083403	0.0095694	0.67448	0.99999	0.087147	0.15143	0.26147	0.62202	0.87963	0.99996	0.24309	0.41278	0.10133	0.27963	0.67977	0.99997	0.46516	0.82881	0.015847	0.094059	0.40721	0.99995	0.082873	0.12862	0.59383	0.81933	0.89766	0.9991	-0.073834	-0.11854	0.70267	0.87125	0.90564	0.99999	-0.12783	-0.20843	0.56756	0.7282	0.8349	0.99985	0.19705	0.27663	0.90617	0.97084	0.78206	0.8739
ALPK2	5	0.11647	0.19329	0.039199	0.16041	0.84673	0.99999	0.030359	0.049862	0.5417	0.81875	0.96023	0.99996	-0.23692	-0.3721	0.21393	0.45198	0.70982	0.99997	-0.13517	-0.22373	0.59008	0.82112	0.82296	0.99995	-0.00678	-0.010225	0.99208	0.99623	0.99184	0.9991	0.12283	0.19088	0.69641	0.86708	0.84862	0.99999	-0.35488	-0.54615	0.076314	0.1895	0.58496	0.99985	0.9338	1.3446	0.69266	0.93375	0.17876	0.39446
ALPK3	5	-0.17519	-0.081249	0.35738	0.5916	0.93524	0.99999	-0.019262	-0.0089968	0.88616	0.97432	0.99282	0.99996	-0.12145	-0.054336	0.58882	0.79808	0.95667	0.99997	-0.12624	-0.059576	0.62093	0.83324	0.95249	0.99995	-0.14628	-0.06065	0.41243	0.69965	0.95164	0.9991	-0.016039	-0.0069552	0.88157	0.95656	0.99445	0.99999	-0.11312	-0.04956	0.62677	0.77037	0.96047	0.99985	2.4292	1.0892	0.10008	0.47809	0.27608	0.47939
ALPPL2	5	-0.075349	-0.14799	0.90409	0.96532	0.88235	0.99999	0.18023	0.35707	0.048791	0.28193	0.72104	0.99996	-0.10247	-0.19706	0.66931	0.84676	0.84378	0.99997	-0.12939	-0.25632	0.60842	0.82663	0.7977	0.99995	0.0015172	0.0027452	0.95371	0.98408	0.99781	0.9991	0.11345	0.21457	0.72477	0.88268	0.8301	0.99999	-0.010921	-0.020766	0.9829	0.98909	0.98343	0.99985	1.4389	2.5971	0.41493	0.75665	0.0094019	0.2248
ALYREF	5	0.16842	0.5444	0.013761	0.090411	0.58616	0.99999	-0.02569	-0.082707	0.92619	0.98799	0.93408	0.99996	-0.18011	-0.56507	0.36614	0.61962	0.57202	0.99997	-0.40944	-1.3152	0.045872	0.19504	0.18844	0.92054	-0.65688	-1.8744	0	0	0.060876	0.78909	-0.63336	-1.8864	0.0070892	0.050595	0.059239	0.41295	-0.085438	-0.26491	0.73061	0.84393	0.79108	0.99985	-0.17123	-0.44031	0.39324	0.75665	0.65971	0.79457
AMHR2	5	-0.12866	-0.090466	0.68641	0.84418	0.92792	0.99999	-0.1542	-0.10939	0.26564	0.62635	0.91289	0.99996	0.15347	0.10746	0.26939	0.51669	0.91442	0.99997	0.1652	0.11927	0.29817	0.59042	0.90506	0.99995	-0.14459	-0.095704	0.41952	0.70646	0.92376	0.9991	-0.50064	-0.33273	0.03211	0.15039	0.73934	0.99999	-1.0093	-0.65643	0	0	0.51155	0.99985	1.6212	1.0416	0.3628	0.75508	0.29759	0.4964
AMY2A	5	0.059515	0.40014	0.14721	0.3655	0.68905	0.99999	0.097299	0.65587	0.2231	0.57775	0.51191	0.99996	0.11555	0.77696	0.38824	0.63811	0.43718	0.99997	-0.072846	-0.49106	0.84612	0.93589	0.62338	0.99995	0.059938	0.39796	0.68891	0.875	0.69066	0.9991	-0.13659	-0.91116	0.51626	0.75858	0.36221	0.99999	-0.24476	-1.6313	0.2352	0.41996	0.10283	0.52611	-0.10798	-0.63885	0.53586	0.80803	0.52292	0.68821
ANKK1	5	-0.12469	-0.080868	0.71476	0.86131	0.93555	0.99999	-0.13079	-0.0857	0.36322	0.70986	0.9317	0.99996	0.095762	0.062248	0.45746	0.70186	0.95036	0.99997	0.23973	0.15804	0.16013	0.42151	0.87443	0.99995	0.021717	0.013668	0.86697	0.95542	0.98909	0.9991	-0.23586	-0.14956	0.29441	0.59628	0.88111	0.99999	0.20161	0.12986	0.28691	0.48045	0.89667	0.99985	1.9182	1.1828	0.2573	0.68514	0.23687	0.44339
ANP32E	5	-0.25017	-0.90139	0.077565	0.24219	0.36738	0.99999	-0.016557	-0.060296	0.86405	0.96788	0.95192	0.99996	-0.31774	-1.118	0.07548	0.22854	0.26356	0.99997	-0.32245	-1.1741	0.12886	0.3705	0.24036	0.99995	0.039931	0.13555	0.77398	0.91298	0.89217	0.9991	0.25474	0.89561	0.38198	0.65878	0.37046	0.99999	0.042731	0.15035	0.78232	0.87418	0.88049	0.99985	0.08516	0.25455	0.83903	0.97084	0.79907	0.88547
ANXA1	5	-0.11637	-0.41803	0.77481	0.89557	0.67592	0.99999	-0.075518	-0.27159	0.712	0.91488	0.78594	0.99996	-0.28086	-0.98919	0.1226	0.31177	0.32257	0.99997	-0.31	-1.1169	0.14095	0.38453	0.26405	0.99995	0.1293	0.44751	0.43828	0.71497	0.65451	0.9991	-0.068391	-0.23857	0.7181	0.87902	0.81144	0.99999	-0.19538	-0.68218	0.3578	0.54923	0.49513	0.99985	-0.32008	-0.96087	0.13595	0.56401	0.33662	0.52759
APBB1	5	-0.1666	-0.1809	0.40742	0.64108	0.85645	0.99999	-0.27579	-0.30233	0.012093	0.11154	0.7624	0.99996	-0.40578	-0.43708	0.020017	0.091603	0.66205	0.99997	-0.35446	-0.38927	0.09633	0.31216	0.69708	0.99995	-0.35251	-0.36503	0.029191	0.12868	0.71509	0.9991	-0.19586	-0.20828	0.37198	0.65252	0.83501	0.99999	-0.68272	-0.71478	0.00041701	0.0026042	0.47475	0.99985	1.3616	1.3646	0.44162	0.76144	0.17237	0.38957
APC	5	-0.012182	-0.043433	0.44412	0.67235	0.96536	0.99999	-0.17858	-0.64028	0.1764	0.53885	0.52199	0.99996	-0.65906	-2.3193	0	0	0.020379	0.28086	-0.91795	-3.2715	0	0	0.0010698	0.030909	-0.51953	-1.7831	0.0016681	0.013029	0.07457	0.87584	-0.29119	-1.0186	0.21476	0.52984	0.30838	0.99999	-0.38006	-1.3277	0.058799	0.15896	0.18427	0.74643	-0.89074	-2.5937	0	0	0.0094962	0.2248
APEX1	5	-0.22777	-0.081718	0.1347	0.34731	0.93487	0.99999	-0.15535	-0.055717	0.25938	0.61952	0.95557	0.99996	0.060854	0.021237	0.58382	0.7941	0.98306	0.99997	-0.12586	-0.046085	0.62219	0.83399	0.96324	0.99995	0.31442	0.10283	0.075063	0.26012	0.9181	0.9991	0.53161	0.18404	0.14887	0.46736	0.85399	0.99999	-0.81796	-0.26278	0	0	0.79272	0.99985	2.7754	0.98772	0.028357	0.22006	0.32329	0.51763
APEX2	5	0.19511	0.25853	0.0083403	0.066667	0.796	0.99999	-0.038296	-0.050448	0.9829	0.99369	0.95977	0.99996	-0.16833	-0.21404	0.40784	0.6577	0.83052	0.99997	-0.45898	-0.6017	0.025855	0.12836	0.54737	0.99995	-0.14144	-0.17034	0.42619	0.70796	0.86474	0.9991	-0.52501	-0.63692	0.024604	0.12688	0.52417	0.99999	-0.23461	-0.29174	0.25938	0.44942	0.77049	0.99985	0.13038	0.13891	0.87281	0.97084	0.88952	0.94342
APITD1	5	0.065871	0.043394	0.12886	0.34106	0.96539	0.99999	-0.02189	-0.014454	0.90409	0.98113	0.98847	0.99996	-0.34329	-0.22529	0.052127	0.17756	0.82176	0.99997	-0.47747	-0.31502	0.021268	0.11617	0.75275	0.99995	-0.77033	-0.49176	0	0	0.62289	0.9991	-0.80224	-0.5173	0.00083403	0.008547	0.60494	0.99999	-0.61397	-0.3979	0.00041701	0.0026042	0.6907	0.99985	2.3723	1.5425	0.11885	0.52876	0.12295	0.34685
APP	5	0.025902	0.14831	0.25354	0.49111	0.8821	0.99999	-0.079056	-0.45425	0.68849	0.90273	0.64965	0.99996	0.19742	1.1299	0.16806	0.38862	0.25854	0.99997	0.012652	0.072859	0.78941	0.91361	0.94192	0.99995	-0.062093	-0.34577	0.75646	0.907	0.72952	0.9991	-0.072848	-0.41084	0.70601	0.87358	0.68119	0.99999	-0.11448	-0.64668	0.62052	0.76701	0.51784	0.99985	0.20887	1.0465	0.91076	0.97084	0.29533	0.49559
APTX	5	0.10977	0.082241	0.044204	0.16825	0.93446	0.99999	0.089138	0.066681	0.25605	0.61709	0.94684	0.99996	-0.39564	-0.28396	0.025438	0.10777	0.77644	0.99997	-0.27503	-0.2054	0.20267	0.49541	0.83726	0.99995	0.053323	0.037226	0.71852	0.88814	0.9703	0.9991	0.23233	0.16699	0.42077	0.68827	0.86738	0.99999	-0.15384	-0.10996	0.48374	0.65408	0.91244	0.99985	2.4576	1.7869	0.094245	0.46327	0.073949	0.30158
AR	5	0.11916	0.15658	0.037531	0.15652	0.87557	0.99999	0.18186	0.23898	0.046706	0.27451	0.81112	0.99996	0.26137	0.33491	0.07965	0.23786	0.7377	0.99997	0.29897	0.39945	0.089658	0.3007	0.68956	0.99995	0.15039	0.17557	0.37281	0.6632	0.86064	0.9991	0.27116	0.33602	0.35613	0.64189	0.73686	0.99999	0.42862	0.54472	0.040867	0.11908	0.58595	0.99985	1.6204	1.9253	0.3628	0.75508	0.054194	0.28998
ARAF	5	-0.018016	-0.032602	0.47665	0.69695	0.97399	0.99999	-0.052141	-0.094964	0.87907	0.97198	0.92434	0.99996	-0.0046926	-0.0084732	0.86572	0.93556	0.99324	0.99997	-0.21215	-0.38667	0.33862	0.61796	0.699	0.99995	-0.18445	-0.32301	0.29483	0.59662	0.74668	0.9991	-0.54824	-0.96311	0.019183	0.10824	0.33549	0.99999	0.095133	0.17042	0.59049	0.74487	0.86468	0.99985	0.96754	1.5868	0.6618	0.91155	0.11255	0.33782
ARCN1	5	-0.14401	-0.13292	0.56631	0.76941	0.89426	0.99999	-0.25078	-0.23148	0.032944	0.22099	0.81694	0.99996	-0.33891	-0.30379	0.058799	0.19611	0.76129	0.99997	-0.40805	-0.37843	0.047123	0.19894	0.70511	0.99995	-0.36728	-0.31247	0.021268	0.10159	0.75469	0.9991	-0.20783	-0.18242	0.34862	0.63623	0.85525	0.99999	-0.71731	-0.62068	0	0	0.53481	0.99985	1.9958	1.7613	0.24395	0.68457	0.078187	0.30526
ARFRP1	5	0.17798	0.58651	0.011676	0.082596	0.55753	0.99999	0.1975	0.65237	0.033361	0.22099	0.51416	0.99996	-1.0578	-3.2946	0	0	0.00098559	0.044593	-1.2957	-4.1468	0	0	3.37e-05	0.0032344	-1.0024	-2.9698	0	0	0.0029795	0.1374	-1.265	-3.7985	0	0	0.00014556	0.0055903	-0.72555	-2.2552	0	0	0.024122	0.21266	-1.0033	-2.5764	0	0	0.0099828	0.22586
ARID1A	5	0.14209	0.79238	0.024604	0.12317	0.42814	0.99999	0.18161	1.0166	0.046706	0.27451	0.30936	0.99996	-0.27293	-1.5106	0.13553	0.33402	0.13088	0.86551	-0.25682	-1.4361	0.23478	0.53416	0.15097	0.81174	-0.09819	-0.52968	0.59299	0.81912	0.59633	0.9991	-0.10932	-0.59953	0.59925	0.81797	0.54882	0.99999	0.053659	0.29618	0.74103	0.8499	0.76709	0.99985	-0.18918	-0.89707	0.35405	0.75	0.36968	0.56057
ARID1B	5	0.15584	0.27683	0.016681	0.095694	0.78191	0.99999	0.14337	0.25612	0.1005	0.40709	0.79786	0.99996	-0.036367	-0.063704	0.97581	0.98734	0.94921	0.99997	-0.099441	-0.17773	0.73728	0.89738	0.85894	0.99995	0.017225	0.028743	0.88782	0.9651	0.97707	0.9991	-0.22369	-0.3798	0.3161	0.61327	0.70409	0.99999	-0.037161	-0.064184	0.90284	0.9413	0.94882	0.99985	1.2887	2.0893	0.47039	0.77014	0.036679	0.27517
ARID2	5	0.022255	0.045252	0.26772	0.50431	0.96391	0.99999	-0.026283	-0.053775	0.93078	0.98821	0.95711	0.99996	-0.39615	-0.78506	0.025438	0.10777	0.43242	0.99997	0.011098	0.022835	0.79608	0.91515	0.98178	0.99995	-0.13923	-0.26516	0.43244	0.71271	0.79088	0.9991	-0.37589	-0.7266	0.1201	0.41703	0.46747	0.99999	0.1375	0.27395	0.45621	0.63306	0.78412	0.99985	0.99088	1.7891	0.6422	0.89587	0.073605	0.30141
ARID3B	5	0.067136	0.34873	0.12552	0.33482	0.7273	0.99999	0.051032	0.26583	0.43078	0.75622	0.79037	0.99996	0.00070356	0.0036425	0.84696	0.93111	0.99709	0.99997	-0.2082	-1.0845	0.35071	0.63328	0.27813	0.99995	-0.0031352	-0.01588	0.97456	0.99069	0.98733	0.9991	0.55719	2.8832	0.13595	0.44536	0.0039371	0.065662	-0.47753	-2.4312	0.015847	0.058824	0.015048	0.15884	-0.19318	-0.86734	0.3432	0.74731	0.38576	0.57256
ARID4A	5	0.18053	0.17481	0.011259	0.081081	0.86123	0.99999	0.20141	0.19425	0.030025	0.2093	0.84598	0.99996	0.32729	0.31278	0.030442	0.12394	0.75445	0.99997	-0.078563	-0.075833	0.82152	0.92837	0.93955	0.99995	0.32226	0.30159	0.071726	0.25369	0.76296	0.9991	0.014093	0.013252	0.97832	0.99281	0.98943	0.99999	-0.40872	-0.38131	0.03628	0.10727	0.70297	0.99985	0.58854	0.50416	0.88407	0.97084	0.61415	0.76218
ARID4B	5	0.040549	0.063467	0.20058	0.431	0.94939	0.99999	0.081043	0.12756	0.28315	0.64057	0.8985	0.99996	0.3429	0.53533	0.025021	0.10777	0.59242	0.99997	0.36859	0.58506	0.041284	0.18199	0.55851	0.99995	0.18227	0.27336	0.29024	0.59068	0.78457	0.9991	0.36248	0.55731	0.2452	0.55419	0.57731	0.99999	-0.29694	-0.44901	0.14762	0.30836	0.65342	0.99985	1.3327	1.9092	0.45121	0.76144	0.056236	0.28998
ARID5A	5	-0.1	-0.099497	0.91493	0.9708	0.92074	0.99999	0.039264	0.039275	0.5	0.80146	0.96867	0.99996	-0.040156	-0.039993	0.95788	0.97703	0.9681	0.99997	-0.080093	-0.08013	0.81693	0.92537	0.93613	0.99995	0.30533	0.3013	0.081735	0.27451	0.76318	0.9991	0.35595	0.35378	0.25146	0.56093	0.72351	0.99999	-0.45138	-0.4431	0.020434	0.069602	0.65769	0.99985	1.3965	1.3155	0.42952	0.76144	0.18834	0.40182
ARID5B	5	-0.03448	-0.10589	0.58465	0.77802	0.91567	0.99999	-0.10021	-0.31044	0.54254	0.81875	0.75622	0.99996	-0.19265	-0.58736	0.32736	0.57848	0.55696	0.99997	-0.16916	-0.52522	0.46997	0.73329	0.59943	0.99995	0.068922	0.20435	0.65054	0.85911	0.83808	0.9991	0.18732	0.56751	0.52043	0.75927	0.57036	0.99999	0.6178	1.8987	0.0050042	0.026786	0.05761	0.3754	-0.17024	-0.43292	0.3945	0.75665	0.66507	0.79979
ARL6IP4	5	-0.051759	-0.18248	0.71351	0.86023	0.8552	0.99999	0.034055	0.12225	0.52419	0.81359	0.9027	0.99996	-0.22163	-0.7906	0.24646	0.49046	0.42918	0.99997	-0.40529	-1.4516	0.049208	0.20522	0.1466	0.80079	0.48342	1.7275	0.010842	0.061905	0.084086	0.92494	0.31496	1.1222	0.29942	0.59933	0.26179	0.95871	-0.25869	-0.90773	0.2035	0.38006	0.36402	0.99985	0.083426	0.25713	0.83611	0.97084	0.79708	0.88449
ARRB1	5	0.027332	0.10617	0.24937	0.48737	0.91545	0.99999	0.046317	0.18117	0.45413	0.7701	0.85624	0.99996	0.34788	1.3496	0.02377	0.10401	0.17716	0.99997	0.33888	1.3362	0.063386	0.24204	0.18148	0.90099	-0.18415	-0.66415	0.29608	0.59815	0.50659	0.9991	-0.017543	-0.065687	0.87698	0.95461	0.94763	0.99999	0.17341	0.6606	0.35321	0.54563	0.50887	0.99985	0.41555	1.3722	0.96789	0.98517	0.17	0.38821
ART1	5	-0.022106	-0.11625	0.49833	0.71643	0.90746	0.99999	-0.0097283	-0.051338	0.81401	0.9558	0.95906	0.99996	-0.39045	-2.0239	0.028357	0.11785	0.042981	0.45808	-0.31062	-1.6388	0.1397	0.3833	0.10125	0.62684	-0.036788	-0.18672	0.87073	0.95612	0.85188	0.9991	-0.079751	-0.41053	0.68349	0.864	0.68142	0.99999	-0.089942	-0.4651	0.71309	0.83537	0.64186	0.99985	-0.27454	-1.2252	0.19183	0.65997	0.2205	0.4271
ART3	5	0.14332	0.3382	0.023353	0.12254	0.73521	0.99999	0.18056	0.42837	0.047957	0.27778	0.66838	0.99996	0.1852	0.43112	0.19349	0.42413	0.66638	0.99997	0.11949	0.28511	0.4191	0.69025	0.77556	0.99995	0.51623	1.1631	0.0075063	0.047368	0.24478	0.9991	1.2086	2.8508	0	0	0.0043616	0.069727	0.23527	0.54062	0.22686	0.40933	0.58877	0.99985	0.1802	0.34775	0.8995	0.97084	0.72803	0.83853
ART4	5	-0.18464	-0.20708	0.31151	0.5504	0.83595	0.99999	-0.27338	-0.30367	0.013761	0.12132	0.76138	0.99996	-0.58969	-0.62717	0	0	0.53055	0.99997	-0.55188	-0.61422	0.0045872	0.030986	0.53907	0.99995	-0.30855	-0.31496	0.065054	0.23817	0.75279	0.9991	-0.28471	-0.29886	0.22394	0.537	0.76505	0.99999	-0.60728	-0.63543	0.001251	0.0076142	0.52515	0.99985	1.7165	1.8107	0.32777	0.73852	0.070188	0.30045
ART5	5	-0.17812	-0.67173	0.34237	0.57939	0.50175	0.99999	-0.038782	-0.14669	0.97957	0.99369	0.88338	0.99996	-0.25346	-0.93479	0.17098	0.39255	0.34989	0.99997	-0.018613	-0.071049	0.9191	0.97264	0.94336	0.99995	0.14863	0.53355	0.37823	0.66839	0.59366	0.9991	0.2447	0.89969	0.39867	0.6676	0.36828	0.99999	-0.26454	-0.96205	0.19224	0.36558	0.33602	0.99985	0.21268	0.68045	0.91159	0.97084	0.49622	0.66552
ASF1A	5	-0.095965	-0.066869	0.94495	0.97944	0.94669	0.99999	-0.14787	-0.10336	0.28607	0.64292	0.91768	0.99996	-0.25667	-0.17361	0.16347	0.38058	0.86217	0.99997	-0.34175	-0.23966	0.10634	0.32861	0.8106	0.99995	0.030372	0.01929	0.8211	0.94031	0.98461	0.9991	-0.57581	-0.3667	0.013761	0.084399	0.71384	0.99999	-0.77435	-0.49541	0	0	0.62031	0.99985	2.2086	1.4811	0.18432	0.65051	0.13859	0.35983
ASF1B	5	-0.042974	-0.12397	0.64512	0.81636	0.90134	0.99999	0.019633	0.056911	0.603	0.85109	0.95462	0.99996	0.0076365	0.022041	0.80901	0.91208	0.98242	0.99997	0.10986	0.3187	0.44537	0.71486	0.74996	0.99995	0.051366	0.14607	0.72686	0.89264	0.88387	0.9991	-0.14789	-0.42272	0.48832	0.74969	0.6725	0.99999	-0.52144	-1.4797	0.0079233	0.034862	0.13895	0.63282	0.6484	1.6964	0.85488	0.97084	0.089817	0.31287
ASH1L	5	-0.29261	-0.35986	0.017515	0.098824	0.71896	0.99999	-0.21082	-0.25988	0.091326	0.38624	0.79496	0.99996	-0.50777	-0.60723	0.0020851	0.013928	0.5437	0.99997	-0.60064	-0.73874	0.00083403	0.0064516	0.46006	0.99995	-0.23838	-0.27254	0.16722	0.44092	0.78521	0.9991	-0.37356	-0.43783	0.1226	0.42203	0.66151	0.99999	-0.35927	-0.42572	0.072143	0.18211	0.67031	0.99985	-0.25203	-0.25455	0.22394	0.68457	0.79907	0.88547
ASH2L	5	0.23255	0.87025	0.0016681	0.018018	0.38417	0.99999	0.1303	0.48993	0.12344	0.45427	0.62419	0.99996	-0.41927	-1.5429	0.014178	0.068273	0.12286	0.8448	-0.53471	-2.0004	0.0083403	0.054795	0.045462	0.39357	-0.48442	-1.7189	0.0033361	0.023121	0.085638	0.9339	-0.25834	-0.93869	0.26105	0.57052	0.34789	0.99999	-1.35	-4.7133	0	0	2.44e-06	0.00034379	-0.50671	-1.5472	0.020017	0.17021	0.12183	0.34573
ASXL1	5	-0.21762	-0.7814	0.16681	0.38986	0.43457	0.99999	-0.081528	-0.29369	0.67139	0.89203	0.769	0.99996	-0.31549	-1.1056	0.080484	0.23945	0.26889	0.99997	-0.40818	-1.4698	0.047123	0.19894	0.14162	0.79162	-0.36865	-1.2247	0.020434	0.099593	0.22067	0.9991	-0.67628	-2.2791	0.0045872	0.036913	0.02266	0.21226	-0.36868	-1.2729	0.066722	0.17279	0.20306	0.79958	-0.45179	-1.3286	0.041284	0.27731	0.18399	0.39763
ASXL3	5	0.048601	0.23682	0.17473	0.40288	0.81279	0.99999	-0.033899	-0.16696	0.98123	0.99369	0.8674	0.99996	0.11742	0.57474	0.38198	0.6326	0.56546	0.99997	-0.046247	-0.22798	0.97039	0.9919	0.81966	0.99995	0.18305	0.88062	0.28941	0.58963	0.37852	0.9991	-0.0037426	-0.018085	0.91701	0.96872	0.98557	0.99999	-0.42653	-2.0341	0.030442	0.095052	0.04194	0.31064	0.096716	0.4029	0.84946	0.97084	0.68702	0.81438
ATAD2B	5	-0.072223	-0.089428	0.87573	0.94851	0.92874	0.99999	-0.0020063	-0.0024902	0.74646	0.93326	0.99801	0.99996	-0.22843	-0.2778	0.23103	0.47004	0.78117	0.99997	-0.18353	-0.22833	0.41993	0.69067	0.81939	0.99995	0.13938	0.16559	0.40575	0.69599	0.86848	0.9991	0.037387	0.045062	0.95329	0.98028	0.96406	0.99999	-0.29325	-0.35216	0.15346	0.31779	0.72472	0.99985	0.79418	0.88862	0.78023	0.96893	0.37421	0.56349
ATE1	5	-0.080546	-0.07606	0.94245	0.97944	0.93937	0.99999	-0.22274	-0.21066	0.07256	0.3501	0.83315	0.99996	-0.050198	-0.047359	0.90784	0.95566	0.96223	0.99997	-0.13184	-0.12493	0.60175	0.82663	0.90058	0.99995	0.072512	0.068501	0.63636	0.84872	0.94539	0.9991	-0.085797	-0.080774	0.66305	0.8527	0.93562	0.99999	-0.21975	-0.20591	0.2965	0.49136	0.83686	0.99985	1.3172	1.1704	0.46038	0.77014	0.24184	0.44779
ATF7IP	5	0.19866	0.071261	0.0070892	0.059649	0.94319	0.99999	0.023729	0.0085365	0.5809	0.8389	0.99319	0.99996	0.49435	0.17694	0.00083403	0.0062112	0.85956	0.99997	0.29927	0.10892	0.089241	0.29972	0.91326	0.99995	-0.29688	-0.0983	0.077982	0.26638	0.92169	0.9991	-0.54305	-0.18218	0.020434	0.11343	0.85544	0.99999	-0.15069	-0.051834	0.49333	0.66349	0.95866	0.99985	2.9243	1.0291	0.013344	0.13008	0.30343	0.5006
ATF7IP2	5	0.17727	0.63691	0.012093	0.084548	0.52418	0.99999	0.29727	1.0767	0.0025021	0.035503	0.28162	0.99996	0.13772	0.48541	0.32027	0.56889	0.62739	0.99997	0.49301	1.8037	0.010008	0.062827	0.071274	0.51503	0.098346	0.32857	0.5392	0.78174	0.74248	0.9991	0.10608	0.3638	0.75021	0.8982	0.716	0.99999	0.19441	0.67659	0.30317	0.49897	0.49867	0.99985	0.051623	0.15039	0.80525	0.97084	0.88046	0.93855
ATM	5	0.0069859	0.027199	0.33611	0.57654	0.9783	0.99999	-0.12276	-0.47928	0.40492	0.73601	0.63174	0.99996	-0.31854	-1.2268	0.073812	0.22433	0.21991	0.99997	-0.53671	-2.092	0.0075063	0.05	0.036436	0.33735	-0.62256	-2.2795	0	0	0.022637	0.43426	-1.0987	-4.0393	0	0	5.36e-05	0.0029213	-0.45882	-1.7398	0.017932	0.063328	0.081899	0.46429	-0.012846	-0.042867	0.72227	0.94809	0.96581	0.98374
ATP1A1	5	0.03893	0.11607	0.20684	0.43723	0.90759	0.99999	-0.014852	-0.044752	0.85154	0.9637	0.96431	0.99996	-1.3742	-4.018	0	0	5.87e-05	0.0074079	-1.2021	-3.58	0	0	0.00034356	0.014274	-0.84335	-2.4625	0	0	0.013796	0.34427	-1.111	-3.2264	0	0	0.0012534	0.030671	-1.2747	-3.6433	0	0	0.00026913	0.0092197	-1.1464	-2.8446	0	0	0.0044463	0.1904
ATP2C1	5	0.015067	0.01944	0.29942	0.54026	0.98449	0.99999	0.17126	0.22235	0.056714	0.3029	0.82404	0.99996	-0.40121	-0.49458	0.022936	0.10166	0.6209	0.99997	-0.62685	-0.79857	0.00041701	0.0033898	0.42454	0.99995	0.3922	0.4741	0.030025	0.13091	0.63543	0.9991	0.16023	0.19722	0.60092	0.81829	0.84366	0.99999	0.14735	0.18337	0.42327	0.60561	0.85451	0.99985	-0.44244	-0.45067	0.046289	0.3	0.65223	0.78912
ATP4A	5	0.12652	0.50552	0.031693	0.14074	0.61319	0.99999	0.18203	0.73505	0.046706	0.27451	0.46231	0.99996	0.024443	0.097292	0.73061	0.87556	0.92249	0.99997	-0.013253	-0.053532	0.89491	0.95846	0.95731	0.99995	0.0904	0.34765	0.57048	0.80565	0.7281	0.9991	-0.15831	-0.6152	0.4608	0.72412	0.53842	0.99999	-0.13056	-0.50933	0.55922	0.72252	0.61052	0.99985	-0.029298	-0.096875	0.69349	0.93375	0.92283	0.96059
ATP4B	5	0.15256	0.35934	0.017098	0.097156	0.71934	0.99999	0.02966	0.069989	0.54754	0.82217	0.9442	0.99996	0.04011	0.094241	0.66806	0.84628	0.92492	0.99997	-0.087465	-0.2065	0.78315	0.91226	0.8364	0.99995	-0.0052975	-0.012255	0.98374	0.99368	0.99022	0.9991	0.14979	0.35006	0.62761	0.83518	0.7263	0.99999	0.090419	0.21147	0.60467	0.756	0.83252	0.99985	1.0618	2.3488	0.59049	0.85611	0.018833	0.27158
ATP5D	5	0.25414	0.97436	0.00041701	0.0055556	0.32988	0.99999	0.1718	0.66122	0.056714	0.3029	0.50847	0.99996	-1.0055	-3.7062	0	0	0.00021042	0.019408	-1.2694	-4.782	0	0	1.74e-06	0.00040238	-1.103	-3.8975	0	0	9.72e-05	0.016254	-1.2232	-4.3691	0	0	1.25e-05	0.0010254	-0.5874	-2.1613	0.0033361	0.018692	0.030671	0.25188	-1.2359	-3.7156	0	0	0.00020274	0.048617
ATR	5	-0.11612	-0.22978	0.77606	0.89557	0.81826	0.99999	0.19958	0.40171	0.031693	0.2153	0.6879	0.99996	-1.7761	-2.9229	0	0	0.0034682	0.0904	-2.1795	-3.7896	0	0	0.00015089	0.008825	-1.1851	-1.8412	0	0	0.065585	0.81488	-1.5117	-2.4096	0	0	0.015969	0.16744	-1.5632	-2.5416	0	0	0.011033	0.13163	-1.6395	-2.1346	0	0	0.032796	0.27517
ATRIP	5	0.040264	0.19266	0.20142	0.43125	0.84722	0.99999	0.064687	0.31106	0.36197	0.70986	0.75576	0.99996	-0.2174	-1.0335	0.25813	0.50284	0.30137	0.99997	-0.03721	-0.17909	0.995	0.99624	0.85787	0.99995	-0.50899	-2.339	0.0020851	0.014881	0.019336	0.38437	-0.57539	-2.6747	0.013761	0.084399	0.0074799	0.098015	0.13609	0.64546	0.4583	0.63306	0.51863	0.99985	-0.32267	-1.302	0.13428	0.56195	0.19292	0.40459
ATRX	5	-0.19342	-0.24275	0.2648	0.50356	0.8082	0.99999	-0.47743	-0.58573	0	0	0.55806	0.99996	-0.65306	-0.75437	0	0	0.45063	0.99997	-0.7074	-0.87277	0	0	0.38279	0.99995	-0.83964	-0.86452	0	0	0.3873	0.9991	-1.3271	-1.3804	0	0	0.16746	0.75676	-0.6871	-0.77144	0.00041701	0.0026042	0.44045	0.99985	-0.74026	-0.6692	0.001251	0.02381	0.50337	0.67024
ATXN3	5	-0.19704	-0.16685	0.24312	0.47865	0.86749	0.99999	-0.25334	-0.21497	0.030442	0.21037	0.82979	0.99996	-0.40177	-0.33488	0.022936	0.10166	0.73771	0.99997	-0.31052	-0.26457	0.14012	0.38356	0.79134	0.99995	-0.20715	-0.1684	0.23812	0.53166	0.86627	0.9991	-0.60345	-0.49227	0.010425	0.067751	0.62253	0.99999	-0.45425	-0.37382	0.019183	0.066667	0.70854	0.99985	1.862	1.5211	0.27273	0.70021	0.12824	0.35236
ATXN7	5	-0.040379	-0.019546	0.62886	0.80728	0.98441	0.99999	-0.029529	-0.014372	0.95329	0.99006	0.98853	0.99996	0.25498	0.12381	0.088407	0.25542	0.90147	0.99997	0.26853	0.13087	0.12344	0.36364	0.89588	0.99995	0.46389	0.22323	0.014178	0.075556	0.82336	0.9991	0.38276	0.18507	0.23061	0.54456	0.85317	0.99999	0.018056	0.0086889	0.8749	0.92873	0.99307	0.99985	2.1644	1.0209	0.20392	0.6729	0.30728	0.50401
AURKA	5	0.087743	0.14332	0.072977	0.23087	0.88604	0.99999	0.092603	0.15171	0.24187	0.60104	0.87941	0.99996	0.085232	0.13842	0.49291	0.72963	0.88991	0.99997	-0.10691	-0.17532	0.70726	0.88813	0.86083	0.99995	-0.74735	-1.1839	0	0	0.23644	0.9991	-1.0728	-1.6913	0	0	0.090781	0.54973	-0.26338	-0.42034	0.19349	0.36622	0.67424	0.99985	-0.14622	-0.20348	0.43953	0.76144	0.83876	0.9097
AURKB	5	0.18637	0.85966	0.0095913	0.0721	0.38998	0.99999	0.16431	0.76091	0.066305	0.32988	0.44671	0.99996	-0.69241	-3.1253	0	0	0.0017762	0.063792	-0.79941	-3.6749	0	0	0.00023795	0.01179	-0.35342	-1.5499	0.029191	0.12868	0.12118	0.9991	-0.50196	-2.2355	0.031693	0.14961	0.025381	0.22976	-0.65922	-2.9339	0.00041701	0.0026042	0.0033474	0.054606	-0.5952	-2.2441	0.0083403	0.096154	0.024829	0.27158
AURKC	5	-0.1705	-0.73623	0.38574	0.62206	0.46159	0.99999	-0.0056064	-0.02448	0.77356	0.94422	0.98047	0.99996	-0.030544	-0.13159	0.99833	0.99875	0.89531	0.99997	-0.11045	-0.48303	0.69433	0.88382	0.62908	0.99995	0.14069	0.58041	0.40033	0.68889	0.56164	0.9991	0.21669	0.92325	0.45496	0.72079	0.35588	0.99999	-0.17199	-0.7267	0.42118	0.60479	0.46741	0.99985	0.097783	0.35323	0.84946	0.97084	0.72392	0.83656
AVEN	5	0.13145	0.12122	0.029191	0.13566	0.90352	0.99999	0.11231	0.1025	0.17932	0.53933	0.91836	0.99996	-0.0098933	-0.0086791	0.88991	0.94634	0.99308	0.99997	0.15653	0.14567	0.31693	0.60174	0.88418	0.99995	0.92738	0.80198	0	0	0.42256	0.9991	1.1902	1.0786	0	0	0.28078	0.99984	-0.15027	-0.12891	0.49458	0.6635	0.89743	0.99985	0.4621	0.35282	0.9437	0.97882	0.72422	0.83656
AVP	5	0.086509	0.21143	0.074646	0.23553	0.83256	0.99999	0.16365	0.39958	0.068807	0.33951	0.689	0.99996	-0.20998	-0.50074	0.27982	0.5283	0.61655	0.99997	-0.37493	-0.91067	0.07548	0.26975	0.36247	0.99995	0.26424	0.62019	0.13011	0.37099	0.53513	0.9991	0.13378	0.31709	0.66639	0.85371	0.75118	0.99999	0.0031892	0.0075671	0.92952	0.95789	0.99396	0.99985	-0.18661	-0.38119	0.35905	0.75328	0.70306	0.8257
AVPR1A	5	-0.070532	-0.17099	0.86197	0.94384	0.86423	0.99999	0.017302	0.042128	0.61593	0.85972	0.9664	0.99996	-0.003047	-0.0073923	0.86072	0.93451	0.9941	0.99997	-0.02605	-0.063451	0.94621	0.98147	0.94941	0.99995	0.11589	0.27747	0.48165	0.74038	0.78142	0.9991	0.13429	0.32425	0.66639	0.85371	0.74575	0.99999	-0.088411	-0.21292	0.71852	0.83681	0.83139	0.99985	0.86079	1.9271	0.74187	0.95697	0.053968	0.28998
AVPR1B	5	-0.01491	-0.03763	0.4583	0.68218	0.96998	0.99999	-0.086845	-0.21959	0.63303	0.86895	0.82619	0.99996	0.11911	0.29916	0.3749	0.62604	0.76482	0.99997	0.32378	0.82367	0.074646	0.26975	0.41013	0.99995	-0.038936	-0.09435	0.85988	0.95023	0.92483	0.9991	-0.057715	-0.14241	0.75605	0.90035	0.88675	0.99999	-0.24035	-0.59363	0.2452	0.43267	0.55276	0.99985	0.73923	1.7064	0.81068	0.97084	0.087939	0.31129
AVPR2	5	-0.033245	-0.15182	0.57673	0.77697	0.87933	0.99999	-0.14715	-0.67194	0.28941	0.64332	0.50162	0.99996	-0.22384	-0.99379	0.24187	0.48536	0.32033	0.99997	-0.28542	-1.3096	0.17848	0.45339	0.19034	0.92584	0.028774	0.1209	0.82944	0.94223	0.90377	0.9991	-0.13843	-0.59852	0.51251	0.75631	0.54949	0.99999	-0.19767	-0.86355	0.35154	0.54487	0.38784	0.99985	-0.39312	-1.3996	0.072143	0.39498	0.16164	0.37996
AXL	5	-0.35823	-0.99934	0.00083403	0.0095694	0.31763	0.99999	-0.15993	-0.44849	0.23895	0.59688	0.6538	0.99996	-0.43267	-1.1733	0.013344	0.066253	0.24068	0.99997	-0.65853	-1.8355	0.00041701	0.0033898	0.066439	0.50199	-0.018622	-0.048582	0.96038	0.98545	0.96125	0.9991	-0.078708	-0.21121	0.68724	0.86464	0.83272	0.99999	0.45583	1.2638	0.030442	0.095052	0.20629	0.80831	-0.57714	-1.286	0.0095913	0.10502	0.19843	0.40674
B4GALT3	5	-0.018428	-0.057086	0.47832	0.69726	0.95448	0.99999	0.086158	0.27028	0.26522	0.62598	0.78695	0.99996	-0.31023	-0.94144	0.089241	0.2569	0.34648	0.99997	-0.69919	-2.1651	0	0	0.030377	0.29977	-0.091374	-0.26489	0.62344	0.84225	0.79109	0.9991	0.038983	0.11699	0.94704	0.97804	0.90686	0.99999	-0.59991	-1.7575	0.0016681	0.0098522	0.07884	0.45556	-0.40227	-0.98545	0.066305	0.38129	0.3244	0.51896
BAALC	5	-0.14013	-0.13236	0.59633	0.78528	0.8947	0.99999	-0.082101	-0.077923	0.66681	0.89012	0.93789	0.99996	0.062742	0.059302	0.57882	0.78998	0.95271	0.99997	-0.13848	-0.13154	0.57798	0.81839	0.89535	0.99995	0.062304	0.057765	0.67932	0.87066	0.95394	0.9991	0.14886	0.13976	0.63178	0.83636	0.88885	0.99999	-0.31045	-0.28949	0.12594	0.27455	0.77221	0.99985	1.5173	1.3689	0.39616	0.75665	0.17103	0.38913
BAD	5	0.023104	0.0082892	0.26647	0.50394	0.99339	0.99999	-0.09553	-0.034423	0.57339	0.8389	0.97254	0.99996	0.10374	0.037306	0.42827	0.67968	0.97024	0.99997	0.060637	0.021859	0.60801	0.82663	0.98256	0.99995	-0.058109	-0.020741	0.7744	0.91298	0.98345	0.9991	-0.21244	-0.075869	0.33987	0.62934	0.93952	0.99999	0.021039	0.0075178	0.86322	0.92164	0.994	0.99985	2.7639	0.98313	0.030025	0.22642	0.32554	0.52012
BAHD1	5	0.038176	0.06836	0.20767	0.43723	0.9455	0.99999	0.083973	0.15077	0.27023	0.62813	0.88016	0.99996	0.18841	0.3376	0.18474	0.41441	0.73567	0.99997	0.15804	0.28388	0.31109	0.59537	0.7765	0.99995	0.56167	1.0002	0.0025021	0.017804	0.31719	0.9991	0.79376	1.4222	0.026272	0.13263	0.15496	0.72146	0.17269	0.30817	0.35363	0.54563	0.75795	0.99985	1.195	2.0287	0.50209	0.77821	0.042489	0.27612
BANF2	5	-0.10956	-0.499	0.83028	0.92433	0.61778	0.99999	-0.040213	-0.18399	0.96997	0.99369	0.85402	0.99996	0.20307	0.92685	0.1593	0.37512	0.354	0.99997	0.32356	1.4825	0.075063	0.26975	0.13821	0.77718	-0.019271	-0.086355	0.95746	0.98456	0.93118	0.9991	-0.16603	-0.74914	0.44037	0.70777	0.45377	0.99999	0.04543	0.20588	0.77356	0.86967	0.83688	0.99985	0.02554	0.10213	0.77648	0.96729	0.91866	0.95936
BAP1	5	0.23618	0.53294	0.00083403	0.0095694	0.59407	0.99999	0.41135	0.93512	0	0	0.34973	0.99996	-0.42963	-0.90737	0.013761	0.067073	0.36421	0.99997	-0.5871	-1.2957	0.0020851	0.015244	0.19508	0.93937	-0.40431	-0.78888	0.01251	0.069284	0.43018	0.9991	-0.6147	-1.232	0.0091743	0.061453	0.21794	0.86651	-0.58718	-1.1978	0.0033361	0.018692	0.23101	0.8562	-0.17056	-0.29236	0.39366	0.75665	0.77001	0.86608
BARD1	5	-0.086648	-0.24181	0.98874	0.99622	0.80893	0.99999	0.1261	0.35661	0.13428	0.47704	0.72139	0.99996	-0.00033005	-0.00090457	0.85154	0.93114	0.99928	0.99997	0.10442	0.29742	0.45997	0.72709	0.76615	0.99995	0.050531	0.12845	0.72977	0.89331	0.8978	0.9991	-0.12139	-0.3187	0.55838	0.7956	0.74995	0.99999	-0.39333	-1.0308	0.050042	0.14118	0.30263	0.99686	0.43601	1.0054	0.95872	0.98335	0.31469	0.50934
BAZ1A	5	-0.0031353	-0.0018617	0.39366	0.62766	0.99851	0.99999	0.049561	0.029545	0.43995	0.76394	0.97643	0.99996	-0.049078	-0.028846	0.9141	0.96056	0.97699	0.99997	-0.29699	-0.1769	0.15847	0.41804	0.85959	0.99995	0.02127	0.012127	0.86989	0.95612	0.99032	0.9991	-0.38833	-0.22251	0.10759	0.38393	0.82391	0.99999	-0.20177	-0.11691	0.33945	0.53377	0.90693	0.99985	1.7967	1.0211	0.29858	0.7247	0.3072	0.50401
BAZ1B	5	-0.15561	-0.18538	0.48249	0.69994	0.85293	0.99999	-0.15331	-0.18444	0.26897	0.62813	0.85367	0.99996	-0.41873	-0.48822	0.014595	0.07014	0.62539	0.99997	-0.71614	-0.85515	0	0	0.39247	0.99995	0.027275	0.030452	0.8382	0.94549	0.97571	0.9991	-0.23385	-0.26686	0.29817	0.59833	0.78957	0.99999	-0.16582	-0.19191	0.44287	0.62324	0.84781	0.99985	1.679	1.8664	0.34195	0.74731	0.061989	0.29521
BAZ2A	5	0.14424	0.33225	0.022936	0.12168	0.7397	0.99999	0.11232	0.25926	0.1789	0.53933	0.79544	0.99996	0.066894	0.14944	0.56297	0.7815	0.88121	0.99997	0.051055	0.11888	0.64387	0.84603	0.90537	0.99995	0.17109	0.35115	0.31902	0.61817	0.72547	0.9991	-0.56268	-1.1447	0.015013	0.089776	0.25233	0.94208	-0.9841	-1.97	0	0	0.048841	0.3385	-0.20348	-0.34784	0.31359	0.73152	0.72796	0.83853
BAZ2B	5	-0.058377	-0.081831	0.76647	0.88964	0.93478	0.99999	-0.024419	-0.034304	0.91576	0.98211	0.97263	0.99996	-0.015575	-0.021781	0.92035	0.96291	0.98262	0.99997	0.031985	0.045044	0.71643	0.89247	0.96407	0.99995	0.16657	0.23206	0.32777	0.62352	0.81649	0.9991	0.11676	0.16277	0.71643	0.87902	0.8707	0.99999	0.014704	0.020456	0.88198	0.93295	0.98368	0.99985	0.027763	0.034339	0.77898	0.96788	0.97261	0.98461
BCHE	5	0.097989	0.41493	0.057131	0.19323	0.67819	0.99999	0.12144	0.51857	0.14929	0.50494	0.60406	0.99996	0.24512	1.0321	0.099666	0.27566	0.30201	0.99997	0.24561	1.0549	0.14929	0.40225	0.29146	0.99995	-0.047374	-0.18253	0.82485	0.94056	0.85516	0.9991	-0.3754	-1.4803	0.12052	0.41703	0.13879	0.68872	-0.021876	-0.089555	0.96664	0.97683	0.92864	0.99985	-0.20764	-0.68488	0.30817	0.72888	0.49342	0.66436
BCKDK	5	0.0062681	0.0055338	0.33987	0.57884	0.99558	0.99999	-0.033909	-0.03002	0.98123	0.99369	0.97605	0.99996	0.044566	0.039398	0.65179	0.84032	0.96857	0.99997	-0.12583	-0.1114	0.62219	0.83399	0.9113	0.99995	-0.084417	-0.074198	0.65471	0.85996	0.94085	0.9991	-0.23588	-0.20751	0.29441	0.59628	0.83561	0.99999	-0.41367	-0.36256	0.033778	0.101	0.71693	0.99985	1.7159	1.4682	0.32777	0.73852	0.14204	0.36469
BCL2	5	-0.10261	-0.11634	0.89324	0.9627	0.90738	0.99999	-0.1571	-0.17717	0.25021	0.6079	0.85937	0.99996	0.026368	0.029126	0.72352	0.8723	0.97676	0.99997	0.041106	0.047311	0.67973	0.87594	0.96227	0.99995	0.17193	0.18061	0.31651	0.61817	0.85668	0.9991	0.24444	0.2652	0.39908	0.66783	0.79086	0.99999	-0.23471	-0.25232	0.25938	0.44942	0.80079	0.99985	1.9523	2.1116	0.25063	0.68514	0.03472	0.27517
BCL2A1	5	0.20338	0.33718	0.0070892	0.059649	0.73598	0.99999	0.17087	0.28275	0.056714	0.3029	0.77737	0.99996	0.26457	0.43121	0.077148	0.23154	0.66632	0.99997	0.46957	0.7888	0.015847	0.094059	0.43023	0.99995	0.36177	0.56807	0.048374	0.19237	0.56999	0.9991	0.55247	0.89207	0.13845	0.44846	0.37236	0.99999	0.084617	0.1355	0.62802	0.77124	0.89222	0.99985	0.32314	0.4509	0.97456	0.98816	0.65206	0.78912
BCL2L1	5	-0.26042	-1.3492	0.054212	0.18625	0.17729	0.99999	-0.10675	-0.55554	0.50125	0.80146	0.57852	0.99996	-0.58268	-2.9587	0.00041701	0.0032573	0.003089	0.086146	-0.69777	-3.6125	0	0	0.0003032	0.01322	-0.08412	-0.41896	0.65555	0.85996	0.67525	0.9991	-0.30494	-1.5351	0.20267	0.52654	0.12476	0.64476	-0.6199	-3.1112	0.00041701	0.0026042	0.0018635	0.035097	-0.95196	-4.047	0	0	5.19e-05	0.020093
BCL2L2	5	0.019332	0.10976	0.28232	0.52238	0.9126	0.99999	0.094779	0.54096	0.23061	0.58457	0.58854	0.99996	-0.30158	-1.6921	0.097998	0.27262	0.090618	0.70098	-0.42166	-2.401	0.039199	0.1757	0.016352	0.20369	-0.16201	-0.87237	0.36322	0.65538	0.38301	0.9991	-0.19339	-1.0681	0.3774	0.65818	0.28548	0.99999	-0.17798	-0.99023	0.40492	0.59027	0.32206	0.99985	-0.43614	-2.0313	0.047957	0.30585	0.042228	0.27517
BCL6	5	-0.14085	-0.30943	0.59133	0.78213	0.75699	0.99999	-0.18423	-0.40328	0.16013	0.52459	0.68675	0.99996	-0.32211	-0.68229	0.070892	0.21795	0.49506	0.99997	-0.53077	-1.1604	0.0087573	0.056911	0.24588	0.99995	-0.028786	-0.058308	0.91326	0.97177	0.9535	0.9991	0.050242	0.10534	0.9141	0.96777	0.91611	0.99999	-0.16494	-0.34665	0.44412	0.62427	0.72885	0.99985	-0.32321	-0.5703	0.13428	0.56195	0.56848	0.72977
BCOR	5	-0.0080266	-0.0045172	0.42118	0.65288	0.9964	0.99999	-0.028847	-0.016248	0.95038	0.99006	0.98704	0.99996	0.10143	0.056825	0.43536	0.68504	0.95468	0.99997	0.036919	0.020871	0.69808	0.88525	0.98335	0.99995	-0.047814	-0.026308	0.82319	0.94056	0.97901	0.9991	-0.28806	-0.15913	0.21977	0.53503	0.87357	0.99999	0.13848	0.077103	0.45038	0.63011	0.93854	0.99985	2.2825	1.2539	0.16097	0.61859	0.20988	0.41759
BCORL1	5	0.072082	0.092478	0.11384	0.31634	0.92632	0.99999	0.10213	0.13116	0.20601	0.55882	0.89565	0.99996	0.41037	0.52482	0.0083403	0.045977	0.59971	0.99997	0.26029	0.33591	0.13303	0.37618	0.73694	0.99995	0.23047	0.2861	0.18515	0.47084	0.7748	0.9991	0.17295	0.21798	0.56297	0.79599	0.82744	0.99999	0.52125	0.66409	0.013761	0.053922	0.50664	0.99985	0.37307	0.42643	0.99416	0.99791	0.6698	0.80095
BCR	5	-0.10477	-0.44154	0.87448	0.94758	0.65883	0.99999	-0.040163	-0.17002	0.96997	0.99369	0.865	0.99996	0.040956	0.17259	0.66389	0.84628	0.86297	0.99997	-0.071849	-0.30437	0.85154	0.93759	0.76084	0.99995	-0.12098	-0.491	0.50125	0.7555	0.62342	0.9991	-0.088588	-0.36843	0.6543	0.84719	0.71255	0.99999	-0.096484	-0.40262	0.6839	0.81349	0.68722	0.99985	0.76007	2.9293	0.8015	0.97084	0.0033968	0.17774
BDH1	5	0.0049389	0.0050617	0.34654	0.58357	0.99596	0.99999	-0.012154	-0.012507	0.83361	0.96198	0.99002	0.99996	0.13703	0.13911	0.32152	0.57027	0.88937	0.99997	0.2075	0.21661	0.21143	0.50398	0.82851	0.99995	0.0049036	0.0049078	0.93536	0.97437	0.99608	0.9991	0.058347	0.058327	0.88782	0.95874	0.95349	0.99999	-0.28758	-0.28434	0.15888	0.32428	0.77615	0.99985	0.11538	0.10127	0.86113	0.97084	0.91933	0.95936
BDKRB2	5	-0.21995	-0.54493	0.15847	0.38	0.5858	0.99999	-0.17158	-0.42598	0.19808	0.55413	0.67012	0.99996	-0.073294	-0.17999	0.81068	0.91225	0.85716	0.99997	-0.065746	-0.16425	0.8824	0.95574	0.86954	0.99995	0.028724	0.068637	0.82986	0.94223	0.94528	0.9991	-0.028033	-0.067937	0.8407	0.94	0.94584	0.99999	-0.31089	-0.75263	0.12594	0.27455	0.45167	0.99985	0.71637	1.6332	0.81902	0.97084	0.10243	0.32534
BDP1	5	0.023247	0.090203	0.26564	0.50356	0.92813	0.99999	-0.062312	-0.24307	0.80359	0.95255	0.80795	0.99996	-0.281	-1.0717	0.1226	0.31177	0.28384	0.99997	-0.16944	-0.6633	0.46789	0.73329	0.50714	0.99995	-0.29649	-1.0976	0.078816	0.26847	0.27237	0.9991	-0.6239	-2.3137	0.0087573	0.060172	0.020683	0.19999	0.17607	0.67117	0.34487	0.53876	0.50211	0.99985	0.1512	0.49222	0.88407	0.97084	0.62256	0.76796
BEGAIN	5	0.008249	0.0022475	0.33153	0.57153	0.99821	0.99999	-0.012401	-0.00339	0.83778	0.96305	0.9973	0.99996	0.11766	0.032001	0.38115	0.63165	0.97447	0.99997	-0.015846	-0.0043375	0.90575	0.96576	0.99654	0.99995	-0.088251	-0.023165	0.63386	0.84752	0.98152	0.9991	0.036011	0.0096733	0.95621	0.98117	0.99228	0.99999	-0.43702	-0.11644	0.025021	0.081855	0.9073	0.99985	2.6074	0.70264	0.049208	0.30971	0.48228	0.65673
BHLHE23	5	-0.029288	-0.084681	0.55171	0.76264	0.93252	0.99999	-0.17595	-0.50976	0.1839	0.54377	0.61022	0.99996	-0.20255	-0.57505	0.30067	0.54856	0.56526	0.99997	-0.054454	-0.15916	0.93411	0.97859	0.87354	0.99995	0.02025	0.055638	0.87239	0.95612	0.95563	0.9991	-0.2752	-0.76282	0.23853	0.55106	0.44557	0.99999	0.50738	1.4559	0.01543	0.05873	0.14542	0.64698	0.31275	0.76729	0.96872	0.98517	0.44291	0.6244
BLK	5	0.064114	0.10068	0.13303	0.34449	0.9198	0.99999	0.22554	0.35696	0.018349	0.15225	0.72112	0.99996	0.10716	0.16311	0.41493	0.666	0.87043	0.99997	0.093375	0.14892	0.49625	0.75174	0.88162	0.99995	0.67542	0.98916	0	0	0.32259	0.9991	0.82543	1.2656	0.020434	0.11343	0.20566	0.8514	-0.27049	-0.39409	0.18265	0.35466	0.69352	0.99985	0.11772	0.14614	0.86364	0.97084	0.88381	0.94111
BLM	5	0.47971	1.3646	0	0	0.17239	0.99999	0.61393	1.7702	0	0	0.076687	0.99996	-0.3707	-1.0044	0.035029	0.13376	0.31518	0.99997	-0.27753	-0.78617	0.19641	0.48507	0.43177	0.99995	0.15801	0.41589	0.35071	0.6415	0.67749	0.9991	0.021607	0.057948	0.99875	0.99917	0.95379	0.99999	-0.025109	-0.067643	0.95204	0.96943	0.94607	0.99985	0.15915	0.35896	0.88574	0.97084	0.71963	0.83349
BMI1	5	0.081045	0.086128	0.08799	0.26441	0.93136	0.99999	0.15447	0.16522	0.082569	0.37218	0.86877	0.99996	0.081765	0.086342	0.50542	0.73694	0.93119	0.99997	0.057078	0.061161	0.61843	0.83231	0.95123	0.99995	0.12548	0.12769	0.45288	0.7213	0.89839	0.9991	0.045397	0.047075	0.93161	0.97346	0.96245	0.99999	0.22077	0.23148	0.25438	0.44235	0.81694	0.99985	1.6083	1.6033	0.36864	0.75508	0.10888	0.33367
BMP2K	5	-0.20035	-0.2058	0.22686	0.45523	0.83695	0.99999	-0.15566	-0.16093	0.25855	0.61815	0.87215	0.99996	0.019698	0.020033	0.74771	0.88299	0.98402	0.99997	-0.11063	-0.11545	0.69349	0.88382	0.90809	0.99995	-0.043728	-0.041858	0.8432	0.94756	0.96661	0.9991	-0.2792	-0.27254	0.23353	0.54634	0.78521	0.99999	-0.48258	-0.471	0.015013	0.058158	0.63764	0.99985	1.3618	1.2767	0.44162	0.76144	0.20171	0.40969
BMPR1A	5	-0.12696	-0.20553	0.69766	0.85097	0.83716	0.99999	-0.032012	-0.052036	0.96831	0.99369	0.9585	0.99996	-0.1708	-0.27553	0.39867	0.64946	0.78291	0.99997	-0.40147	-0.65213	0.052544	0.21502	0.51432	0.99995	-0.17949	-0.28248	0.31068	0.61261	0.77758	0.9991	-0.65904	-1.0393	0.0066722	0.048193	0.29865	0.99999	-0.50187	-0.79756	0.010008	0.041522	0.42513	0.99985	1.0792	1.6423	0.57631	0.84526	0.10052	0.324
BMPR1B	5	-0.13936	-0.13885	0.6005	0.78743	0.88957	0.99999	-0.13462	-0.13409	0.34529	0.69843	0.89333	0.99996	-0.26393	-0.26155	0.15096	0.3602	0.79366	0.99997	-0.19814	-0.19769	0.38198	0.65951	0.84329	0.99995	0.020071	0.019736	0.87364	0.95662	0.98425	0.9991	-0.10405	-0.10275	0.61468	0.82679	0.91816	0.99999	-0.31523	-0.31077	0.11718	0.26043	0.75598	0.99985	1.5367	1.4841	0.38949	0.75665	0.13779	0.35983
BMPR2	5	-0.091161	-0.062201	0.9804	0.99198	0.9504	0.99999	-0.085802	-0.058732	0.6372	0.87016	0.95317	0.99996	-0.54704	-0.37324	0.00083403	0.0062112	0.70897	0.99997	-0.54079	-0.36998	0.0062552	0.041783	0.7114	0.99995	0.17632	0.12024	0.30609	0.61047	0.90429	0.9991	0.05018	0.034228	0.9141	0.96777	0.97269	0.99999	-0.39856	-0.27041	0.044621	0.12784	0.78684	0.99985	1.7455	1.1571	0.3186	0.73282	0.24722	0.4522
BMX	5	-0.14066	-0.73201	0.59341	0.78359	0.46416	0.99999	-0.25682	-1.3388	0.027106	0.19637	0.18064	0.99996	-0.43633	-2.2243	0.012093	0.061441	0.026127	0.32632	-0.20648	-1.0829	0.3578	0.63934	0.27884	0.99995	-0.13661	-0.67121	0.4437	0.71505	0.50209	0.9991	0.024908	0.12639	0.99124	0.99623	0.89942	0.99999	-0.44803	-2.2504	0.021685	0.072931	0.024424	0.21298	-0.66444	-2.7611	0.0029191	0.042683	0.0057604	0.2002
BPTF	5	0.35008	0.754	0	0	0.45085	0.99999	0.24296	0.52501	0.010842	0.10196	0.59958	0.99996	0.61396	1.3124	0	0	0.18937	0.99997	0.4218	0.92458	0.022102	0.11778	0.35519	0.99995	0.18627	0.36476	0.28107	0.58398	0.71529	0.9991	0.5761	1.1949	0.1251	0.42674	0.23212	0.9018	0.08711	0.17782	0.61968	0.76677	0.85886	0.99985	0.64205	1.124	0.85988	0.97084	0.261	0.46708
BRAF	5	-0.098784	-0.063008	0.92244	0.97359	0.94976	0.99999	0.075557	0.048372	0.30984	0.66458	0.96142	0.99996	0.030936	0.01977	0.70601	0.86821	0.98423	0.99997	-0.057475	-0.036794	0.9191	0.97264	0.97065	0.99995	-0.080261	-0.050909	0.66931	0.8643	0.9594	0.9991	0.06569	0.041848	0.85905	0.94366	0.96662	0.99999	-0.19452	-0.1235	0.35988	0.55038	0.90171	0.99985	2.0793	1.3007	0.22352	0.68455	0.19335	0.40459
BRCA1	5	0.19199	0.17867	0.0087573	0.069307	0.85819	0.99999	0.21806	0.20324	0.023353	0.18006	0.83895	0.99996	-0.065214	-0.058976	0.84821	0.93111	0.95297	0.99997	-0.1866	-0.17345	0.41201	0.68421	0.8623	0.99995	-0.5361	-0.45213	0.001251	0.010067	0.65118	0.9991	-0.62679	-0.53932	0.0083403	0.05814	0.58966	0.99999	-0.19704	-0.17464	0.35321	0.54563	0.86136	0.99985	1.7953	1.5623	0.29858	0.7247	0.11822	0.34238
BRCA2	5	0.1989	0.13639	0.0070892	0.059649	0.89152	0.99999	0.078016	0.053807	0.29733	0.65114	0.95709	0.99996	-0.19229	-0.12818	0.32819	0.5791	0.89801	0.99997	-0.17723	-0.1223	0.43661	0.7041	0.90266	0.99995	-0.069739	-0.044363	0.71893	0.8882	0.96462	0.9991	0.026387	0.017289	0.98499	0.99495	0.98621	0.99999	0.32103	0.21456	0.11051	0.24883	0.83011	0.99985	2.0514	1.3003	0.23061	0.68457	0.19349	0.40459
BRCC3	5	0.074005	0.49699	0.10926	0.30787	0.61919	0.99999	-0.029731	-0.20011	0.95496	0.99006	0.8414	0.99996	0.060531	0.40591	0.58674	0.79762	0.68481	0.99997	-0.0041662	-0.028065	0.85655	0.94048	0.97761	0.99995	-0.097185	-0.63734	0.59716	0.82073	0.5239	0.9991	-0.3749	-2.4749	0.12052	0.41703	0.013328	0.14865	-0.14192	-0.94353	0.51668	0.68529	0.34541	0.99985	0.25905	1.5594	0.94245	0.97878	0.1189	0.34269
BRD1	5	0.20803	0.025071	0.0058382	0.052434	0.98	0.99999	0.089551	0.010855	0.25521	0.61569	0.99134	0.99996	0.36696	0.04426	0.017515	0.082515	0.9647	0.99997	0.21751	0.026429	0.19266	0.47727	0.97892	0.99995	0.41911	0.04917	0.025855	0.11877	0.96078	0.9991	0.33031	0.039323	0.2769	0.58042	0.96863	0.99999	0.10768	0.012782	0.55254	0.71816	0.9898	0.99985	3.7556	0.45397	0	0	0.64985	0.78786
BRD2	5	0.12124	0.47148	0.037114	0.15652	0.6373	0.99999	0.27193	1.064	0.0041701	0.050761	0.28735	0.99996	-0.2408	-0.89399	0.20058	0.43255	0.37133	0.99997	-0.21111	-0.82076	0.34112	0.62111	0.41178	0.99995	-0.60688	-2.1029	0	0	0.035478	0.55563	-0.79895	-2.8067	0.00083403	0.008547	0.0050058	0.075891	-0.65044	-2.3267	0.00041701	0.0026042	0.019984	0.19016	-0.075798	-0.23858	0.60342	0.86388	0.81143	0.89381
BRD3	5	0.052403	0.31425	0.16055	0.38105	0.75333	0.99999	0.19916	1.2009	0.03211	0.2169	0.2298	0.99996	-0.11245	-0.67508	0.63303	0.82635	0.49962	0.99997	-0.18987	-1.1442	0.40242	0.67577	0.25255	0.99995	-0.015292	-0.091111	0.97289	0.98982	0.9274	0.9991	-0.022609	-0.13508	0.85905	0.94366	0.89255	0.99999	-0.71012	-4.1838	0	0	2.87e-05	0.0017623	0.08018	0.42158	0.83445	0.97084	0.67333	0.8037
BRD4	5	0.044014	0.14538	0.18932	0.41805	0.88441	0.99999	0.0082498	0.027326	0.67264	0.89215	0.9782	0.99996	0.21935	0.72415	0.13344	0.33024	0.46898	0.99997	0.077788	0.25799	0.54504	0.78498	0.79641	0.99995	-0.27011	-0.85982	0.11384	0.33998	0.38989	0.9991	-0.48525	-1.5628	0.036697	0.16698	0.11811	0.62939	0.21205	0.69619	0.26689	0.45845	0.48631	0.99985	0.78657	2.3948	0.78482	0.97084	0.016628	0.26582
BRD7	5	0.084964	0.4191	0.079233	0.24516	0.67514	0.99999	0.1071	0.53128	0.19099	0.54982	0.59523	0.99996	-0.058559	-0.28821	0.87198	0.93893	0.77318	0.99997	-0.11673	-0.57902	0.66305	0.85992	0.56257	0.99995	-0.44599	-2.1483	0.0083403	0.050505	0.03169	0.52905	-0.53863	-2.6038	0.022102	0.11883	0.0092206	0.11433	-0.088477	-0.43121	0.71768	0.83666	0.66632	0.99985	0.088417	0.37773	0.84112	0.97084	0.70563	0.82621
BRD8	5	0.1616	0.16125	0.015013	0.091603	0.8719	0.99999	0.071731	0.071738	0.33278	0.68814	0.94281	0.99996	-0.70045	-0.67885	0	0	0.49723	0.99997	-0.90351	-0.8916	0	0	0.37261	0.99995	-0.1859	-0.17756	0.29066	0.59068	0.85907	0.9991	-0.64366	-0.61484	0.0066722	0.048193	0.53866	0.99999	-1.7053	-1.5729	0	0	0.11573	0.56357	0.94328	0.84481	0.6839	0.93137	0.39822	0.58614
BRD9	5	0.13156	0.38412	0.029191	0.13566	0.70089	0.99999	0.049153	0.1432	0.44245	0.76662	0.88613	0.99996	0.54298	1.5725	0.00041701	0.0032573	0.11583	0.81901	0.28681	0.85151	0.10008	0.32048	0.39448	0.99995	0.18449	0.49462	0.28482	0.58582	0.62087	0.9991	-0.043164	-0.11793	0.7965	0.92093	0.90612	0.99999	0.25112	0.70643	0.20267	0.37969	0.47992	0.99985	0.73127	1.818	0.81359	0.97084	0.069057	0.30019
BRDT	5	-0.091486	-0.22417	0.97873	0.99155	0.82262	0.99999	-0.013574	-0.033235	0.84362	0.96305	0.97349	0.99996	-0.39895	-0.95645	0.023353	0.10256	0.33885	0.99997	-0.37273	-0.91177	0.076731	0.27179	0.36189	0.99995	-0.29948	-0.70773	0.075897	0.26263	0.47911	0.9991	-0.39151	-0.92868	0.10592	0.38081	0.35305	0.99999	-0.013198	-0.03161	0.99124	0.99373	0.97478	0.99985	0.57237	1.2402	0.89074	0.97084	0.2149	0.42309
BRINP3	5	0.18446	0.19821	0.010008	0.073394	0.84288	0.99999	0.14439	0.1558	0.098832	0.40238	0.87619	0.99996	0.21887	0.23551	0.13386	0.33059	0.81381	0.99997	0.12058	0.13014	0.41535	0.68733	0.89645	0.99995	0.38921	0.41542	0.030859	0.13333	0.67784	0.9991	0.22345	0.23921	0.43828	0.70584	0.81095	0.99999	0.045934	0.049022	0.77148	0.86854	0.9609	0.99985	1.3605	1.3679	0.44245	0.76144	0.17135	0.38913
BRIP1	5	0.042572	0.2175	0.19266	0.42115	0.82782	0.99999	0.11954	0.6149	0.15721	0.52	0.53862	0.99996	-0.21471	-1.0803	0.26647	0.51449	0.28	0.99997	-0.21473	-1.1036	0.33028	0.61158	0.26977	0.99995	0.076713	0.36866	0.62135	0.84086	0.71238	0.9991	0.16449	0.82085	0.58799	0.81268	0.41173	0.99999	-0.43393	-2.1271	0.026272	0.084906	0.033414	0.2662	-0.46795	-1.8849	0.03211	0.23476	0.059444	0.29091
BRPF1	5	0.0072597	0.0057664	0.3357	0.57654	0.9954	0.99999	-0.06022	-0.048061	0.81902	0.9558	0.96167	0.99996	0.22643	0.18004	0.12344	0.31257	0.85712	0.99997	0.10018	0.080148	0.47415	0.73643	0.93612	0.99995	0.23381	0.18286	0.18098	0.46417	0.85491	0.9991	0.21738	0.17141	0.45413	0.72079	0.8639	0.99999	-0.31074	-0.24274	0.12594	0.27455	0.80821	0.99985	1.8615	1.4187	0.27273	0.70021	0.15597	0.37623
BRPF3	5	-0.11653	-0.20909	0.7744	0.89557	0.83438	0.99999	0.066383	0.11969	0.35446	0.70248	0.90473	0.99996	-0.33019	-0.57584	0.065054	0.20635	0.56472	0.99997	-0.39338	-0.70621	0.059216	0.23127	0.48006	0.99995	0.21157	0.35944	0.2206	0.5096	0.71927	0.9991	0.32219	0.5631	0.28982	0.59199	0.57337	0.99999	-0.3567	-0.61181	0.075063	0.18789	0.54066	0.99985	1.111	1.7928	0.55546	0.82733	0.07301	0.30052
BRSK1	5	-0.042083	-0.034787	0.64012	0.81606	0.97225	0.99999	0.004514	0.0037551	0.701	0.913	0.997	0.99996	-0.071756	-0.059474	0.81985	0.91655	0.95257	0.99997	-0.037265	-0.031001	0.995	0.99624	0.97527	0.99995	-0.31575	-0.25795	0.05588	0.21102	0.79644	0.9991	-0.47068	-0.38556	0.045872	0.20183	0.69982	0.99999	0.022827	0.018796	0.8578	0.91927	0.985	0.99985	1.362	1.0552	0.44162	0.76144	0.29134	0.49543
BRSK2	5	0.065468	0.11595	0.13011	0.34211	0.90769	0.99999	-0.0094661	-0.016616	0.81151	0.9558	0.98674	0.99996	0.39428	0.68335	0.010008	0.052288	0.49439	0.99997	0.095189	0.17079	0.48957	0.74777	0.86439	0.99995	0.014147	0.022148	0.90409	0.9701	0.98233	0.9991	0.15711	0.25886	0.60717	0.82167	0.79574	0.99999	-0.25267	-0.41264	0.2181	0.39863	0.67987	0.99985	1.1099	1.6987	0.55671	0.82816	0.089367	0.31285
BRWD1	5	-0.15892	-0.053311	0.45955	0.68278	0.95748	0.99999	0.025081	0.0084557	0.57339	0.8389	0.99325	0.99996	-0.23346	-0.077377	0.22102	0.46047	0.93832	0.99997	-0.29264	-0.09863	0.16639	0.43135	0.92143	0.99995	-0.075033	-0.024071	0.69641	0.87895	0.9808	0.9991	-0.074499	-0.024404	0.70058	0.87047	0.98053	0.99999	0.21178	0.070306	0.26731	0.45884	0.94395	0.99985	2.7791	0.92654	0.028357	0.22006	0.35417	0.54477
BRWD3	5	-0.14362	-0.28361	0.56964	0.77306	0.77671	0.99999	-0.12596	-0.24875	0.38782	0.72884	0.80356	0.99996	-0.16218	-0.31504	0.43203	0.68293	0.75273	0.99997	-0.13218	-0.26273	0.59925	0.82634	0.79276	0.99995	0.11097	0.21018	0.49416	0.75095	0.83353	0.9991	0.17157	0.33102	0.56797	0.79941	0.74063	0.99999	-0.64365	-1.2204	0.00041701	0.0026042	0.22229	0.84212	0.97813	1.7802	0.65221	0.90509	0.075047	0.30257
BTAF1	5	-0.013441	-0.042792	0.44996	0.67564	0.96587	0.99999	0.043302	0.13918	0.47164	0.779	0.88931	0.99996	-1.3243	-4.0479	0	0	5.17e-05	0.0068863	-1.1846	-3.7417	0	0	0.00018277	0.010155	-0.78423	-2.3611	0	0	0.018219	0.37662	-0.80934	-2.4655	0.00083403	0.008547	0.013681	0.15049	-0.89035	-2.7042	0	0	0.0068474	0.093555	-0.53083	-1.3817	0.014178	0.13178	0.16705	0.38481
BTG2	5	-0.058865	-0.070119	0.76856	0.89034	0.9441	0.99999	-0.0040569	-0.0048539	0.76022	0.93776	0.99613	0.99996	0.52728	0.62992	0.00041701	0.0032573	0.52875	0.99997	0.30205	0.36315	0.087573	0.29577	0.71649	0.99995	-0.14237	-0.16377	0.42577	0.70796	0.86992	0.9991	-0.21998	-0.25606	0.32444	0.6146	0.7979	0.99999	-0.038336	-0.04501	0.89658	0.93889	0.9641	0.99985	1.4141	1.5899	0.42494	0.76144	0.11186	0.33742
BTK	5	-0.11743	-0.079087	0.76731	0.88975	0.93696	0.99999	-0.096319	-0.065473	0.56756	0.83651	0.9478	0.99996	0.078423	0.052725	0.51376	0.74351	0.95795	0.99997	-0.24804	-0.16889	0.25063	0.54836	0.86588	0.99995	0.23024	0.14805	0.18599	0.47196	0.8823	0.9991	-0.21399	-0.13885	0.33611	0.62432	0.88957	0.99999	-0.45594	-0.295	0.018766	0.065312	0.76799	0.99985	2.3893	1.5648	0.11218	0.51331	0.11762	0.3423
BUB1	5	-0.10226	-0.48102	0.89491	0.96276	0.6305	0.99999	-0.13325	-0.62971	0.35154	0.69843	0.52889	0.99996	-0.34366	-1.6069	0.052127	0.17756	0.10807	0.78301	-0.48002	-2.2667	0.020851	0.11494	0.02341	0.25061	-0.82369	-3.6934	0	0	0.00022128	0.028481	-0.80342	-3.6591	0.00083403	0.008547	0.00025309	0.0087959	-0.42443	-1.9601	0.031276	0.096899	0.049979	0.34409	-0.56226	-2.2131	0.011676	0.11667	0.026891	0.27158
BUB1B	5	0.25501	0.53253	0.00041701	0.0055556	0.59436	0.99999	0.21278	0.44111	0.024187	0.18413	0.65913	0.99996	-0.46785	-0.84134	0.0070892	0.04067	0.40016	0.99997	-0.56195	-1.1139	0.0029191	0.020588	0.2653	0.99995	0.22165	0.37546	0.20475	0.49596	0.70732	0.9991	-0.22923	-0.39628	0.30525	0.60396	0.6919	0.99999	0.32953	0.62837	0.1005	0.23195	0.52976	0.99985	-0.65569	-0.90798	0.0029191	0.042683	0.36389	0.55501
C11orf30	5	0.093681	0.12854	0.064637	0.21088	0.89772	0.99999	0.004307	0.0059041	0.7035	0.913	0.99529	0.99996	-0.2936	-0.39726	0.10884	0.29129	0.69117	0.99997	-0.20233	-0.27766	0.36864	0.65048	0.78128	0.99995	-0.19784	-0.26263	0.25938	0.56392	0.79284	0.9991	-0.55448	-0.73812	0.015847	0.093366	0.46044	0.99999	0.082421	0.1114	0.63553	0.77597	0.9113	0.99985	-0.36691	-0.42803	0.090075	0.45188	0.66863	0.80072
C12orf66	5	-0.051865	-0.044716	0.71351	0.86023	0.96433	0.99999	0.036584	0.031729	0.51084	0.80764	0.97469	0.99996	0.040985	0.035287	0.66389	0.84628	0.97185	0.99997	-0.2305	-0.19988	0.28982	0.58159	0.84158	0.99995	0.14146	0.11899	0.39825	0.68799	0.90528	0.9991	0.19308	0.16488	0.50667	0.75496	0.86904	0.99999	0.2302	0.19728	0.23394	0.41866	0.84361	0.99985	1.7382	1.434	0.3211	0.73333	0.15156	0.37315
C17orf70	5	0.23476	0.28779	0.001251	0.013889	0.77351	0.99999	0.00618	0.0075079	0.68599	0.90186	0.99401	0.99996	-0.34829	-0.40572	0.049625	0.17147	0.68495	0.99997	-0.29138	-0.35423	0.16889	0.43642	0.72317	0.99995	-0.80659	-0.88339	0	0	0.37702	0.9991	-0.51803	-0.5838	0.026689	0.13389	0.55936	0.99999	-0.51869	-0.59084	0.0079233	0.034862	0.55463	0.99985	1.3427	1.4963	0.44871	0.76144	0.13458	0.35698
C19orf40	5	0.22389	0.31221	0.0029191	0.029167	0.75488	0.99999	0.19924	0.27855	0.03211	0.2169	0.78059	0.99996	-0.13236	-0.18087	0.54545	0.76402	0.85647	0.99997	-0.16428	-0.22941	0.4829	0.74343	0.81855	0.99995	-0.30458	-0.39298	0.069224	0.2485	0.69433	0.9991	-0.20704	-0.27604	0.34987	0.63657	0.78252	0.99999	-0.28349	-0.38033	0.16097	0.32519	0.7037	0.99985	1.576	2.0622	0.3774	0.75665	0.039193	0.27517
C1QA	5	-0.007541	-0.028186	0.41993	0.65265	0.97751	0.99999	-0.018359	-0.069073	0.8799	0.97198	0.94493	0.99996	-0.28252	-1.036	0.12093	0.30884	0.30019	0.99997	-0.40193	-1.5087	0.05171	0.21233	0.13138	0.75191	-0.39656	-1.4005	0.013344	0.072398	0.16137	0.9991	-0.1928	-0.69494	0.37865	0.65845	0.4871	0.99999	0.020494	0.074837	0.86447	0.92215	0.94034	0.99985	0.15219	0.47701	0.88407	0.97084	0.63335	0.77706
C2orf61	5	-0.082853	-0.12046	0.96497	0.98678	0.90412	0.99999	0.062569	0.091214	0.37364	0.71713	0.92732	0.99996	0.11054	0.16004	0.40575	0.6561	0.87285	0.99997	0.061307	0.089652	0.60592	0.82663	0.92856	0.99995	0.082003	0.11619	0.59758	0.82073	0.9075	0.9991	-0.017049	-0.024401	0.87948	0.95516	0.98053	0.99999	0.1783	0.2568	0.34028	0.53403	0.79733	0.99985	-0.11267	-0.14166	0.52419	0.79708	0.88735	0.94278
C5	5	0.14998	0.35979	0.0196	0.1088	0.719	0.99999	0.13266	0.3175	0.11843	0.44444	0.75086	0.99996	-0.27745	-0.6477	0.12636	0.31661	0.51718	0.99997	-0.31249	-0.74558	0.13803	0.38222	0.45592	0.99995	-0.11106	-0.25411	0.5392	0.78174	0.79941	0.9991	-0.36578	-0.84086	0.12844	0.43137	0.40043	0.99999	-0.70708	-1.6144	0	0	0.10643	0.53283	-0.18963	-0.38243	0.35238	0.74845	0.70215	0.8257
C9orf96	5	-0.11365	-0.11858	0.79733	0.90711	0.90561	0.99999	-0.072751	-0.076286	0.73103	0.92409	0.93919	0.99996	-0.20316	-0.209	0.299	0.54775	0.83445	0.99997	-0.2568	-0.2698	0.23478	0.53416	0.78732	0.99995	0.065937	0.065571	0.66347	0.86302	0.94772	0.9991	0.108	0.1101	0.74479	0.89569	0.91233	0.99999	-0.91044	-0.89665	0	0	0.36991	0.99985	1.9467	1.9492	0.25146	0.68514	0.051271	0.28998
CA1	5	-0.066238	-0.23796	0.82485	0.92214	0.81191	0.99999	-0.078248	-0.28064	0.69433	0.90736	0.77899	0.99996	0.088102	0.30924	0.48332	0.72212	0.75714	0.99997	-0.25331	-0.91383	0.2402	0.54085	0.36081	0.99995	-0.0040179	-0.013215	0.9779	0.99238	0.98946	0.9991	-0.14394	-0.48454	0.49625	0.74969	0.628	0.99999	-0.39602	-1.3305	0.046289	0.13167	0.18334	0.74452	0.063084	0.18216	0.8186	0.97084	0.85546	0.92156
CA12	5	-0.0032109	-0.010128	0.3945	0.62857	0.99192	0.99999	-0.34044	-1.0848	0.00083403	0.018349	0.27801	0.99996	-0.1751	-0.55102	0.38365	0.63343	0.58162	0.99997	-0.23196	-0.74304	0.28649	0.57975	0.45746	0.99995	0.18035	0.55786	0.29608	0.59815	0.57694	0.9991	0.69191	2.1907	0.064637	0.26496	0.028475	0.24477	-0.19551	-0.60364	0.35696	0.54907	0.54608	0.99985	-0.16183	-0.42612	0.41118	0.75665	0.67002	0.80095
CA2	5	-0.033241	-0.21737	0.57673	0.77697	0.82792	0.99999	0.083611	0.54822	0.27189	0.62813	0.58354	0.99996	-0.054113	-0.35395	0.88866	0.94585	0.72338	0.99997	-0.031394	-0.20585	0.97039	0.9919	0.83691	0.99995	0.1539	0.99854	0.3653	0.65791	0.31802	0.9991	0.29264	1.9111	0.32652	0.6146	0.05599	0.39723	-0.28711	-1.8643	0.15888	0.32428	0.062274	0.39402	-0.056354	-0.3269	0.63845	0.89271	0.74374	0.84767
CA4	5	-0.19585	-0.52874	0.24979	0.48739	0.59699	0.99999	-0.090635	-0.24595	0.60509	0.85303	0.80572	0.99996	-0.14479	-0.38626	0.495	0.73181	0.6993	0.99997	-0.24422	-0.66437	0.25771	0.55209	0.50645	0.99995	0.13507	0.34877	0.41827	0.70584	0.72726	0.9991	0.070533	0.1859	0.84654	0.94112	0.85252	0.99999	-0.51968	-1.3518	0.0079233	0.034862	0.17645	0.73205	0.82094	2.0144	0.76897	0.96646	0.043968	0.27906
CAB39	5	-0.18343	-0.38719	0.31818	0.55734	0.69862	0.99999	-0.014175	-0.030209	0.84779	0.96305	0.9759	0.99996	-0.17391	-0.36264	0.38657	0.6358	0.71687	0.99997	-0.27109	-0.57796	0.20726	0.498	0.56329	0.99995	-0.49621	-0.96174	0.0020851	0.014881	0.33618	0.9991	-0.49536	-0.99117	0.033778	0.15637	0.3216	0.99999	-0.38222	-0.7778	0.057965	0.15688	0.43669	0.99985	1.0487	2.0098	0.60133	0.86192	0.044454	0.27906
CACNA1A	5	-0.16135	-0.044706	0.44495	0.67276	0.96434	0.99999	0.040396	0.01134	0.49333	0.79932	0.99095	0.99996	-0.092604	-0.024912	0.72018	0.87191	0.98013	0.99997	-0.50131	-0.13915	0.01543	0.092269	0.88933	0.99995	0.17162	0.042668	0.31693	0.61817	0.96597	0.9991	0.10062	0.026294	0.76564	0.90236	0.97902	0.99999	0.06038	0.016042	0.71601	0.83593	0.9872	0.99985	2.735	0.74568	0.032944	0.23669	0.45586	0.63335
CACNA1B	5	0.029688	0.077136	0.23853	0.47234	0.93852	0.99999	0.091505	0.23874	0.24646	0.60122	0.81131	0.99996	0.24579	0.63858	0.098832	0.27399	0.5231	0.99997	0.34921	0.91296	0.054629	0.21906	0.36126	0.99995	0.36651	0.93505	0.045872	0.18333	0.34976	0.9991	1.1065	2.8818	0	0	0.0039544	0.065662	-0.081109	-0.20817	0.7452	0.85095	0.8351	0.99985	0.22558	0.51568	0.91952	0.97137	0.60608	0.75736
CACNA1C	5	-0.0031039	-0.0057609	0.39324	0.62766	0.9954	0.99999	0.022276	0.041396	0.58549	0.8389	0.96698	0.99996	0.21967	0.40416	0.13261	0.32953	0.68609	0.99997	0.078978	0.14779	0.5392	0.78369	0.88251	0.99995	0.16364	0.29164	0.33445	0.62705	0.77056	0.9991	0.30172	0.54803	0.3161	0.61327	0.58367	0.99999	0.37797	0.69238	0.065054	0.17049	0.4887	0.99985	1.2168	2.0906	0.49416	0.774	0.036566	0.27517
CACNA1D	5	0.077165	0.10914	0.099249	0.28814	0.91309	0.99999	-0.098218	-0.13869	0.55379	0.82741	0.8897	0.99996	-0.16965	-0.23423	0.40325	0.65382	0.81481	0.99997	-0.16819	-0.23867	0.47123	0.73329	0.81136	0.99995	0.047241	0.062137	0.74562	0.9003	0.95045	0.9991	0.15326	0.20923	0.61843	0.82812	0.83427	0.99999	-0.55891	-0.74575	0.0062552	0.030738	0.45582	0.99985	1.2049	1.5538	0.49875	0.77763	0.12022	0.34361
CACNA1F	5	-0.30826	-1.1369	0.0066722	0.059041	0.25557	0.99999	-0.44977	-1.6766	0	0	0.093627	0.99996	-0.23903	-0.87712	0.20392	0.43505	0.38042	0.99997	-0.47771	-1.7927	0.021268	0.11617	0.07302	0.51827	0.09778	0.34908	0.54128	0.78334	0.72703	0.9991	-0.12115	-0.43672	0.56005	0.79599	0.66231	0.99999	-0.32932	-1.1798	0.10092	0.23269	0.23808	0.87164	0.24245	0.75145	0.93036	0.97258	0.45238	0.63178
CACNA1G	5	0.22416	0.63036	0.0025021	0.025532	0.52846	0.99999	0.23837	0.66823	0.013344	0.11896	0.50399	0.99996	-0.6078	-1.5971	0	0	0.11024	0.78913	-0.37488	-1.0391	0.07548	0.26975	0.29874	0.99995	-0.15659	-0.39617	0.3824	0.67277	0.69198	0.9991	-0.11555	-0.30215	0.58173	0.80776	0.76254	0.99999	-0.50075	-1.3009	0.010008	0.041522	0.19328	0.77249	-0.56495	-1.2316	0.011259	0.11588	0.21808	0.42586
CACNA1H	5	0.074897	0.098316	0.10759	0.30641	0.92168	0.99999	-0.19005	-0.24973	0.14178	0.49204	0.8028	0.99996	-0.053683	-0.070109	0.89116	0.94683	0.94411	0.99997	-0.092626	-0.122	0.75897	0.90238	0.9029	0.99995	-0.17607	-0.22207	0.31985	0.61817	0.82426	0.9991	-0.042788	-0.055225	0.79733	0.92123	0.95596	0.99999	-0.14193	-0.18358	0.51668	0.68529	0.85435	0.99985	1.6815	2.1255	0.34112	0.74731	0.033547	0.27517
CACNA1I	5	-0.057773	-0.10456	0.7623	0.88867	0.91673	0.99999	-0.04668	-0.08502	0.92327	0.98531	0.93225	0.99996	0.23172	0.42081	0.11426	0.29945	0.6739	0.99997	0.0038257	0.0069742	0.82569	0.93133	0.99444	0.99995	-0.0010184	-0.0018054	0.96539	0.98637	0.99856	0.9991	-0.32086	-0.57179	0.18432	0.51572	0.56747	0.99999	-0.47906	-0.85088	0.01543	0.05873	0.39483	0.99985	1.3081	2.2092	0.4633	0.77014	0.027159	0.27158
CACNA1S	5	0.14338	0.10432	0.023353	0.12254	0.91692	0.99999	0.13013	0.095342	0.12344	0.45427	0.92404	0.99996	0.34231	0.24978	0.025021	0.10777	0.80276	0.99997	0.20651	0.15149	0.21268	0.50545	0.87959	0.99995	0.44721	0.32162	0.018766	0.092975	0.74774	0.9991	0.32475	0.23498	0.28649	0.59173	0.81422	0.99999	0.16609	0.11984	0.37156	0.56164	0.90461	0.99985	1.909	1.3197	0.25897	0.68695	0.18694	0.40075
CACNA2D1	5	0.071055	0.038192	0.1176	0.32196	0.96953	0.99999	-0.026852	-0.014488	0.93495	0.98821	0.98844	0.99996	0.28742	0.1547	0.055046	0.18565	0.87706	0.99997	0.23641	0.12775	0.1643	0.42733	0.89835	0.99995	0.33472	0.17668	0.06422	0.23583	0.85976	0.9991	0.36407	0.19476	0.24479	0.55419	0.84558	0.99999	0.13775	0.073527	0.45538	0.63231	0.94139	0.99985	2.4443	1.2905	0.096747	0.46964	0.19687	0.40545
CACNA2D2	5	-0.055229	-0.18357	0.7452	0.88073	0.85435	0.99999	-0.062776	-0.21007	0.80108	0.95146	0.83362	0.99996	-0.23831	-0.76279	0.20642	0.43844	0.44559	0.99997	-0.41737	-1.3933	0.041701	0.18215	0.16354	0.84887	-0.20073	-0.57044	0.2548	0.55697	0.56838	0.9991	-0.38118	-1.1431	0.11676	0.40936	0.253	0.94208	0.011209	0.035656	0.89533	0.93878	0.97156	0.99985	-0.55215	-1.2962	0.01251	0.12397	0.19489	0.40464
CACNB1	5	0.0079238	0.0050026	0.33319	0.57399	0.99601	0.99999	-0.10494	-0.065959	0.51585	0.81221	0.94741	0.99996	-0.4546	-0.27601	0.0087573	0.047085	0.78254	0.99997	-0.4218	-0.26509	0.039199	0.1757	0.79094	0.99995	-0.13847	-0.081172	0.43536	0.71448	0.93531	0.9991	-0.36663	-0.21812	0.12719	0.43079	0.82733	0.99999	-0.26939	-0.16238	0.18432	0.35645	0.87101	0.99985	2.2697	1.3831	0.16722	0.62853	0.16663	0.38481
CACNB2	5	-0.12073	-0.52743	0.74103	0.87753	0.5979	0.99999	-0.1463	-0.64091	0.29108	0.64332	0.52158	0.99996	-0.18338	-0.80078	0.35696	0.60969	0.42326	0.99997	-0.11614	-0.509	0.6643	0.86062	0.61075	0.99995	-0.041649	-0.1797	0.84987	0.94756	0.85739	0.9991	0.0090001	0.039159	0.95997	0.98334	0.96876	0.99999	-0.23668	-1.0272	0.25396	0.44227	0.3043	0.99962	0.44578	1.7823	0.95246	0.98237	0.074707	0.30257
CACNB3	5	-0.10523	-0.51561	0.86989	0.94603	0.60613	0.99999	-0.066359	-0.32755	0.77898	0.94422	0.74325	0.99996	-0.19806	-0.97203	0.31109	0.56039	0.33104	0.99997	-0.37814	-1.8652	0.072143	0.26292	0.06215	0.48472	-0.11455	-0.55653	0.52711	0.77568	0.57785	0.9991	-0.25631	-1.2477	0.26272	0.57065	0.21215	0.86347	-0.84963	-4.0738	0	0	4.62e-05	0.0024642	-0.31079	-1.3095	0.14637	0.58278	0.19036	0.40311
CACNB4	5	-0.067238	-0.20202	0.83153	0.92443	0.8399	0.99999	-0.015933	-0.048011	0.8603	0.96788	0.96171	0.99996	-0.081717	-0.24515	0.77273	0.89489	0.80634	0.99997	-0.22118	-0.66654	0.31026	0.5952	0.50507	0.99995	0.23891	0.70659	0.17181	0.44783	0.47982	0.9991	0.38712	1.1598	0.22644	0.53976	0.24614	0.92925	-0.42379	-1.2554	0.031276	0.096899	0.20933	0.81356	0.81156	2.2695	0.77273	0.96729	0.023237	0.27158
CACNG1	5	-0.15127	-0.55611	0.51043	0.72814	0.57813	0.99999	-0.080093	-0.29522	0.68098	0.89972	0.76782	0.99996	-0.45597	-1.6698	0.0087573	0.047085	0.094952	0.71602	-0.46782	-1.7236	0.024187	0.1242	0.084778	0.5639	-0.28587	-1.0228	0.093828	0.30447	0.30641	0.9991	-0.065043	-0.23752	0.73144	0.88586	0.81226	0.99999	-0.53772	-1.9511	0.0066722	0.031373	0.051049	0.34976	0.68631	2.3508	0.83528	0.97084	0.018732	0.27158
CAD	5	0.16803	0.72644	0.013761	0.090411	0.46757	0.99999	0.090515	0.39274	0.25104	0.6087	0.69451	0.99996	-0.44113	-1.8889	0.010842	0.056277	0.058908	0.56056	-0.60235	-2.6049	0.00083403	0.0064516	0.0091904	0.13726	-0.69345	-2.8948	0	0	0.003794	0.15962	-0.56401	-2.3801	0.015013	0.089776	0.017308	0.17661	-0.43435	-1.8392	0.026272	0.084906	0.065891	0.40713	-0.71448	-2.5764	0.0020851	0.033557	0.0099839	0.22586
CALM1	5	-0.11466	-0.14449	0.78857	0.90091	0.88511	0.99999	-0.054254	-0.068684	0.86572	0.96788	0.94524	0.99996	-0.62023	-0.75577	0	0	0.44979	0.99997	-0.50847	-0.6413	0.012927	0.079487	0.52133	0.99995	0.03274	0.038971	0.81276	0.93567	0.96891	0.9991	-0.11071	-0.13445	0.59675	0.81709	0.89305	0.99999	-0.74658	-0.88944	0	0	0.37377	0.99985	1.547	1.827	0.38616	0.75665	0.067702	0.2968
CALM2	5	0.03553	0.032948	0.2181	0.45047	0.97372	0.99999	0.023047	0.021434	0.58257	0.8389	0.9829	0.99996	-0.24389	-0.2248	0.19475	0.42571	0.82213	0.99997	-0.25884	-0.24069	0.23144	0.53161	0.8098	0.99995	0.16387	0.14859	0.33403	0.62676	0.88188	0.9991	0.34251	0.31566	0.26063	0.57052	0.75226	0.99999	-0.43281	-0.39392	0.026689	0.085791	0.69364	0.99985	1.9575	1.768	0.24979	0.68457	0.077054	0.30526
CALY	5	-0.04678	-0.3054	0.67723	0.84014	0.76006	0.99999	0.11912	0.78144	0.15972	0.52394	0.43454	0.99996	0.21863	1.4311	0.1347	0.3323	0.1524	0.94679	0.043832	0.28758	0.66806	0.86315	0.77367	0.99995	0.099922	0.64738	0.53211	0.77568	0.51738	0.9991	0.083435	0.54307	0.81151	0.92578	0.58708	0.99999	-0.20838	-1.3503	0.32235	0.51775	0.17692	0.7321	-0.019018	-0.10893	0.71018	0.94036	0.91326	0.95633
CAMK1	5	0.26902	1.2873	0.00041701	0.0055556	0.19799	0.99999	0.21487	1.0314	0.02377	0.18153	0.30235	0.99996	0.1771	0.83713	0.20767	0.44032	0.40252	0.99997	0.069146	0.33263	0.5784	0.81839	0.73942	0.99995	0.05911	0.26686	0.69266	0.87783	0.78958	0.9991	-0.058411	-0.26851	0.75313	0.89895	0.78831	0.99999	-0.30829	-1.4148	0.12844	0.27773	0.15713	0.67733	0.13626	0.54709	0.87823	0.97084	0.58432	0.74323
CAMK1D	5	0.035719	0.051146	0.21768	0.45	0.95921	0.99999	-0.093354	-0.13368	0.58924	0.84057	0.89365	0.99996	0.14457	0.20653	0.29566	0.54288	0.83637	0.99997	0.086168	0.12377	0.51585	0.76594	0.9015	0.99995	0.053779	0.076788	0.71601	0.88642	0.93879	0.9991	0.26146	0.37271	0.37156	0.65227	0.70937	0.99999	-0.29659	-0.42016	0.14846	0.30957	0.67437	0.99985	-0.0075707	-0.0095976	0.73061	0.95078	0.99234	0.99525
CAMK1G	5	0.059174	0.3961	0.14762	0.3655	0.69203	0.99999	0.077451	0.51973	0.30192	0.65699	0.60325	0.99996	-0.06617	-0.44156	0.84487	0.93111	0.65881	0.99997	-0.057679	-0.3872	0.91827	0.97264	0.69861	0.99995	0.21306	1.3999	0.21726	0.5096	0.16155	0.9991	0.18761	1.2463	0.51918	0.75927	0.21266	0.86347	-0.0068208	-0.045281	0.96831	0.97727	0.96388	0.99985	-0.16647	-0.97227	0.40075	0.75665	0.33091	0.52314
CAMK2A	5	0.094456	0.59946	0.062969	0.2077	0.54887	0.99999	0.11537	0.73454	0.17139	0.53585	0.46262	0.99996	-0.045961	-0.29072	0.93161	0.9667	0.77127	0.99997	-0.19291	-1.2278	0.3945	0.66997	0.21952	0.99995	0.1245	0.77057	0.45455	0.72185	0.44096	0.9991	0.12495	0.78503	0.69058	0.86517	0.43244	0.99999	-0.35331	-2.2028	0.076731	0.1895	0.027612	0.2345	-0.083901	-0.45918	0.58966	0.85593	0.64611	0.78568
CAMK2B	5	-0.048205	-0.26453	0.68724	0.84426	0.79137	0.99999	-0.12348	-0.68051	0.40075	0.73527	0.49618	0.99996	0.14606	0.80235	0.29108	0.53775	0.42235	0.99997	-0.11118	-0.61336	0.69141	0.88382	0.53964	0.99995	0.12469	0.67121	0.45413	0.72167	0.50209	0.9991	0.19089	1.0411	0.51126	0.75631	0.29785	0.99999	-0.40094	-2.1639	0.042952	0.12425	0.030472	0.25111	0.0098294	0.046845	0.75563	0.96336	0.96264	0.9827
CAMK2D	5	0.12393	0.12919	0.033778	0.14727	0.8972	0.99999	0.2052	0.21386	0.02794	0.2	0.83065	0.99996	-0.11763	-0.11975	0.60467	0.80556	0.90468	0.99997	-0.026529	-0.027701	0.94829	0.98147	0.9779	0.99995	0.1596	0.15583	0.34821	0.64083	0.87617	0.9991	-0.18696	-0.18538	0.38866	0.66146	0.85293	0.99999	0.23344	0.2374	0.22977	0.41366	0.81235	0.99985	1.6929	1.6446	0.33653	0.7447	0.10006	0.32316
CAMK2G	5	0.0059543	0.002839	0.34112	0.57939	0.99773	0.99999	-0.076441	-0.036643	0.70475	0.913	0.97077	0.99996	0.11364	0.054075	0.39366	0.64349	0.95688	0.99997	0.092452	0.044489	0.49875	0.7541	0.96451	0.99995	0.18767	0.086851	0.27898	0.58398	0.93079	0.9991	0.3559	0.16807	0.25146	0.56093	0.86653	0.99999	0.014588	0.0068549	0.88198	0.93295	0.99453	0.99985	2.6774	1.2575	0.037948	0.26	0.20856	0.41644
CAMK4	5	-0.046746	-0.042205	0.67723	0.84014	0.96634	0.99999	0.08737	0.079212	0.26063	0.62127	0.93686	0.99996	-0.13575	-0.12258	0.53336	0.7577	0.90244	0.99997	-0.27269	-0.24711	0.20517	0.49798	0.80482	0.99995	0.1788	0.1604	0.29942	0.60184	0.87257	0.9991	0.4564	0.41207	0.18474	0.51572	0.68029	0.99999	-0.20044	-0.17971	0.34237	0.53655	0.85738	0.99985	1.5647	1.354	0.38157	0.75665	0.17572	0.39208
CAMKK1	5	0.015901	0.07605	0.29608	0.53823	0.93938	0.99999	-0.1374	-0.65978	0.33194	0.68814	0.50939	0.99996	0.021772	0.10419	0.74145	0.88238	0.91702	0.99997	-0.17814	-0.85578	0.43286	0.70135	0.39212	0.99995	0.11236	0.53079	0.49041	0.74667	0.59556	0.9991	-0.094311	-0.44746	0.64012	0.83788	0.65454	0.99999	0.052306	0.24874	0.74437	0.85095	0.80356	0.99985	-0.1182	-0.48976	0.51126	0.78741	0.62431	0.76931
CAMKK2	5	-0.017927	-0.022349	0.47581	0.69695	0.98217	0.99999	0.018943	0.023653	0.60717	0.85496	0.98113	0.99996	0.040066	0.049964	0.66806	0.84628	0.96015	0.99997	0.0047776	0.0059662	0.8211	0.92834	0.99524	0.99995	-0.24597	-0.30344	0.15263	0.41403	0.76156	0.9991	-0.28991	-0.35957	0.21768	0.53313	0.71917	0.99999	-0.39028	-0.48363	0.05171	0.14352	0.62865	0.99985	1.6783	2.0478	0.34195	0.74731	0.040577	0.27517
CAMKV	5	-0.22738	-0.12061	0.13595	0.34904	0.904	0.99999	-0.12871	-0.068357	0.37364	0.71713	0.9455	0.99996	-0.28896	-0.14971	0.11259	0.29605	0.88099	0.99997	-0.58811	-0.3108	0.0020851	0.015244	0.75595	0.99995	-0.26004	-0.13248	0.12719	0.36615	0.8946	0.9991	-0.21691	-0.11101	0.32986	0.6182	0.91161	0.99999	-0.30578	-0.15624	0.13219	0.28329	0.87584	0.99985	2.1603	1.1013	0.20475	0.6729	0.27076	0.47558
CAND1	5	0.081013	0.12039	0.088824	0.2665	0.90417	0.99999	0.17269	0.25845	0.05588	0.3029	0.79606	0.99996	-0.58644	-0.8321	0	0	0.40535	0.99997	-0.69384	-1.0217	0	0	0.30693	0.99995	-0.041039	-0.05575	0.85154	0.94756	0.95554	0.9991	-0.0087362	-0.012386	0.90534	0.96552	0.99012	0.99999	-0.21064	-0.29902	0.31818	0.51585	0.76493	0.99985	1.484	2.0162	0.40325	0.75665	0.043779	0.27906
CARD11	5	-0.19771	-0.32053	0.24187	0.47737	0.74856	0.99999	-0.1469	-0.23908	0.28982	0.64332	0.81105	0.99996	-0.34751	-0.56367	0.049625	0.17147	0.57298	0.99997	-0.40004	-0.6509	0.053378	0.21608	0.51511	0.99995	-0.098592	-0.15894	0.59216	0.81844	0.87372	0.9991	-0.33369	-0.53859	0.16764	0.49325	0.59017	0.99999	-0.39672	-0.639	0.045455	0.12945	0.52282	0.99985	0.68669	1.0293	0.83528	0.97084	0.30333	0.5006
CARM1	5	0.30309	1.5869	0.00041701	0.0055556	0.11254	0.99999	0.26421	1.3863	0.0045872	0.055276	0.16564	0.99996	0.020736	0.1081	0.7452	0.88299	0.91391	0.99997	-0.052502	-0.27541	0.94245	0.98093	0.783	0.99995	0.10031	0.51071	0.53169	0.77568	0.60955	0.9991	0.56368	2.9365	0.13178	0.43586	0.0033194	0.05899	-0.47498	-2.4301	0.015847	0.058824	0.015093	0.15884	-0.03015	-0.13677	0.69099	0.933	0.89121	0.94348
CASK	5	0.096102	0.11667	0.06005	0.20084	0.90712	0.99999	0.10743	0.13067	0.19058	0.54928	0.89603	0.99996	0.13015	0.15813	0.3407	0.59117	0.87435	0.99997	-0.09715	-0.11816	0.74437	0.89744	0.90594	0.99995	-0.032427	-0.039136	0.89783	0.9701	0.96878	0.9991	-0.16446	-0.19891	0.44662	0.71448	0.84233	0.99999	-0.046311	-0.056021	0.86447	0.92215	0.95532	0.99985	1.6409	1.9316	0.35488	0.75044	0.053412	0.28998
CASR	5	-0.17815	-0.12162	0.34237	0.57939	0.9032	0.99999	-0.33114	-0.22494	0.001251	0.022059	0.82202	0.99996	-0.2453	-0.16324	0.18974	0.42052	0.87033	0.99997	-0.20134	-0.13875	0.37114	0.65087	0.88965	0.99995	-0.10097	-0.064458	0.58382	0.81348	0.94861	0.9991	-0.033786	-0.022142	0.8236	0.93116	0.98233	0.99999	-0.1995	-0.13107	0.34654	0.54066	0.89572	0.99985	2.0104	1.3128	0.24062	0.68457	0.18926	0.40198
CASS4	5	0.025644	0.18063	0.25521	0.49355	0.85666	0.99999	-0.040021	-0.28277	0.97081	0.99369	0.77736	0.99996	-0.033741	-0.23798	0.98707	0.99454	0.81189	0.99997	-0.06708	-0.47395	0.87406	0.94842	0.63553	0.99995	0.12539	0.88142	0.45288	0.7213	0.37809	0.9991	0.04846	0.34092	0.91993	0.96974	0.73317	0.99999	0.17823	1.2534	0.34028	0.53403	0.21007	0.81513	0.12114	0.76159	0.86656	0.97084	0.44631	0.62771
CBFB	5	-0.13724	-0.58626	0.61218	0.79579	0.5577	0.99999	-0.20556	-0.87887	0.103	0.4103	0.37947	0.99996	-0.41958	-1.7622	0.014178	0.068273	0.078043	0.6534	-0.50682	-2.1668	0.013761	0.083756	0.030248	0.29973	-0.38857	-1.5886	0.014178	0.075556	0.11216	0.9991	-0.46463	-1.9209	0.047957	0.20871	0.054746	0.39072	-0.83778	-3.443	0	0	0.00057535	0.01533	-0.75015	-2.666	0.001251	0.02381	0.0076771	0.22451
CBL	5	-0.2236	-0.79021	0.14637	0.3655	0.42941	0.99999	-0.38147	-1.3408	0	0	0.17999	0.99996	-0.68685	-2.3114	0	0	0.020809	0.28514	-0.72415	-2.5418	0	0	0.01103	0.15678	-0.17376	-0.56706	0.32652	0.62352	0.57067	0.9991	-0.48034	-1.5874	0.040033	0.17978	0.11243	0.60587	-0.77627	-2.5545	0	0	0.010634	0.1288	-0.49058	-1.3776	0.023353	0.19113	0.16834	0.38632
CBX1	5	0.0241	0.032152	0.26147	0.49841	0.97435	0.99999	-3.38e-05	-4.54e-05	0.73353	0.92482	0.99996	0.99996	-0.28463	-0.37832	0.11718	0.30313	0.70519	0.99997	-0.22458	-0.30146	0.30234	0.59169	0.76307	0.99995	0.19408	0.25508	0.26314	0.56847	0.79866	0.9991	0.3229	0.42921	0.28816	0.59199	0.66777	0.99999	-0.26806	-0.35316	0.18515	0.3572	0.72397	0.99985	1.1621	1.4485	0.52377	0.79708	0.14749	0.36815
CBX2	5	0.23718	0.39274	0.00083403	0.0095694	0.69451	0.99999	0.13764	0.228	0.11134	0.43204	0.81965	0.99996	0.36892	0.60175	0.017098	0.081028	0.54734	0.99997	0.322	0.54059	0.07548	0.26975	0.58879	0.99995	0.52846	0.81638	0.0066722	0.042895	0.41428	0.9991	0.61516	0.98793	0.10592	0.38081	0.32319	0.99999	0.31299	0.50143	0.11968	0.26476	0.61607	0.99985	0.93439	1.3327	0.69266	0.93375	0.18264	0.39684
CBX4	5	-0.23369	-1.0136	0.11593	0.32106	0.3108	0.99999	-0.068864	-0.30241	0.76188	0.93837	0.76234	0.99996	-0.31629	-1.3652	0.079233	0.2372	0.17219	0.99997	-0.37587	-1.6492	0.074229	0.26888	0.099097	0.61934	0.1222	0.51838	0.46163	0.7259	0.60419	0.9991	0.28317	1.2221	0.33945	0.62906	0.22168	0.87721	-0.24321	-1.0368	0.23812	0.42359	0.29983	0.99174	-0.38247	-1.382	0.080067	0.41921	0.16696	0.38481
CBX5	5	0.29651	0.90781	0.00041701	0.0055556	0.36398	0.99999	0.23858	0.72957	0.013344	0.11896	0.46565	0.99996	0.49665	1.5036	0.00041701	0.0032573	0.13269	0.86843	0.54389	1.686	0.0033361	0.023392	0.091793	0.59172	-0.0081735	-0.023398	0.99791	0.99875	0.98133	0.9991	0.13687	0.4022	0.65888	0.84901	0.68754	0.99999	-0.13238	-0.38799	0.55296	0.71831	0.69802	0.99985	0.52389	1.3681	0.91159	0.97084	0.1713	0.38913
CBX6	5	0.083284	0.084798	0.082986	0.25513	0.93242	0.99999	0.0026256	0.0026854	0.71268	0.91488	0.99786	0.99996	-0.20257	-0.20535	0.30067	0.54856	0.83729	0.99997	-0.083673	-0.085622	0.80025	0.91687	0.93177	0.99995	-0.12664	-0.12493	0.4829	0.74088	0.90058	0.9991	-0.16467	-0.16498	0.44621	0.71429	0.86896	0.99999	-0.24465	-0.24517	0.2352	0.41996	0.80633	0.99985	1.7639	1.7155	0.31151	0.73021	0.08626	0.30966
CBX7	5	0.021723	0.097273	0.26856	0.504	0.92251	0.99999	-0.20931	-0.93702	0.095913	0.39792	0.34875	0.99996	0.4133	1.8491	0.0083403	0.045977	0.064443	0.58983	0.15587	0.70488	0.31902	0.60427	0.48089	0.99995	-0.060829	-0.26244	0.76314	0.91045	0.79298	0.9991	-0.1899	-0.82649	0.38324	0.65878	0.40852	0.99999	-0.42329	-1.8354	0.03211	0.098089	0.066443	0.40854	0.22562	0.86878	0.91952	0.97137	0.38497	0.57196
CBX8	5	-0.056425	-0.034677	0.75271	0.88529	0.97234	0.99999	-0.044744	-0.02779	0.9362	0.98821	0.97783	0.99996	-0.078447	-0.048132	0.79066	0.90429	0.96161	0.99997	0.016562	0.010322	0.77356	0.91114	0.99176	0.99995	-0.46329	-0.27674	0.0045872	0.029891	0.78198	0.9991	-0.79399	-0.47305	0.00083403	0.008547	0.63618	0.99999	0.080117	0.048707	0.64595	0.7847	0.96115	0.99985	1.8732	1.0863	0.26939	0.69903	0.27734	0.48054
CCDC101	5	-0.11057	-0.068918	0.82068	0.92006	0.94505	0.99999	-0.14294	-0.089666	0.30442	0.65825	0.92855	0.99996	0.58546	0.36729	0	0	0.7134	0.99997	0.41246	0.25962	0.026272	0.12963	0.79516	0.99995	-0.33463	-0.20308	0.042535	0.17466	0.83907	0.9991	-0.47857	-0.29251	0.04045	0.18097	0.7699	0.99999	-0.06797	-0.041976	0.79149	0.87748	0.96652	0.99985	2.3814	1.4547	0.11426	0.51601	0.14576	0.36711
CCKAR	5	-0.053542	-0.036708	0.73228	0.87407	0.97072	0.99999	0.04364	0.029991	0.46872	0.77785	0.97607	0.99996	-0.12147	-0.081859	0.58841	0.79808	0.93476	0.99997	-0.22036	-0.15157	0.31234	0.59634	0.87952	0.99995	-0.0083455	-0.0054427	0.99833	0.99875	0.99566	0.9991	-0.032369	-0.021501	0.82611	0.93227	0.98285	0.99999	0.46604	0.31628	0.025021	0.081855	0.75179	0.99985	1.8105	1.1928	0.29316	0.72131	0.23297	0.43954
CCKBR	5	-0.11762	-0.12679	0.76564	0.88964	0.89911	0.99999	-0.25192	-0.27121	0.031276	0.21368	0.78623	0.99996	-0.21504	-0.22936	0.26564	0.51449	0.81859	0.99997	-0.2044	-0.22099	0.3628	0.64328	0.8251	0.99995	0.024558	0.025631	0.85154	0.94756	0.97955	0.9991	-0.11244	-0.11871	0.59258	0.81647	0.9055	0.99999	0.056064	0.059647	0.73228	0.84464	0.95244	0.99985	-0.17637	-0.16374	0.38407	0.75665	0.86994	0.93281
CCL2	5	-0.10364	-0.28501	0.88365	0.95407	0.77564	0.99999	-0.14689	-0.40437	0.28982	0.64332	0.68594	0.99996	0.065229	0.17942	0.56922	0.78584	0.85761	0.99997	-0.095517	-0.26301	0.75229	0.90065	0.79254	0.99995	-0.14008	-0.38067	0.42994	0.71006	0.70345	0.9991	-0.015744	-0.043168	0.8824	0.9566	0.96557	0.99999	-0.39379	-1.077	0.049625	0.14016	0.28149	0.95206	1.1743	3.1284	0.51543	0.79231	0.0017577	0.1405
CCL3	5	0.19513	0.076785	0.0083403	0.066667	0.939	0.99999	0.26326	0.10378	0.0050042	0.059406	0.91734	0.99996	-0.046229	-0.017599	0.93078	0.9667	0.98596	0.99997	-0.0054764	-0.002162	0.86239	0.94429	0.99827	0.99995	-0.055671	-0.02033	0.78232	0.91781	0.98378	0.9991	-1.96e-05	-7.31e-06	0.92786	0.97346	0.99999	0.99999	0.36866	0.14075	0.069641	0.17766	0.88807	0.99985	3.1067	1.2111	0.0037531	0.049724	0.22585	0.43396
CCL5	5	-0.042758	-0.062021	0.6447	0.81626	0.95055	0.99999	0.043903	0.063814	0.46706	0.77785	0.94912	0.99996	-0.066436	-0.096369	0.84362	0.93111	0.92323	0.99997	-0.15665	-0.22769	0.50751	0.76205	0.81989	0.99995	-0.022527	-0.032414	0.94078	0.97747	0.97414	0.9991	-0.12996	-0.1877	0.53086	0.76733	0.85111	0.99999	-0.13695	-0.1978	0.53294	0.69836	0.8432	0.99985	1.2347	1.7192	0.48832	0.77014	0.085583	0.30954
CCL8	5	0.057976	0.13847	0.14929	0.36718	0.88987	0.99999	-0.031016	-0.074311	0.96163	0.99311	0.94076	0.99996	0.083358	0.19822	0.5	0.73468	0.84287	0.99997	-0.0059123	-0.014197	0.86739	0.94804	0.98867	0.99995	0.11799	0.27033	0.47665	0.73837	0.78691	0.9991	0.045958	0.10756	0.93036	0.97346	0.91434	0.99999	-0.1634	-0.38233	0.45371	0.63204	0.70221	0.99985	1.2834	2.8691	0.47164	0.77014	0.0041158	0.1904
CCNA1	5	-0.11558	-0.76967	0.77982	0.89817	0.4415	0.99999	-0.044465	-0.29705	0.9387	0.98821	0.76643	0.99996	-0.032895	-0.21892	0.99333	0.99749	0.82671	0.99997	-0.029437	-0.1968	0.96163	0.988	0.84399	0.99995	-0.070501	-0.46128	0.71476	0.88579	0.6446	0.9991	-0.02399	-0.1586	0.85238	0.94218	0.87398	0.99999	-0.4108	-2.7033	0.034612	0.10285	0.0068664	0.093555	-0.09314	-0.54723	0.5638	0.832	0.58422	0.74323
CCNB1	5	0.15382	0.54545	0.016681	0.095694	0.58544	0.99999	0.23546	0.84052	0.014595	0.12774	0.40062	0.99996	-0.094463	-0.3326	0.71226	0.87191	0.73944	0.99997	-0.17928	-0.63911	0.42994	0.69804	0.52275	0.99995	-0.79269	-2.5673	0	0	0.010249	0.27928	-1.1219	-3.6853	0	0	0.00022847	0.0081771	-0.60041	-2.0451	0.0016681	0.0098522	0.040841	0.30415	0.29486	0.89435	0.95997	0.98335	0.37114	0.56103
CCND1	5	-0.059755	-0.038533	0.77565	0.89557	0.96926	0.99999	-0.10698	-0.069099	0.49875	0.80146	0.94491	0.99996	0.077051	0.049713	0.51835	0.747	0.96035	0.99997	0.023197	0.014988	0.74646	0.89859	0.98804	0.99995	-0.05478	-0.035041	0.7844	0.91891	0.97205	0.9991	-0.19094	-0.1226	0.3824	0.65878	0.90243	0.99999	-0.55943	-0.3578	0.0062552	0.030738	0.7205	0.99985	1.9599	1.2454	0.24979	0.68457	0.21298	0.42105
CCND2	5	-0.20209	-0.23062	0.22018	0.45283	0.81761	0.99999	-0.10239	-0.11718	0.53086	0.81626	0.90672	0.99996	-0.14897	-0.16984	0.47873	0.7184	0.86513	0.99997	-0.2517	-0.28811	0.24437	0.54159	0.77326	0.99995	-0.084085	-0.094043	0.65555	0.85996	0.92508	0.9991	-0.54122	-0.60749	0.020851	0.11468	0.54353	0.99999	-0.081506	-0.092535	0.74395	0.85095	0.92627	0.99985	1.954	2.1913	0.24979	0.68457	0.028433	0.27466
CCND3	5	0.033119	0.020956	0.22519	0.45416	0.98328	0.99999	0.058539	0.037179	0.39283	0.73137	0.97034	0.99996	-0.050409	-0.031723	0.90659	0.95566	0.97469	0.99997	-0.044291	-0.028159	0.9779	0.99328	0.97754	0.99995	0.16047	0.098593	0.34612	0.63846	0.92146	0.9991	0.36516	0.22904	0.24395	0.55419	0.81884	0.99999	-0.22215	-0.13804	0.29108	0.48607	0.89021	0.99985	2.2658	1.4042	0.17098	0.6382	0.16026	0.37899
CCNE1	5	0.098851	0.41442	0.055463	0.18973	0.67856	0.99999	-0.016564	-0.069028	0.86405	0.96788	0.94497	0.99996	0.041868	0.17212	0.66138	0.84587	0.86334	0.99997	0.047977	0.2018	0.6543	0.85365	0.84007	0.99995	0.31839	1.2778	0.074646	0.26012	0.20131	0.9991	0.44204	1.8087	0.19266	0.51786	0.070504	0.46447	-0.34693	-1.3956	0.082569	0.1986	0.16285	0.69362	-0.067058	-0.23576	0.6201	0.87802	0.81362	0.89416
CCNH	5	0.26965	0.57161	0.00041701	0.0055556	0.56759	0.99999	0.44242	0.94351	0	0	0.34542	0.99996	-0.62903	-1.2144	0	0	0.22458	0.99997	-0.57489	-1.183	0.0025021	0.018127	0.23682	0.99995	-0.63603	-1.1365	0	0	0.25573	0.9991	-0.54835	-1.0234	0.019183	0.10824	0.3061	0.99999	-0.84796	-1.5789	0	0	0.11437	0.56084	0.93923	1.6927	0.68599	0.93201	0.09052	0.31287
CCNO	5	-0.20467	-0.69451	0.20892	0.4387	0.48736	0.99999	-0.21231	-0.72475	0.087573	0.38532	0.4686	0.99996	-0.20699	-0.7011	0.28691	0.53458	0.48324	0.99997	-0.19651	-0.6721	0.38449	0.65951	0.50152	0.99995	0.1265	0.42311	0.44954	0.71867	0.67221	0.9991	0.046459	0.15649	0.92869	0.97346	0.87564	0.99999	0.81878	2.7916	0	0	0.0052448	0.076689	-0.29404	-0.8545	0.16639	0.62736	0.39283	0.58112
CCR5	5	0.01732	0.087938	0.29316	0.53659	0.92993	0.99999	0.078837	0.4018	0.29233	0.6443	0.68783	0.99996	-0.26569	-1.3294	0.14762	0.3565	0.18373	0.99997	-0.28005	-1.426	0.19058	0.47407	0.15386	0.82018	-0.05247	-0.25386	0.79316	0.92163	0.7996	0.9991	-0.13675	-0.67486	0.51626	0.75858	0.49977	0.99999	-0.38432	-1.8946	0.057131	0.15533	0.058152	0.37791	-0.10683	-0.46144	0.53711	0.80803	0.64449	0.7849
CCT3	5	0.2949	0.18668	0.00041701	0.0055556	0.85191	0.99999	0.31172	0.1981	0.0020851	0.032468	0.84297	0.99996	-0.51863	-0.31915	0.0016681	0.011494	0.74961	0.99997	-0.69027	-0.43366	0	0	0.66454	0.99995	-0.61203	-0.36047	0	0	0.7185	0.9991	-0.34884	-0.21153	0.14929	0.46736	0.83247	0.99999	-0.19749	-0.12119	0.35238	0.54516	0.90354	0.99985	2.1284	1.2962	0.21018	0.6729	0.1949	0.40464
CCT4	5	0.35735	0.63547	0	0	0.52512	0.99999	0.30918	0.55332	0.0020851	0.032468	0.58005	0.99996	-0.59659	-0.97766	0	0	0.32824	0.99997	-0.5171	-0.90727	0.010008	0.062827	0.36426	0.99995	-0.51859	-0.76641	0.0016681	0.013029	0.44343	0.9991	-0.77586	-1.1863	0.00083403	0.008547	0.23552	0.90947	-0.68508	-1.0832	0.00041701	0.0026042	0.27874	0.94836	1.2925	2.0098	0.46914	0.77014	0.044454	0.27906
CCT6A	5	0.3512	1.3212	0	0	0.18644	0.99999	0.21887	0.82684	0.022519	0.17763	0.40833	0.99996	-0.68882	-2.5274	0	0	0.011489	0.20111	-0.55348	-2.0812	0.0045872	0.030986	0.037413	0.34506	-1.0629	-3.5804	0	0	0.0003431	0.037398	-1.3902	-4.7542	0	0	1.99e-06	0.0002172	-0.94301	-3.3469	0	0	0.00081733	0.019075	-0.5556	-1.658	0.011676	0.11667	0.097326	0.31855
CCT7	5	0.33638	0.77407	0	0	0.43889	0.99999	0.2265	0.51454	0.017932	0.15035	0.60687	0.99996	-0.7323	-1.4727	0	0	0.14084	0.90061	-1.0154	-2.1569	0	0	0.031012	0.30478	-1.2995	-2.2901	0	0	0.022014	0.42573	-1.6075	-2.8805	0	0	0.0039704	0.065662	-0.91556	-1.7686	0	0	0.076968	0.44907	-0.7709	-1.2297	0.00083403	0.017699	0.21879	0.42586
CD1A	5	-0.16754	-0.19576	0.40367	0.6375	0.84479	0.99999	-0.057862	-0.067526	0.83653	0.96305	0.94616	0.99996	-0.55163	-0.60272	0.00083403	0.0062112	0.5467	0.99997	-0.64522	-0.73937	0.00041701	0.0033898	0.45968	0.99995	0.3919	0.42559	0.030025	0.13091	0.6704	0.9991	0.1417	0.15548	0.64595	0.84368	0.87644	0.99999	-0.17947	-0.19541	0.40033	0.58572	0.84507	0.99985	-0.3272	-0.30841	0.13094	0.55732	0.75777	0.85674
CD2	5	-0.014719	-0.014001	0.45746	0.68199	0.98883	0.99999	-0.080445	-0.075742	0.67807	0.89741	0.93962	0.99996	0.13099	0.12111	0.33903	0.58956	0.9036	0.99997	0.02819	0.027044	0.73228	0.89738	0.97842	0.99995	-0.34406	-0.29706	0.035863	0.15114	0.76642	0.9991	-0.38375	-0.3385	0.11218	0.39676	0.73499	0.99999	-0.078299	-0.07074	0.7573	0.86026	0.9436	0.99985	1.5357	1.3388	0.38991	0.75665	0.18065	0.39525
CD22	5	0.10787	0.4738	0.046289	0.1729	0.63564	0.99999	-0.040842	-0.17902	0.96789	0.99369	0.85792	0.99996	0.064003	0.27716	0.57465	0.78845	0.78166	0.99997	-0.064439	-0.28407	0.88616	0.95592	0.77635	0.99995	-0.18918	-0.79515	0.28232	0.58398	0.42653	0.9991	-0.45753	-1.9303	0.05171	0.22025	0.053575	0.38357	-0.098888	-0.4224	0.67348	0.80508	0.67273	0.99985	0.074234	0.27814	0.82861	0.97084	0.7809	0.87301
CD33	5	0.10549	0.50316	0.049625	0.18035	0.61486	0.99999	0.08449	0.40485	0.26981	0.62813	0.68559	0.99996	-0.092158	-0.43482	0.72227	0.87217	0.66369	0.99997	-0.073026	-0.35033	0.84529	0.93586	0.72609	0.99995	-0.076925	-0.34866	0.68474	0.87347	0.72735	0.9991	-0.04007	-0.18595	0.80525	0.92484	0.85248	0.99999	-0.46417	-2.1354	0.017098	0.061194	0.032732	0.26276	0.044867	0.18107	0.79858	0.97084	0.85631	0.92206
CD34	5	-0.0017746	-0.0089355	0.3849	0.62197	0.99287	0.99999	0.066868	0.33868	0.35238	0.6995	0.73485	0.99996	-0.048514	-0.2446	0.91618	0.96107	0.80677	0.99997	-0.14894	-0.7542	0.5367	0.78332	0.45073	0.99995	-0.15874	-0.78942	0.37448	0.66396	0.42987	0.9991	-0.42473	-2.1148	0.080067	0.31475	0.034447	0.28289	-0.46547	-2.3104	0.017098	0.061194	0.020864	0.1955	-0.191	-0.82981	0.34821	0.74754	0.40665	0.59135
CD3E	5	0.21437	0.16256	0.0041701	0.038462	0.87087	0.99999	0.063266	0.047925	0.36947	0.71625	0.96178	0.99996	-0.0087164	-0.0065377	0.88574	0.94491	0.99478	0.99997	-0.11272	-0.085502	0.68432	0.87895	0.93186	0.99995	0.26773	0.19719	0.12594	0.36518	0.84368	0.9991	0.17341	0.12911	0.56214	0.79599	0.89727	0.99999	0.5017	0.37698	0.01543	0.05873	0.70619	0.99985	2.1159	1.5538	0.21601	0.67922	0.12024	0.34361
CD52	5	0.020345	0.022538	0.27648	0.51636	0.98202	0.99999	-0.010248	-0.011386	0.81735	0.9558	0.99092	0.99996	-0.017926	-0.019759	0.93203	0.9667	0.98424	0.99997	-0.12376	-0.13767	0.63219	0.84129	0.8905	0.99995	-0.31736	-0.34047	0.054212	0.20734	0.73351	0.9991	-0.31327	-0.33958	0.19099	0.51786	0.73417	0.99999	-0.27807	-0.30256	0.16931	0.33637	0.76222	0.99985	1.4234	1.4969	0.42077	0.76012	0.13442	0.35698
CD79A	5	0.17081	0.049914	0.012927	0.087571	0.96019	0.99999	0.15984	0.047094	0.074229	0.356	0.96244	0.99996	-0.32557	-0.095016	0.069641	0.21734	0.9243	0.99997	-0.38378	-0.11284	0.067139	0.25156	0.91016	0.99995	-0.48416	-0.13956	0.0033361	0.023121	0.88901	0.9991	-0.66409	-0.19106	0.0058382	0.045161	0.84848	0.99999	-0.38418	-0.11041	0.057131	0.15533	0.91208	0.99985	2.566	0.73093	0.057548	0.34243	0.46482	0.64042
CD79B	5	0.034248	0.017773	0.22227	0.45323	0.98582	0.99999	0.012592	0.0065627	0.64554	0.87507	0.99476	0.99996	-0.25963	-0.13419	0.15972	0.37512	0.89326	0.99997	-0.16909	-0.088137	0.47039	0.73329	0.92977	0.99995	0.073224	0.037349	0.63386	0.84752	0.97021	0.9991	-0.14383	-0.073755	0.49625	0.74969	0.94121	0.99999	-0.090222	-0.046357	0.71184	0.83472	0.96303	0.99985	2.1243	1.0734	0.21268	0.6755	0.2831	0.48664
CD80	5	-0.1081	-0.47854	0.84279	0.93048	0.63227	0.99999	-0.33049	-1.4782	0.001251	0.022059	0.13935	0.99996	-0.11109	-0.49168	0.63803	0.83107	0.62294	0.99997	-0.069099	-0.31098	0.86822	0.94842	0.75582	0.99995	-0.17477	-0.7416	0.32444	0.62141	0.45833	0.9991	0.028335	0.12365	0.97957	0.99365	0.9016	0.99999	-0.2761	-1.1946	0.17348	0.34154	0.23222	0.85937	-0.40665	-1.4634	0.064637	0.3744	0.14336	0.36649
CD86	5	-0.094573	-0.17751	0.95371	0.97944	0.85911	0.99999	-0.025829	-0.048754	0.92702	0.988	0.96112	0.99996	-0.4208	-0.78478	0.013761	0.067073	0.43258	0.99997	-0.37698	-0.71081	0.073812	0.26778	0.4772	0.99995	-0.049101	-0.091413	0.8161	0.93726	0.92716	0.9991	-0.29858	-0.5538	0.20851	0.52792	0.57972	0.99999	-0.061168	-0.11328	0.81485	0.89392	0.90981	0.99985	-0.48389	-0.78178	0.026689	0.21122	0.43434	0.61682
CDA	5	-0.094651	-0.56949	0.95329	0.97944	0.56902	0.99999	-0.059683	-0.36164	0.82402	0.95644	0.71762	0.99996	0.032497	0.19506	0.69641	0.85905	0.84535	0.99997	0.015235	0.092586	0.77857	0.91226	0.92623	0.99995	-0.038809	-0.22129	0.85988	0.95023	0.82487	0.9991	0.4422	2.6422	0.19266	0.51786	0.0082362	0.10562	0.15996	0.95281	0.38574	0.57055	0.34069	0.99985	0.02739	0.13819	0.77898	0.96788	0.89009	0.94342
CDC37	5	0.15065	0.65158	0.018766	0.1049	0.51467	0.99999	0.096781	0.42039	0.22435	0.57889	0.6742	0.99996	0.16507	0.71491	0.23937	0.48235	0.47466	0.99997	0.045619	0.1982	0.66097	0.85815	0.84289	0.99995	-0.10961	-0.46899	0.54462	0.78627	0.63908	0.9991	0.44173	1.9084	0.19266	0.51786	0.056345	0.39857	0.13121	0.56458	0.47289	0.64525	0.57236	0.99985	-0.16364	-0.61213	0.40701	0.75665	0.54045	0.70375
CDC40	5	0.088039	0.11899	0.072977	0.23087	0.90528	0.99999	0.28757	0.38928	0.0029191	0.04	0.69707	0.99996	-0.34874	-0.43548	0.049208	0.17101	0.66321	0.99997	-0.46791	-0.61653	0.024187	0.1242	0.53755	0.99995	-0.48111	-0.56181	0.0037531	0.025352	0.57424	0.9991	-0.32621	-0.39425	0.17723	0.50594	0.6934	0.99999	-0.83959	-0.99971	0	0	0.31745	0.99985	-0.26856	-0.27951	0.19725	0.66433	0.77986	0.87301
CDC42	5	0.012154	0.030819	0.31193	0.5504	0.97541	0.99999	0.18515	0.47348	0.043786	0.26582	0.63587	0.99996	-0.4661	-1.1447	0.0075063	0.042857	0.25234	0.99997	-0.47668	-1.2089	0.021268	0.11617	0.22671	0.99995	-0.071109	-0.16759	0.71268	0.88418	0.8669	0.9991	0.034546	0.084489	0.96038	0.98335	0.93267	0.99999	0.11871	0.29412	0.5146	0.68441	0.76867	0.99985	0.93575	2.106	0.68932	0.93284	0.035208	0.27517
CDC42BPA	5	0.064149	0.018986	0.13303	0.34449	0.98485	0.99999	-0.013926	-0.0041431	0.84612	0.96305	0.99669	0.99996	-0.15506	-0.045787	0.4558	0.70186	0.96348	0.99997	-0.25784	-0.076688	0.23311	0.53289	0.93887	0.99995	-0.062567	-0.018086	0.75271	0.90476	0.98557	0.9991	-0.070527	-0.020638	0.71143	0.87622	0.98353	0.99999	-0.56632	-0.16377	0.0062552	0.030738	0.86991	0.99985	2.4662	0.71545	0.091743	0.45455	0.47433	0.64849
CDC42BPB	5	-0.097451	-0.051059	0.93536	0.97819	0.95928	0.99999	-0.029841	-0.015677	0.95496	0.99006	0.98749	0.99996	-0.16887	-0.088608	0.40617	0.65612	0.92939	0.99997	-0.27194	-0.14284	0.20601	0.49798	0.88642	0.99995	-0.040438	-0.021182	0.85363	0.949	0.9831	0.9991	0.025725	0.013479	0.98707	0.99579	0.98925	0.99999	-0.066309	-0.034679	0.79817	0.88243	0.97234	0.99985	2.3308	1.2089	0.13803	0.57069	0.22672	0.43478
CDC42BPG	5	-0.23799	-0.27596	0.10259	0.29567	0.78258	0.99999	-0.15241	-0.17783	0.27106	0.62813	0.85886	0.99996	0.13399	0.15554	0.33111	0.58126	0.87639	0.99997	0.12942	0.15172	0.39116	0.66809	0.87941	0.99995	-0.013309	-0.015018	0.98123	0.99325	0.98802	0.9991	0.0028939	0.0033121	0.93953	0.97702	0.99736	0.99999	-0.16289	-0.18634	0.45413	0.63204	0.85218	0.99985	1.6744	1.8588	0.34362	0.74731	0.063056	0.29521
CDC5L	5	-0.047551	-0.027861	0.68224	0.84286	0.97777	0.99999	-0.017774	-0.010458	0.87364	0.96901	0.99166	0.99996	-1.2427	-0.64513	0	0	0.51884	0.99997	-1.2018	-0.67043	0	0	0.50259	0.99995	-0.4356	-0.22096	0.0095913	0.056373	0.82512	0.9991	-0.61507	-0.32006	0.0091743	0.061453	0.74892	0.99999	-1.3335	-0.66897	0	0	0.50352	0.99985	0.097643	0.044473	0.84946	0.97084	0.96453	0.98297
CDC7	5	-0.16776	-0.36312	0.40325	0.63744	0.71652	0.99999	0.14241	0.31094	0.10217	0.40902	0.75584	0.99996	-0.29972	-0.62499	0.10259	0.28146	0.53198	0.99997	-0.51711	-1.1139	0.010008	0.062827	0.26534	0.99995	-0.31558	-0.61912	0.056714	0.2135	0.53584	0.9991	0.017845	0.036729	0.98874	0.99623	0.9707	0.99999	-0.16428	-0.33949	0.44871	0.62924	0.73424	0.99985	0.56413	1.0494	0.89199	0.97084	0.29401	0.49559
CDC73	5	-0.14315	-0.29874	0.57465	0.7759	0.76514	0.99999	-0.1092	-0.23123	0.48207	0.78693	0.81714	0.99996	-0.88681	-1.7573	0	0	0.078863	0.65665	-1.0155	-2.1026	0	0	0.035503	0.33127	-0.72273	-1.3428	0	0	0.17935	0.9991	-0.93884	-1.7821	0	0	0.074725	0.48561	-0.41906	-0.83303	0.032527	0.098609	0.40483	0.99985	-0.73245	-1.1555	0.0016681	0.030075	0.24789	0.45274
CDCP2	5	0.081748	0.28149	0.086322	0.26103	0.77833	0.99999	0.16338	0.56633	0.069224	0.34016	0.57117	0.99996	0.178	0.60577	0.20517	0.43694	0.54466	0.99997	0.21212	0.73997	0.20434	0.49797	0.45932	0.99995	-0.058657	-0.18791	0.77023	0.9121	0.85095	0.9991	0.034612	0.1143	0.95997	0.98334	0.909	0.99999	-0.15307	-0.50664	0.48582	0.65523	0.61241	0.99985	0.1807	0.5184	0.89992	0.97084	0.60418	0.75577
CDH1	5	0.066773	0.032681	0.12719	0.33814	0.97393	0.99999	0.16038	0.078579	0.073394	0.35271	0.93737	0.99996	0.092571	0.044291	0.46706	0.71039	0.96467	0.99997	-0.15563	-0.076249	0.51168	0.76353	0.93922	0.99995	0.19174	0.088646	0.26897	0.57435	0.92936	0.9991	0.17968	0.084533	0.54337	0.78024	0.93263	0.99999	-0.35096	-0.16317	0.078816	0.19227	0.87039	0.99985	2.6039	1.2449	0.049208	0.30971	0.21316	0.42105
CDK1	5	-0.025287	-0.07331	0.52419	0.74335	0.94156	0.99999	-0.009296	-0.027249	0.81026	0.9558	0.97826	0.99996	-1.1223	-3.1114	0	0	0.0018621	0.063792	-0.82705	-2.3948	0	0	0.01663	0.20369	-0.55102	-1.4965	0.001251	0.010067	0.13452	0.9991	-0.7397	-2.0316	0.001251	0.011321	0.042197	0.3182	-0.71963	-1.9832	0	0	0.047346	0.3354	-0.39842	-0.93218	0.068807	0.38732	0.35124	0.542
CDK10	5	0.0041986	0.0022768	0.35279	0.58873	0.99818	0.99999	-0.02913	-0.015858	0.95163	0.99006	0.98735	0.99996	0.16105	0.087161	0.24937	0.49381	0.93054	0.99997	0.0568	0.031008	0.61885	0.83231	0.97526	0.99995	-0.11639	-0.061113	0.52043	0.77371	0.95127	0.9991	-0.042072	-0.022419	0.799	0.92123	0.98211	0.99999	-0.022039	-0.011791	0.96539	0.97638	0.99059	0.99985	2.594	1.3876	0.051293	0.31701	0.16525	0.38361
CDK11A	5	0.1864	0.46308	0.0095913	0.0721	0.64331	0.99999	0.060651	0.15076	0.3824	0.72433	0.88016	0.99996	-0.024368	-0.058317	0.96289	0.97839	0.9535	0.99997	-0.010442	-0.026185	0.88616	0.95592	0.97911	0.99995	0.27872	0.62734	0.11343	0.33915	0.53044	0.9991	0.0010561	0.0024354	0.93328	0.97347	0.99806	0.99999	0.33524	0.80325	0.095496	0.22298	0.42183	0.99985	0.2092	0.4074	0.91076	0.97084	0.68371	0.81286
CDK12	5	0.24113	0.9149	0.00083403	0.0095694	0.36024	0.99999	0.29507	1.1278	0.0025021	0.035503	0.25939	0.99996	-0.44519	-1.6048	0.010008	0.052288	0.10854	0.78301	-0.52005	-1.9559	0.0095913	0.060847	0.050473	0.42468	-0.061379	-0.20866	0.7598	0.90828	0.83471	0.9991	-0.16479	-0.58213	0.44621	0.71429	0.56048	0.99999	-0.59838	-2.0843	0.0020851	0.012165	0.03713	0.28537	-0.65257	-1.8158	0.0033361	0.047337	0.069403	0.30019
CDK13	5	-0.039216	-0.068947	0.62093	0.8014	0.94503	0.99999	0.069569	0.12258	0.3407	0.69414	0.90244	0.99996	-0.58345	-1.0168	0	0	0.30924	0.99997	-0.58704	-1.031	0.0020851	0.015244	0.30255	0.99995	-0.31454	-0.54732	0.057965	0.21787	0.58416	0.9991	-0.72447	-1.2547	0.001251	0.011321	0.2096	0.86143	-0.71003	-1.2217	0	0	0.22182	0.84167	-0.11204	-0.17196	0.52585	0.79911	0.86347	0.92811
CDK14	5	0.0070291	0.0035954	0.33611	0.57654	0.99713	0.99999	0.018517	0.0095006	0.60884	0.8563	0.99242	0.99996	-0.099079	-0.050656	0.68349	0.85231	0.9596	0.99997	-0.051138	-0.026244	0.94996	0.98147	0.97906	0.99995	0.26349	0.13385	0.13261	0.37456	0.89352	0.9991	0.49646	0.25379	0.16555	0.48952	0.79966	0.99999	-0.27623	-0.14011	0.17348	0.34154	0.88858	0.99985	2.0006	0.99966	0.24312	0.68457	0.31748	0.51266
CDK15	5	0.094027	0.062034	0.06422	0.21038	0.95054	0.99999	0.047098	0.031176	0.45121	0.76841	0.97513	0.99996	-0.17032	-0.11214	0.39992	0.65017	0.91071	0.99997	-0.10242	-0.0678	0.72477	0.89588	0.94595	0.99995	-0.090634	-0.0587	0.62677	0.84486	0.95319	0.9991	0.23662	0.15546	0.41284	0.68229	0.87646	0.99999	-0.26858	-0.1752	0.18474	0.35668	0.86092	0.99985	2.5852	1.6854	0.053795	0.32824	0.091915	0.31358
CDK16	5	-0.10138	-0.13341	0.90325	0.96532	0.89387	0.99999	-0.19425	-0.25671	0.13219	0.47103	0.7974	0.99996	-0.31145	-0.4076	0.087573	0.25485	0.68357	0.99997	-0.23055	-0.30519	0.28941	0.58124	0.76022	0.99995	-0.42133	-0.54056	0.011259	0.06383	0.58881	0.9991	-0.27723	-0.3592	0.23561	0.54642	0.71945	0.99999	-0.33932	-0.43947	0.090075	0.21281	0.66032	0.99985	1.0419	1.2662	0.60509	0.86472	0.20543	0.41268
CDK17	5	-0.031144	-0.086297	0.56214	0.76604	0.93123	0.99999	-0.093143	-0.25864	0.59091	0.84195	0.79591	0.99996	-0.17244	-0.47816	0.39158	0.64096	0.63254	0.99997	-0.26522	-0.73638	0.22143	0.51855	0.4615	0.99995	-0.3996	-1.102	0.013344	0.072398	0.27047	0.9991	-0.6862	-1.8906	0.0037531	0.031579	0.058682	0.41026	-0.12669	-0.35005	0.57256	0.73188	0.7263	0.99985	0.5493	1.4075	0.90033	0.97084	0.15928	0.37783
CDK18	5	0.033413	0.13977	0.22477	0.45416	0.88884	0.99999	-0.048355	-0.20414	0.90992	0.98113	0.83825	0.99996	0.27415	1.1467	0.066305	0.20949	0.25152	0.99997	0.086674	0.36846	0.51585	0.76594	0.71253	0.99995	0.22174	0.8792	0.20475	0.49596	0.3793	0.9991	-0.08852	-0.35587	0.65513	0.84736	0.72194	0.99999	0.26447	1.0894	0.1764	0.34559	0.27598	0.94836	0.19968	0.68764	0.90617	0.97084	0.49168	0.66313
CDK19	5	-0.14859	-0.16336	0.53044	0.74824	0.87023	0.99999	-0.0071854	-0.0079696	0.78607	0.94422	0.99364	0.99996	-0.056998	-0.062656	0.87698	0.94052	0.95004	0.99997	-0.094916	-0.10537	0.75438	0.90135	0.91608	0.99995	0.16936	0.1819	0.32193	0.61939	0.85566	0.9991	0.61729	0.67938	0.10467	0.37744	0.4969	0.99999	0.0023133	0.0025199	0.93203	0.95844	0.99799	0.99985	1.8936	1.9976	0.26314	0.69265	0.045758	0.28063
CDK2	5	-0.18191	-0.61921	0.32527	0.56594	0.53578	0.99999	0.060203	0.20734	0.38616	0.72627	0.83574	0.99996	-0.15413	-0.51594	0.4583	0.70269	0.6059	0.99997	-0.38331	-1.3151	0.067973	0.2535	0.18849	0.92054	-0.5355	-1.6557	0.001251	0.010067	0.097776	0.96887	-0.12293	-0.40077	0.55254	0.78916	0.68859	0.99999	-0.95486	-3.0097	0	0	0.0026153	0.045585	-0.28319	-0.77317	0.18098	0.64497	0.43942	0.62131
CDK20	5	0.018676	0.0088823	0.28565	0.52531	0.99291	0.99999	0.11322	0.053999	0.17598	0.53885	0.95694	0.99996	0.14125	0.066274	0.30567	0.55463	0.94716	0.99997	-0.15973	-0.076246	0.49458	0.75174	0.93922	0.99995	0.071776	0.0324	0.64012	0.85183	0.97415	0.9991	-0.15928	-0.0727	0.45872	0.72226	0.94204	0.99999	-0.36433	-0.16604	0.06839	0.1754	0.86813	0.99985	2.1215	0.96745	0.21518	0.67922	0.33332	0.52518
CDK2AP1	5	0.067258	0.06784	0.12552	0.33482	0.94591	0.99999	0.0058947	0.0059579	0.68891	0.90273	0.99525	0.99996	0.26857	0.27	0.072143	0.22038	0.78716	0.99997	0.078744	0.079873	0.54003	0.78369	0.93634	0.99995	-0.010981	-0.010729	0.98999	0.99455	0.99144	0.9991	0.032127	0.031791	0.97039	0.98853	0.97464	0.99999	-0.13271	-0.13139	0.55171	0.71785	0.89547	0.99985	1.9637	1.9201	0.24937	0.68457	0.054844	0.28998
CDK3	5	0.0063061	0.0077034	0.33945	0.57854	0.99385	0.99999	0.2166	0.26685	0.023353	0.18006	0.78958	0.99996	-0.048679	-0.057308	0.91535	0.96103	0.9543	0.99997	-0.18447	-0.22639	0.41618	0.68733	0.8209	0.99995	0.071114	0.078279	0.64262	0.85469	0.93761	0.9991	0.27079	0.31378	0.35613	0.64189	0.75369	0.99999	-0.57769	-0.64484	0.0050042	0.026786	0.51903	0.99985	-0.2689	-0.25348	0.19725	0.66433	0.79989	0.88598
CDK4	5	-0.046481	-0.024272	0.67556	0.84014	0.98064	0.99999	-0.089418	-0.046854	0.61218	0.85848	0.96263	0.99996	-0.081654	-0.042474	0.77356	0.89489	0.96612	0.99997	-0.12764	-0.066963	0.61551	0.83015	0.94661	0.99995	0.078755	0.039687	0.61343	0.83675	0.96834	0.9991	0.33063	0.17141	0.2769	0.58042	0.8639	0.99999	-0.22636	-0.11626	0.28023	0.47324	0.90744	0.99985	2.1052	1.0726	0.21768	0.67922	0.28343	0.4867
CDK5	5	-0.069304	-0.35589	0.85029	0.93446	0.72192	0.99999	-0.089944	-0.46429	0.61009	0.85656	0.64244	0.99996	-0.23422	-1.199	0.21852	0.45804	0.23053	0.99997	-0.11286	-0.58315	0.6839	0.87889	0.55979	0.99995	0.37712	1.9118	0.039199	0.16348	0.055899	0.76569	0.46221	2.3691	0.18224	0.51465	0.017831	0.17982	-0.088576	-0.45046	0.71768	0.83666	0.65238	0.99985	-0.15936	-0.70165	0.41493	0.75665	0.48289	0.6572
CDK5R1	5	0.040795	0.23473	0.19975	0.42998	0.81442	0.99999	0.079936	0.46251	0.28899	0.64332	0.64372	0.99996	0.014755	0.084996	0.76897	0.89471	0.93226	0.99997	0.088188	0.51047	0.51001	0.76342	0.60972	0.99995	-0.021562	-0.12253	0.94454	0.97925	0.90248	0.9991	0.21495	1.2329	0.45746	0.72171	0.21759	0.86651	0.098135	0.56173	0.58173	0.73927	0.5743	0.99985	0.18208	0.91839	0.90033	0.97084	0.35841	0.54953
CDK6	5	-0.013392	-0.01434	0.44954	0.67564	0.98856	0.99999	0.081698	0.087825	0.28065	0.63852	0.93002	0.99996	-0.00055557	-0.00059331	0.85238	0.93121	0.99953	0.99997	0.0041192	0.0044312	0.82527	0.93133	0.99646	0.99995	-0.088365	-0.090947	0.63303	0.84752	0.92754	0.9991	-0.19751	-0.20728	0.36864	0.64952	0.83579	0.99999	-0.67503	-0.70126	0.00041701	0.0026042	0.48314	0.99985	1.7974	1.8596	0.29858	0.7247	0.062949	0.29521
CDK7	5	0.35988	1.0896	0	0	0.27589	0.99999	0.42331	1.2915	0	0	0.19653	0.99996	-0.63563	-1.8346	0	0	0.066558	0.60002	-0.70248	-2.1062	0	0	0.035185	0.33087	-0.21014	-0.57749	0.23103	0.52305	0.56361	0.9991	-0.31229	-0.88703	0.19183	0.51786	0.37506	0.99999	-1.1662	-3.1703	0	0	0.0015226	0.030682	-0.6359	-1.4547	0.0041701	0.054645	0.14576	0.36711
CDK8	5	0.05236	0.23247	0.16055	0.38105	0.81617	0.99999	-0.004722	-0.02112	0.76564	0.94106	0.98315	0.99996	-0.75444	-3.2996	0	0	0.00096835	0.044593	-0.91017	-4.0376	0	0	5.4e-05	0.0043166	-0.0014872	-0.0064682	0.96622	0.98638	0.99484	0.9991	0.0071558	0.03139	0.95329	0.98028	0.97496	0.99999	-1.4991	-6.2948	0	0	3.08e-10	3.69e-07	-0.60438	-2.2345	0.0070892	0.084158	0.025453	0.27158
CDK9	5	0.24131	0.51717	0.00083403	0.0095694	0.60503	0.99999	0.34732	0.74529	0.001251	0.022059	0.45609	0.99996	-0.95833	-1.9338	0	0	0.053133	0.53386	-0.98978	-2.0711	0	0	0.038349	0.34966	-0.0012298	-0.0024525	0.96539	0.98637	0.99804	0.9991	0.15693	0.32398	0.60717	0.82167	0.74596	0.99999	-0.20321	-0.41673	0.33528	0.53034	0.67688	0.99985	-0.5262	-0.88858	0.015847	0.14126	0.37423	0.56349
CDKL1	5	-0.063154	-0.46383	0.80192	0.90802	0.64277	0.99999	0.06281	0.46272	0.37323	0.71713	0.64357	0.99996	-0.31149	-2.2904	0.086739	0.25335	0.021996	0.29544	-0.44078	-3.2458	0.031276	0.14822	0.001171	0.031678	0.14595	1.0725	0.38532	0.67347	0.28348	0.9991	0.015137	0.11117	0.98082	0.99408	0.91148	0.99999	-0.18285	-1.3387	0.39033	0.57459	0.18066	0.73678	-0.24617	-1.5985	0.23269	0.68457	0.10992	0.33493
CDKL2	5	-0.026246	-0.021447	0.53336	0.74971	0.98289	0.99999	-0.14195	-0.11649	0.31068	0.66577	0.90726	0.99996	-0.11139	-0.090849	0.63678	0.82989	0.92761	0.99997	-0.225	-0.18479	0.3015	0.59169	0.85339	0.99995	-0.17586	-0.14	0.32027	0.61817	0.88866	0.9991	-0.17445	-0.14064	0.41451	0.68363	0.88815	0.99999	-0.56181	-0.44931	0.0062552	0.030738	0.65321	0.99985	1.6712	1.3045	0.34487	0.74731	0.19206	0.40435
CDKL3	5	0.046909	0.063344	0.18015	0.40948	0.94949	0.99999	-0.013677	-0.018548	0.84362	0.96305	0.9852	0.99996	-0.22562	-0.3044	0.23728	0.47855	0.76082	0.99997	-0.2584	-0.35031	0.23228	0.532	0.7261	0.99995	0.010525	0.014062	0.91743	0.97177	0.98878	0.9991	0.066472	0.089382	0.85655	0.9422	0.92878	0.99999	-0.283	-0.37827	0.16097	0.32519	0.70523	0.99985	1.121	1.4075	0.54796	0.81869	0.15929	0.37783
CDKL4	5	0.0036957	0.0089437	0.35655	0.59088	0.99286	0.99999	-0.073602	-0.17873	0.72602	0.92072	0.85815	0.99996	-0.0036741	-0.0088878	0.8628	0.93451	0.99291	0.99997	-0.16768	-0.40733	0.47331	0.73606	0.68377	0.99995	0.038245	0.091037	0.78148	0.91728	0.92746	0.9991	0.079857	0.19202	0.82319	0.93113	0.84772	0.99999	-0.17424	-0.41768	0.41576	0.60205	0.67618	0.99985	0.73359	1.6257	0.81359	0.97084	0.10401	0.3269
CDKL5	5	0.018657	0.019031	0.28565	0.52531	0.98482	0.99999	0.11887	0.12184	0.16097	0.5266	0.90303	0.99996	-0.085696	-0.087448	0.75605	0.88655	0.93032	0.99997	-0.28418	-0.29108	0.18349	0.4617	0.77099	0.99995	0.33015	0.33455	0.067556	0.24508	0.73796	0.9991	0.088206	0.089613	0.79942	0.92123	0.92859	0.99999	-0.11363	-0.11505	0.62469	0.76821	0.9084	0.99985	1.6159	1.5718	0.3653	0.75508	0.11599	0.34085
CDKN1A	5	0.10835	0.46778	0.045872	0.17188	0.63994	0.99999	0.057063	0.24714	0.39908	0.7341	0.8048	0.99996	0.16182	0.69604	0.24729	0.49171	0.4864	0.99997	0.14813	0.64342	0.34112	0.62111	0.51995	0.99995	0.03795	0.15942	0.78399	0.91887	0.87334	0.9991	0.10157	0.43184	0.7623	0.90094	0.66586	0.99999	-0.012166	-0.051755	0.98832	0.99246	0.95872	0.99985	0.014495	0.05399	0.76022	0.96404	0.95694	0.98066
CDKN1B	5	-0.25882	-0.19649	0.058382	0.19663	0.84422	0.99999	-0.19003	-0.14551	0.1422	0.49277	0.88431	0.99996	-0.0078548	-0.0059347	0.88365	0.94432	0.99526	0.99997	-0.15287	-0.11803	0.52294	0.77217	0.90604	0.99995	0.20663	0.15154	0.2256	0.51573	0.87955	0.9991	0.5123	0.38616	0.16013	0.48302	0.69937	0.99999	-0.27738	-0.20435	0.17098	0.338	0.83808	0.99985	1.3132	0.90456	0.46205	0.77014	0.3657	0.55644
CDKN2A	5	-0.15057	-0.024756	0.5146	0.73234	0.98025	0.99999	-0.2334	-0.038485	0.056714	0.3029	0.9693	0.99996	0.12589	0.020686	0.35613	0.60913	0.9835	0.99997	0.038108	0.0063059	0.69391	0.88382	0.99497	0.99995	-0.078505	-0.01246	0.67848	0.87005	0.99006	0.9991	0.018297	0.0029669	0.98999	0.99623	0.99763	0.99999	-0.37209	-0.060026	0.064637	0.16977	0.95214	0.99985	3.2837	0.54074	0.00041701	0.0097087	0.58869	0.74494
CDKN2B	5	-0.22712	-0.2479	0.1372	0.35138	0.80421	0.99999	-0.23633	-0.25866	0.050876	0.29048	0.7959	0.99996	0.20451	0.22304	0.15763	0.37241	0.82351	0.99997	0.0017441	0.0019221	0.8357	0.93491	0.99847	0.99995	-0.21981	-0.22995	0.20934	0.50149	0.81813	0.9991	0.11177	0.12006	0.73269	0.88603	0.90444	0.99999	-0.51796	-0.54974	0.0079233	0.034862	0.5825	0.99985	1.6095	1.6853	0.36781	0.75508	0.091931	0.31358
CDKN2C	5	-0.083495	-0.11422	0.96956	0.98853	0.90906	0.99999	-0.027866	-0.038236	0.94078	0.98821	0.9695	0.99996	0.10895	0.14932	0.40867	0.65816	0.8813	0.99997	0.14185	0.19468	0.35822	0.63961	0.84564	0.99995	0.26353	0.35995	0.13261	0.37456	0.71888	0.9991	0.45802	0.62714	0.18474	0.51572	0.53057	0.99999	-0.45659	-0.62029	0.018349	0.06414	0.53507	0.99985	1.3092	1.7111	0.46289	0.77014	0.08706	0.31118
CDKN2D	5	0.20166	0.91998	0.0070892	0.059649	0.35758	0.99999	0.20043	0.91531	0.031276	0.21368	0.36003	0.99996	0.072859	0.32727	0.53628	0.7596	0.74346	0.99997	0.10853	0.49733	0.44954	0.71819	0.61896	0.99995	0.12116	0.52709	0.46455	0.72763	0.59813	0.9991	0.2017	0.895	0.48707	0.74969	0.37079	0.99999	-0.22796	-1.0065	0.27731	0.47134	0.31417	0.99985	0.13246	0.52658	0.87448	0.97084	0.59849	0.75061
CDYL	5	0.22555	0.32434	0.0025021	0.025532	0.74568	0.99999	0.1805	0.25816	0.047957	0.27778	0.79628	0.99996	-0.39545	-0.55185	0.025438	0.10777	0.58105	0.99997	-0.41579	-0.59123	0.042535	0.18512	0.55437	0.99995	-0.69473	-0.94193	0	0	0.34623	0.9991	-1.0626	-1.4415	0	0	0.14945	0.71678	-0.24344	-0.33761	0.23686	0.42168	0.73566	0.99985	1.1801	1.5544	0.51168	0.78755	0.12009	0.34361
CDYL2	5	0.043875	0.20278	0.18932	0.41805	0.8393	0.99999	-0.048586	-0.22514	0.90867	0.98113	0.82187	0.99996	-0.068175	-0.31271	0.83611	0.9291	0.7545	0.99997	-0.094032	-0.4366	0.75688	0.90238	0.6624	0.99995	0.11119	0.49473	0.49374	0.75079	0.62079	0.9991	0.03246	0.14709	0.96914	0.9881	0.88306	0.99999	-0.45839	-2.0579	0.017932	0.063328	0.039603	0.29959	0.47675	1.965	0.93203	0.97258	0.049417	0.28974
CEACAM1	5	-0.11529	-0.34912	0.78274	0.89938	0.727	0.99999	-0.14072	-0.42811	0.31359	0.66963	0.66857	0.99996	-0.11321	-0.34323	0.62719	0.82141	0.73143	0.99997	-0.232	-0.70589	0.28607	0.57939	0.48026	0.99995	-0.13664	-0.40927	0.4437	0.71505	0.68234	0.9991	0.13543	0.40932	0.66389	0.8527	0.68231	0.99999	-0.20408	-0.61384	0.33319	0.52739	0.53932	0.99985	0.17987	0.48363	0.8995	0.97084	0.62865	0.77268
CEBPA	5	-0.016396	-0.018804	0.46664	0.68777	0.985	0.99999	-0.059823	-0.068946	0.82235	0.95635	0.94503	0.99996	0.019438	0.022166	0.74854	0.88299	0.98232	0.99997	-0.055157	-0.063762	0.92869	0.97633	0.94916	0.99995	-0.28377	-0.30815	0.097998	0.31586	0.75797	0.9991	-0.21	-0.2336	0.34362	0.63287	0.81529	0.99999	-0.49354	-0.5469	0.01251	0.050167	0.58445	0.99985	1.5391	1.6624	0.38949	0.75665	0.09643	0.3172
CEBPG	5	-0.21037	-0.93639	0.18807	0.41682	0.34907	0.99999	-0.021404	-0.096015	0.89992	0.9778	0.92351	0.99996	-0.3347	-1.4482	0.062969	0.20294	0.14757	0.92877	-0.48739	-2.1758	0.018766	0.10539	0.029574	0.29536	-0.35539	-1.4476	0.028357	0.12593	0.14772	0.9991	-0.35189	-1.4781	0.14429	0.45767	0.13938	0.68872	-0.31981	-1.3637	0.10967	0.24718	0.17265	0.72255	-0.40066	-1.4404	0.067139	0.38333	0.14976	0.37062
CELA3B	5	-0.036467	-0.074576	0.60092	0.78743	0.94055	0.99999	0.12176	0.25116	0.14846	0.50354	0.80169	0.99996	-0.17205	-0.34441	0.3945	0.64398	0.73054	0.99997	-0.22292	-0.45929	0.30692	0.5952	0.64602	0.99995	-0.018673	-0.034728	0.96038	0.98545	0.9723	0.9991	0.04803	0.094209	0.92202	0.96974	0.92494	0.99999	-0.47902	-0.92362	0.01543	0.05873	0.35569	0.99985	1.3778	2.5994	0.43536	0.76144	0.0093394	0.2248
CENPA	5	0.085666	0.31928	0.077982	0.24223	0.74951	0.99999	0.062541	0.23353	0.37364	0.71713	0.81535	0.99996	-0.48101	-1.7077	0.0045872	0.028424	0.0877	0.68953	-0.62242	-2.2927	0.00041701	0.0033898	0.021867	0.24235	-0.29911	-1.0099	0.076314	0.26293	0.31254	0.9991	-0.1928	-0.67404	0.37865	0.65845	0.50029	0.99999	-0.49644	-1.7304	0.010842	0.044293	0.083551	0.46796	-0.32748	-0.96623	0.13094	0.55732	0.33393	0.52578
CENPB	5	-0.028578	-0.024603	0.54921	0.76264	0.98037	0.99999	0.076527	0.066042	0.30651	0.66038	0.94734	0.99996	0.54622	0.47117	0.00041701	0.0032573	0.63752	0.99997	0.57591	0.49725	0.00083403	0.0064516	0.61901	0.99995	0.88917	0.76461	0	0	0.4445	0.9991	1.0777	0.92944	0	0	0.35266	0.99999	-0.057439	-0.049229	0.82777	0.90236	0.96074	0.99985	2.2232	1.889	0.18057	0.64497	0.058898	0.29012
CENPC	5	0.34473	1.0664	0	0	0.28624	0.99999	0.17252	0.53481	0.05588	0.3029	0.59278	0.99996	-0.33611	-1.0131	0.061718	0.20027	0.31102	0.99997	-0.50154	-1.5421	0.01543	0.092269	0.12304	0.71963	0.057389	0.16939	0.70017	0.87931	0.86549	0.9991	-0.35349	-1.0455	0.14262	0.45418	0.29577	0.99999	-0.91296	-2.6461	0	0	0.0081435	0.10556	-0.32933	-0.82782	0.12844	0.55277	0.40777	0.59155
CENPH	5	0.3085	0.70484	0.00041701	0.0055556	0.48091	0.99999	0.18425	0.42037	0.044621	0.26817	0.67422	0.99996	0.19545	0.43673	0.17139	0.39255	0.66231	0.99997	-0.2216	-0.50394	0.30984	0.5952	0.6143	0.99995	-0.72928	-1.4432	0	0	0.14898	0.9991	-1.1623	-2.3146	0	0	0.020634	0.19999	0.38565	0.85435	0.06005	0.16198	0.39291	0.99985	0.29671	0.54541	0.96038	0.98335	0.58547	0.74323
CENPI	5	-0.0025617	-0.0033361	0.38824	0.62399	0.99734	0.99999	0.15739	0.20646	0.077565	0.36047	0.83643	0.99996	-0.51535	-0.62903	0.0020851	0.013928	0.52933	0.99997	-0.48495	-0.62734	0.019183	0.10698	0.53043	0.99995	-0.67657	-0.74782	0	0	0.45457	0.9991	-0.90201	-1.0253	0	0	0.3052	0.99999	-0.48065	-0.57546	0.01543	0.05873	0.56498	0.99985	-0.69448	-0.66918	0.0020851	0.033557	0.50338	0.67024
CENPL	5	0.25964	0.70966	0.00041701	0.0055556	0.47791	0.99999	0.25354	0.69572	0.0079233	0.082609	0.48661	0.99996	-0.72327	-1.8937	0	0	0.05826	0.56056	-0.81542	-2.1937	0	0	0.028257	0.28591	-0.88746	-2.2291	0	0	0.025806	0.47238	-1.0854	-2.7437	0	0	0.0060758	0.084219	-0.94336	-2.3964	0	0	0.016558	0.16824	-0.55945	-1.2187	0.011676	0.11667	0.22297	0.43016
CENPM	5	0.46104	1.4471	0	0	0.14788	0.99999	0.34336	1.0806	0.001251	0.022059	0.27986	0.99996	-1.286	-3.8111	0	0	0.00013836	0.01452	-0.72406	-2.2561	0	0	0.024063	0.25308	-1.5943	-4.4425	0	0	8.89e-06	0.0030462	-1.5218	-4.3322	0	0	1.48e-05	0.001073	-1.045	-3.0666	0	0	0.0021648	0.039032	-0.74348	-1.8435	0.001251	0.02381	0.06526	0.29521
CENPN	5	0.23325	0.87997	0.0016681	0.018018	0.37888	0.99999	-0.12515	-0.47246	0.3945	0.73277	0.6366	0.99996	-1.0819	-3.894	0	0	9.86e-05	0.011259	-1.136	-4.2338	0	0	2.3e-05	0.0023961	-0.65519	-2.2468	0	0	0.024651	0.46545	-0.8574	-3.0212	0	0	0.0025177	0.051164	-1.0243	-3.6229	0	0	0.00029131	0.0097185	-0.96705	-2.8106	0	0	0.0049444	0.19461
CENPO	5	-0.0023777	-0.0041727	0.38741	0.62307	0.99667	0.99999	-0.17876	-0.31352	0.1764	0.53885	0.75388	0.99996	-0.47282	-0.78258	0.0070892	0.04067	0.43388	0.99997	-0.301	-0.53215	0.15346	0.4098	0.59462	0.99995	0.26356	0.42114	0.13219	0.37456	0.67365	0.9991	0.14883	0.24687	0.63178	0.83636	0.80501	0.99999	-0.89348	-1.3939	0	0	0.16334	0.69447	1.2167	1.8578	0.49416	0.774	0.063195	0.29521
CENPW	5	0.38126	0.55781	0	0	0.57698	0.99999	0.28937	0.42477	0.0029191	0.04	0.671	0.99996	-0.71348	-1.0384	0	0	0.2991	0.99997	-0.79834	-1.1684	0	0	0.24264	0.99995	-0.56273	-0.816	0.00083403	0.007326	0.4145	0.9991	-0.98194	-1.4153	0	0	0.15699	0.72536	-0.20837	-0.30171	0.32235	0.51775	0.76287	0.99985	0.57366	0.75104	0.89033	0.97084	0.45263	0.63178
CERK	5	-0.13472	-0.71964	0.63553	0.81193	0.47175	0.99999	-0.14289	-0.76559	0.30525	0.65946	0.44392	0.99996	-0.17623	-0.9382	0.37907	0.63071	0.34814	0.99997	-0.26359	-1.4132	0.22394	0.52085	0.15759	0.8321	-0.13377	-0.69323	0.45329	0.7213	0.48817	0.9991	-0.28858	-1.5156	0.2181	0.53313	0.12962	0.66415	-0.22786	-1.2031	0.27773	0.47134	0.22893	0.85402	0.22396	1.0724	0.9191	0.97137	0.28353	0.4867
CERKL	5	-0.0021371	-0.00173	0.38657	0.62298	0.99862	0.99999	-0.0079541	-0.0064543	0.79358	0.9463	0.99485	0.99996	0.014384	0.011642	0.77023	0.89489	0.99071	0.99997	0.037575	0.030503	0.69683	0.8846	0.97567	0.99995	-0.078135	-0.062265	0.6814	0.872	0.95035	0.9991	0.029205	0.023518	0.9779	0.9928	0.98124	0.99999	-0.41455	-0.33202	0.033778	0.101	0.73988	0.99985	2.1276	1.6939	0.21143	0.67374	0.090284	0.31287
CETN2	5	-0.078511	-0.16867	0.92869	0.97633	0.86605	0.99999	-0.0064661	-0.013891	0.7794	0.94422	0.98892	0.99996	-0.087118	-0.18189	0.74896	0.88299	0.85567	0.99997	-0.22439	-0.4839	0.30275	0.59169	0.62846	0.99995	-0.57373	-1.1344	0.00041701	0.0038314	0.25663	0.9991	-0.48428	-0.9733	0.037948	0.17235	0.3304	0.99999	-0.34601	-0.70377	0.082986	0.199	0.48157	0.99985	0.75009	1.39	0.80567	0.97084	0.16454	0.38316
CHAF1A	5	0.02624	0.011746	0.25229	0.48948	0.99063	0.99999	-0.19343	-0.086013	0.13511	0.47929	0.93146	0.99996	-0.023613	-0.010374	0.95788	0.97703	0.99172	0.99997	-0.14922	-0.066936	0.53545	0.78245	0.94663	0.99995	-0.10046	-0.042447	0.58507	0.81391	0.96614	0.9991	-0.072197	-0.031149	0.70726	0.87423	0.97515	0.99999	-0.41716	-0.1792	0.032527	0.098609	0.85778	0.99985	2.8253	1.2535	0.022936	0.18966	0.21001	0.41759
CHAT	5	-0.10959	-0.18855	0.82902	0.92422	0.85044	0.99999	-0.032848	-0.056718	0.97623	0.99369	0.95477	0.99996	-0.33363	-0.57194	0.063386	0.20294	0.56736	0.99997	-0.21329	-0.36833	0.33445	0.61645	0.71263	0.99995	-0.063707	-0.10678	0.74687	0.90136	0.91497	0.9991	-0.10301	-0.17548	0.61802	0.82812	0.86071	0.99999	-0.12999	-0.22185	0.56255	0.72464	0.82443	0.99985	0.81574	1.2999	0.77064	0.96729	0.19365	0.40459
CHD1	5	0.021841	0.13358	0.26856	0.50431	0.89373	0.99999	-0.11894	-0.72911	0.42619	0.75276	0.46594	0.99996	0.038985	0.23853	0.67264	0.84676	0.81147	0.99997	-0.12953	-0.79428	0.60842	0.82663	0.42703	0.99995	-0.056545	-0.34224	0.78023	0.91671	0.73217	0.9991	-0.27289	-1.6569	0.24229	0.55419	0.09753	0.57182	0.29977	1.8306	0.13178	0.28265	0.067166	0.40983	0.18743	1.0296	0.90325	0.97084	0.30318	0.5006
CHD2	5	0.14529	0.11901	0.021685	0.11712	0.90527	0.99999	0.11999	0.098855	0.15471	0.51528	0.92125	0.99996	0.42241	0.34595	0.0062552	0.036946	0.72938	0.99997	0.26857	0.22234	0.12344	0.36364	0.82405	0.99995	0.22275	0.17707	0.20225	0.4954	0.85946	0.9991	0.06834	0.05479	0.85154	0.94218	0.95631	0.99999	0.16142	0.13011	0.3824	0.5671	0.89648	0.99985	1.5745	1.1956	0.3774	0.75665	0.23183	0.43909
CHD3	5	-0.19232	-0.23266	0.27106	0.50821	0.81603	0.99999	-0.05313	-0.064639	0.87323	0.96901	0.94846	0.99996	0.015046	0.018141	0.76856	0.89466	0.98553	0.99997	-0.0077939	-0.0095215	0.87364	0.94842	0.9924	0.99995	0.12294	0.14491	0.45955	0.72452	0.88478	0.9991	0.17044	0.20376	0.57173	0.80269	0.83854	0.99999	-0.31675	-0.37539	0.11593	0.25885	0.70737	0.99985	1.2882	1.4544	0.47081	0.77014	0.14582	0.36711
CHD4	5	0.15191	0.8894	0.017515	0.098824	0.37379	0.99999	0.2563	1.5132	0.0070892	0.080569	0.13023	0.99996	-0.14634	-0.84724	0.48791	0.72581	0.39686	0.99997	-0.32041	-1.884	0.13094	0.37292	0.059561	0.47539	0.086959	0.48942	0.57923	0.81192	0.62454	0.9991	-0.52151	-2.9267	0.025021	0.12793	0.0034258	0.059963	-0.26213	-1.4899	0.19558	0.36929	0.13626	0.62615	-0.3378	-1.6192	0.11802	0.52799	0.10541	0.32857
CHD5	5	0.065019	0.46388	0.13178	0.34423	0.64273	0.99999	-0.053084	-0.37936	0.87323	0.96901	0.70442	0.99996	0.023369	0.16679	0.7352	0.87711	0.86753	0.99997	-0.18208	-1.3012	0.42285	0.69168	0.1932	0.93405	0.041821	0.2969	0.76689	0.91175	0.76655	0.9991	-0.11488	-0.81698	0.58382	0.80831	0.41394	0.99999	-0.15654	-1.1122	0.47498	0.64663	0.26606	0.93004	0.097112	0.62556	0.84946	0.97084	0.5316	0.69471
CHD6	5	-0.10962	-0.82226	0.82819	0.92372	0.41093	0.99999	-0.15831	-1.1898	0.24479	0.60122	0.23414	0.99996	-0.1896	-1.4232	0.3382	0.58926	0.15468	0.95411	-0.38823	-2.9172	0.062969	0.24121	0.0035319	0.06515	-0.14275	-1.0672	0.42494	0.70796	0.28587	0.9991	-0.51981	-3.8839	0.025438	0.12896	0.00010278	0.0041772	-0.34991	-2.6147	0.080484	0.19534	0.0089306	0.11331	-0.44358	-2.945	0.046289	0.3	0.0032299	0.17774
CHD7	5	-0.2311	-1.3862	0.12344	0.33221	0.16568	0.99999	-0.13729	-0.82982	0.33278	0.68814	0.40664	0.99996	-0.39031	-2.3434	0.028357	0.11785	0.01911	0.27201	-0.41651	-2.5161	0.041701	0.18215	0.011867	0.16169	-0.083671	-0.49668	0.65847	0.86096	0.61941	0.9991	-0.22189	-1.324	0.31943	0.6146	0.18551	0.80589	-0.58298	-3.4487	0.0037531	0.020595	0.00056337	0.015179	-0.62625	-3.1758	0.0050042	0.06383	0.0014944	0.13989
CHD8	5	-0.2418	-0.10354	0.094662	0.27785	0.91754	0.99999	-0.10897	-0.047167	0.48415	0.78833	0.96238	0.99996	-0.17176	-0.073138	0.3945	0.64398	0.9417	0.99997	-0.37602	-0.16274	0.073812	0.26778	0.87072	0.99995	-0.27627	-0.11218	0.1055	0.32645	0.91068	0.9991	-0.50335	-0.20721	0.031693	0.14961	0.83585	0.99999	-0.72178	-0.2961	0	0	0.76716	0.99985	1.0426	0.40504	0.60509	0.86472	0.68545	0.81372
CHD9	5	-0.0030152	-0.019017	0.39283	0.62766	0.98483	0.99999	-0.0011814	-0.0074821	0.73978	0.92831	0.99403	0.99996	0.1931	1.2185	0.1764	0.40019	0.22303	0.99997	0.0022177	0.014059	0.83445	0.93417	0.98878	0.99995	0.25308	1.5648	0.14929	0.40728	0.11762	0.9991	0.11205	0.70001	0.73103	0.88586	0.48392	0.99999	-0.19975	-1.2429	0.34445	0.53846	0.21391	0.82587	0.09795	0.53901	0.84946	0.97084	0.58988	0.74567
CHEK1	5	-0.00044237	-0.0014658	0.37948	0.61863	0.99883	0.99999	0.28481	0.95629	0.0037531	0.047619	0.33893	0.99996	-0.60695	-1.9502	0	0	0.051158	0.51982	-0.68744	-2.2776	0	0	0.022753	0.24467	-0.57055	-1.7398	0.00041701	0.0038314	0.081899	0.90581	-0.67492	-2.1002	0.0045872	0.036913	0.035712	0.28717	0.15485	0.50466	0.3995	0.58486	0.6138	0.99985	-0.32036	-0.85144	0.13553	0.56326	0.39452	0.58255
CHEK2	5	0.15443	0.08498	0.016681	0.095694	0.93228	0.99999	0.15768	0.087155	0.077148	0.36047	0.93055	0.99996	0.17564	0.095521	0.21435	0.45246	0.9239	0.99997	-0.013149	-0.007287	0.8945	0.95846	0.99419	1	-0.30317	-0.15747	0.071309	0.25369	0.87488	0.9991	-0.077007	-0.040799	0.69099	0.86517	0.96746	0.99999	0.24741	0.13319	0.20559	0.38366	0.89404	0.99985	2.0538	1.0696	0.23061	0.68457	0.28478	0.48813
CHKA	5	0.25013	0.99166	0.00041701	0.0055556	0.32137	0.99999	0.1927	0.76869	0.037114	0.23607	0.44208	0.99996	-0.07913	-0.31002	0.78774	0.90429	0.75654	0.99997	0.10628	0.42461	0.45621	0.72546	0.67112	0.99995	0.20923	0.79443	0.22269	0.511	0.42695	0.9991	-0.19269	-0.73669	0.37907	0.6587	0.46131	0.99999	-0.023553	-0.091134	0.95872	0.9725	0.92739	0.99985	0.090006	0.29685	0.84279	0.97084	0.76658	0.86385
CHKB	5	0.0032011	0.013953	0.3578	0.5916	0.98887	0.99999	-0.070724	-0.30982	0.74479	0.93264	0.7567	0.99996	-0.11941	-0.50955	0.59591	0.80191	0.61036	0.99997	0.0037919	0.016754	0.82569	0.93133	0.98663	0.99995	-0.068681	-0.27309	0.72227	0.88872	0.78479	0.9991	-0.047278	-0.19618	0.78232	0.90936	0.84447	0.99999	-0.042182	-0.17739	0.88532	0.93524	0.8592	0.99985	0.13793	0.48675	0.88032	0.97084	0.62643	0.77114
CHMP2A	5	0.25674	0.41351	0.00041701	0.0055556	0.67924	0.99999	0.37656	0.61018	0.00083403	0.018349	0.54174	0.99996	-0.05459	-0.083683	0.88699	0.94491	0.93331	0.99997	-0.26005	-0.41537	0.22852	0.52743	0.67787	0.99995	-0.33234	-0.46092	0.043369	0.17657	0.64485	0.9991	-0.73759	-1.0364	0.001251	0.011321	0.30002	0.99999	-0.2368	-0.35084	0.25354	0.44218	0.72571	0.99985	1.3434	1.8888	0.44787	0.76144	0.058916	0.29012
CHRAC1	5	0.022008	0.10596	0.26856	0.50431	0.91561	0.99999	0.038725	0.18754	0.50167	0.80146	0.85124	0.99996	-0.015996	-0.075984	0.92244	0.96383	0.93943	0.99997	-0.12429	-0.60311	0.63011	0.83991	0.54643	0.99995	0.034473	0.1535	0.80067	0.92575	0.878	0.9991	0.05658	0.2625	0.89366	0.9597	0.79293	0.99999	-0.28334	-1.308	0.16097	0.32519	0.19089	0.76546	-0.31383	-1.2004	0.1447	0.58194	0.22997	0.43806
CHRM1	5	0.28509	0.095705	0.00041701	0.0055556	0.92375	0.99999	0.19374	0.065079	0.036697	0.23529	0.94811	0.99996	-0.16017	-0.052503	0.43995	0.68954	0.95813	0.99997	-0.24546	-0.082233	0.2548	0.55095	0.93446	0.99995	0.11968	0.037893	0.46956	0.7326	0.96977	0.9991	-0.062829	-0.020248	0.74062	0.89246	0.98385	0.99999	-0.19142	-0.061912	0.37114	0.56164	0.95063	0.99985	2.5636	0.8413	0.058382	0.34653	0.40018	0.58657
CHRM2	5	-0.19425	-0.70043	0.25897	0.4964	0.48366	0.99999	-0.032036	-0.11639	0.96831	0.99369	0.90734	0.99996	-0.21932	-0.76788	0.25313	0.49713	0.44256	0.99997	-0.2636	-0.96027	0.22394	0.52085	0.33692	0.99995	0.14582	0.48571	0.38532	0.67347	0.62717	0.9991	-0.34531	-1.1603	0.15388	0.47674	0.24594	0.92925	-0.29461	-1.0082	0.15138	0.31483	0.31336	0.99985	-0.28548	-0.8082	0.17598	0.64497	0.41898	0.60343
CHRM3	5	0.050206	0.078309	0.16722	0.39046	0.93758	0.99999	0.13389	0.20896	0.11635	0.43937	0.83448	0.99996	-0.1665	-0.25198	0.4141	0.6651	0.80105	0.99997	-0.24043	-0.37452	0.26647	0.5619	0.70801	0.99995	-0.080282	-0.1176	0.66889	0.8643	0.90638	0.9991	0.51294	0.77863	0.16013	0.48302	0.4362	0.99999	0.022551	0.033919	0.85863	0.91927	0.97294	0.99985	-0.18223	-0.23374	0.37156	0.75508	0.81519	0.89424
CHRM4	5	0.036496	0.17974	0.21518	0.44831	0.85736	0.99999	-0.07297	-0.36009	0.72977	0.923	0.71878	0.99996	0.082971	0.40374	0.50125	0.73517	0.6864	0.99997	0.016152	0.080287	0.77606	0.91226	0.93601	0.99995	-0.14796	-0.67683	0.40701	0.69764	0.49851	0.9991	0.10211	0.48592	0.76105	0.90035	0.62703	0.99999	-0.31752	-1.4994	0.11468	0.25629	0.13378	0.61919	-0.19023	-0.7677	0.35071	0.748	0.44267	0.6244
CHRM5	5	-0.012203	-0.0096297	0.44412	0.67235	0.99232	0.99999	0.035952	0.028561	0.51293	0.80815	0.97722	0.99996	-0.16089	-0.12524	0.43703	0.68676	0.90034	0.99997	-0.24675	-0.19599	0.25354	0.54973	0.84461	0.99995	0.55996	0.42805	0.0033361	0.023121	0.66861	0.9991	0.66471	0.52101	0.077565	0.30795	0.60236	0.99999	-0.19014	-0.14573	0.37364	0.56246	0.88414	0.99985	1.688	1.2542	0.33903	0.74724	0.20978	0.41759
CHRNA10	5	-0.051219	-0.28611	0.70934	0.8583	0.77479	0.99999	-0.065031	-0.36455	0.78399	0.94422	0.71544	0.99996	-0.017457	-0.097572	0.92827	0.96657	0.92227	0.99997	-0.16925	-0.94893	0.46914	0.73329	0.34266	0.99995	-0.0078943	-0.043537	0.99666	0.99791	0.96527	0.9991	0.37136	2.0721	0.23937	0.55129	0.038257	0.29689	-0.2424	-1.343	0.2402	0.42509	0.17927	0.73613	-0.29063	-1.4064	0.17056	0.63807	0.1596	0.37818
CHRNA2	5	0.071002	0.15832	0.1176	0.32196	0.8742	0.99999	0.21393	0.47781	0.02377	0.18153	0.63279	0.99996	0.1296	0.28485	0.34404	0.59481	0.77576	0.99997	0.15898	0.35726	0.30901	0.5952	0.7209	0.99995	0.344	0.74046	0.056297	0.21226	0.45902	0.9991	0.70229	1.5428	0.062135	0.2569	0.12288	0.64059	-0.045742	-0.099047	0.86739	0.92366	0.9211	0.99985	-0.14426	-0.26889	0.44495	0.76144	0.78802	0.87728
CHRNA4	5	-0.13581	-0.2333	0.62427	0.80441	0.81553	0.99999	-0.11747	-0.20223	0.4362	0.76184	0.83973	0.99996	-0.32237	-0.55265	0.070892	0.21795	0.5805	0.99997	-0.35731	-0.61512	0.093411	0.30812	0.53848	0.99995	-0.37298	-0.62444	0.018349	0.092437	0.53234	0.9991	0.052147	0.089198	0.90951	0.96552	0.92892	0.99999	-0.54771	-0.92998	0.0062552	0.030738	0.35238	0.99985	1.2887	2.1304	0.47039	0.77014	0.033139	0.27517
CHRNA7	5	-0.035017	-0.11491	0.58966	0.78165	0.90851	0.99999	0.083445	0.27617	0.27231	0.62849	0.78242	0.99996	-0.2093	-0.67557	0.28107	0.52904	0.49931	0.99997	-0.22707	-0.7511	0.29858	0.59076	0.45259	0.99995	0.6069	1.9336	0	0	0.053159	0.73685	0.50587	1.6391	0.16097	0.48379	0.1012	0.58474	0.096378	0.30997	0.58465	0.74062	0.75658	0.99985	-0.33024	-0.8784	0.12802	0.55216	0.37973	0.56805
CHRNA9	5	-0.11916	-0.27312	0.75396	0.88584	0.78476	0.99999	-0.10709	-0.24588	0.49833	0.80146	0.80577	0.99996	-0.063444	-0.14555	0.85405	0.93218	0.88428	0.99997	-0.21599	-0.49589	0.32569	0.60978	0.61997	0.99995	0.021108	0.048319	0.86989	0.95612	0.96146	0.9991	0.007809	0.01789	0.9558	0.98116	0.98573	0.99999	-0.25924	-0.5926	0.20267	0.37969	0.55345	0.99985	0.66296	1.4291	0.84821	0.97084	0.15298	0.37464
CHRNB2	5	-0.13228	-0.26027	0.65346	0.81956	0.79465	0.99999	-0.00090199	-0.0017769	0.73895	0.92831	0.99858	0.99996	-0.41947	-0.80411	0.014178	0.068273	0.42133	0.99997	-0.37899	-0.74549	0.071726	0.2618	0.45598	0.99995	-0.27926	-0.52111	0.10217	0.32279	0.60229	0.9991	-0.25881	-0.49049	0.26105	0.57052	0.62379	0.99999	-0.57323	-1.0833	0.0054212	0.028446	0.2787	0.94836	0.88002	1.5865	0.73228	0.95078	0.11263	0.33782
CHUK	5	-0.0074509	-0.044201	0.41952	0.65265	0.96474	0.99999	-0.10164	-0.60491	0.53294	0.81755	0.54524	0.99996	0.24901	1.4801	0.095496	0.26932	0.13883	0.89495	0.15662	0.93279	0.31693	0.60174	0.35093	0.99995	0.0087525	0.051552	0.92285	0.97234	0.95889	0.9991	-0.071102	-0.42003	0.70934	0.87513	0.67447	0.99999	-0.049544	-0.29253	0.85655	0.9186	0.76988	0.99985	0.27551	1.4656	0.95204	0.98236	0.14276	0.36536
CIB1	5	0.030262	0.052273	0.23603	0.46932	0.95831	0.99999	0.082186	0.14261	0.27898	0.63749	0.8866	0.99996	-0.020876	-0.035559	0.94662	0.9726	0.97163	0.99997	-0.16522	-0.28695	0.47998	0.74162	0.77415	0.99995	0.37728	0.62475	0.039199	0.16348	0.53213	0.9991	0.47297	0.80317	0.17681	0.50536	0.42187	0.99999	-0.082286	-0.1381	0.7402	0.84969	0.89016	0.99985	0.6869	1.0407	0.83528	0.97084	0.29803	0.49664
CIC	5	-0.25044	-1.253	0.076731	0.24021	0.21021	0.99999	-0.28244	-1.4207	0.0087573	0.085714	0.15539	0.99996	-0.33402	-1.6573	0.063386	0.20294	0.097456	0.7326	-0.38239	-1.9274	0.06839	0.25466	0.053929	0.44441	-0.35014	-1.665	0.03211	0.13824	0.095915	0.9664	-0.4904	-2.3748	0.035446	0.16284	0.017556	0.17839	-0.76169	-3.6734	0	0	0.00023939	0.008442	-0.37053	-1.5429	0.085488	0.43158	0.12285	0.34685
CIT	5	0.062789	0.23427	0.13761	0.35138	0.81477	0.99999	0.12823	0.48186	0.12802	0.46235	0.62991	0.99996	-1.2015	-4.2143	0	0	2.51e-05	0.0045159	-0.98264	-3.6307	0	0	0.00028263	0.012782	-0.37892	-1.2983	0.016264	0.084416	0.19419	0.9991	-0.60823	-2.1332	0.010008	0.066298	0.032909	0.27401	-0.42801	-1.5332	0.029191	0.092227	0.12522	0.59228	-0.73044	-2.1058	0.0016681	0.030075	0.035219	0.27517
CKB	5	-0.079431	-0.048064	0.93453	0.97818	0.96167	0.99999	0.0032954	0.0019988	0.70851	0.913	0.99841	0.99996	0.10852	0.064649	0.40992	0.65929	0.94845	0.99997	0.031353	0.019197	0.71977	0.89349	0.98468	0.99995	-0.021836	-0.012187	0.94329	0.9788	0.99028	0.9991	0.08916	0.051756	0.79817	0.92123	0.95872	0.99999	-0.13252	-0.077055	0.55254	0.71816	0.93858	0.99985	1.7223	0.98142	0.32652	0.73798	0.32638	0.52039
CKM	5	0.1101	0.79215	0.044204	0.16825	0.42827	0.99999	0.10971	0.79028	0.18724	0.54458	0.42936	0.99996	-0.060505	-0.43555	0.8653	0.93556	0.66316	0.99997	-0.12147	-0.87497	0.64178	0.84476	0.38159	0.99995	0.042992	0.30914	0.76314	0.91045	0.75722	0.9991	0.10564	0.75977	0.75063	0.8982	0.44739	0.99999	-0.23373	-1.6768	0.26188	0.45284	0.093578	0.49427	0.075711	0.4958	0.82944	0.97084	0.62004	0.76695
CKMT1A	5	-0.0012626	-0.0012471	0.38449	0.62197	0.999	0.99999	-0.061335	-0.060802	0.80984	0.9558	0.95152	0.99996	-0.091199	-0.089573	0.72977	0.87556	0.92863	0.99997	-0.17775	-0.17641	0.43453	0.70263	0.85997	0.99995	0.17547	0.16827	0.30859	0.61258	0.86637	0.9991	0.2591	0.25321	0.37531	0.65646	0.80011	0.99999	-0.23748	-0.23019	0.25146	0.4395	0.81794	0.99985	0.28757	0.24978	0.95788	0.98335	0.80276	0.88792
CKMT1B	5	-0.16854	-0.83438	0.39741	0.63238	0.40407	0.99999	-0.14338	-0.7138	0.30359	0.65825	0.47535	0.99996	-0.18105	-0.88089	0.36405	0.61871	0.37838	0.99997	-0.34507	-1.7214	0.10509	0.32774	0.085176	0.56423	0.18521	0.85881	0.28315	0.58434	0.39045	0.9991	0.0034945	0.016666	0.9412	0.97707	0.9867	0.99999	-0.61068	-2.8518	0.00083403	0.005102	0.0043478	0.066408	-0.2876	-1.1427	0.17306	0.63846	0.25317	0.45784
CKMT2	5	0.025239	0.016247	0.2573	0.49598	0.98704	0.99999	-0.12907	-0.083489	0.37198	0.71713	0.93346	0.99996	-0.03353	-0.021585	0.98832	0.99455	0.98278	0.99997	-0.23054	-0.14918	0.28941	0.58124	0.88141	0.99995	0.29598	0.1888	0.09216	0.30068	0.85025	0.9991	0.30474	0.19558	0.31193	0.61011	0.84494	0.99999	-0.1321	-0.084198	0.55505	0.71883	0.9329	0.99985	2.198	1.3762	0.18891	0.65896	0.16875	0.38632
CKS1B	5	0.25913	0.41386	0.00041701	0.0055556	0.67897	0.99999	0.32753	0.52232	0.001251	0.022059	0.60145	0.99996	-0.29634	-0.46646	0.10592	0.28604	0.64088	0.99997	-0.25256	-0.40178	0.2427	0.54159	0.68785	0.99995	-0.58604	-0.89216	0.00041701	0.0038314	0.37231	0.9991	-1.1239	-1.7125	0	0	0.086801	0.53235	-0.31898	-0.49844	0.11176	0.25117	0.61818	0.99985	0.27417	0.39295	0.95204	0.98236	0.69436	0.81913
CLCN2	5	-0.10499	-0.48518	0.87323	0.94758	0.62755	0.99999	0.0020209	0.0094171	0.71893	0.91947	0.99249	0.99996	-0.065895	-0.30163	0.84529	0.93111	0.76293	0.99997	-0.21735	-1.0138	0.32277	0.60801	0.31067	0.99995	0.15802	0.69578	0.35071	0.6415	0.48657	0.9991	0.21086	0.9546	0.46789	0.7319	0.33978	0.99999	-0.081469	-0.36766	0.74479	0.85095	0.71313	0.99985	-0.15798	-0.60077	0.41743	0.75948	0.54799	0.7107
CLCNKA	5	0.033299	0.027611	0.22477	0.45416	0.97797	0.99999	0.031496	0.026211	0.53628	0.81755	0.97909	0.99996	-0.025496	-0.02114	0.96914	0.98308	0.98313	0.99997	-0.10877	-0.090524	0.70058	0.88608	0.92787	0.99995	0.1324	0.10868	0.42661	0.70796	0.91345	0.9991	0.26949	0.22285	0.3578	0.64222	0.82365	0.99999	0.002698	0.0022244	0.93119	0.95844	0.99823	0.99985	1.6072	1.2769	0.36864	0.75508	0.20164	0.40969
CLK1	5	-0.23111	-0.34335	0.12344	0.33221	0.73133	0.99999	-0.11744	-0.17428	0.43661	0.76201	0.86165	0.99996	-0.030886	-0.044425	0.99833	0.99875	0.96457	0.99997	-0.18442	-0.27754	0.41618	0.68733	0.78136	0.99995	-0.10177	-0.13647	0.5809	0.81224	0.89145	0.9991	0.19248	0.27103	0.50751	0.75496	0.78637	0.99999	-0.40707	-0.56224	0.038782	0.11383	0.57395	0.99985	1.4436	1.9438	0.4141	0.75665	0.051914	0.28998
CLK2	5	-0.2078	-1.0201	0.19725	0.42805	0.30766	0.99999	-0.05581	-0.27591	0.85071	0.9637	0.78262	0.99996	-0.078481	-0.38441	0.79066	0.90429	0.70068	0.99997	-0.1223	-0.60564	0.64012	0.84476	0.54475	0.99995	0.037223	0.17826	0.78774	0.92057	0.85852	0.9991	-0.11559	-0.55876	0.58173	0.80776	0.57633	0.99999	-0.097712	-0.47409	0.67807	0.80855	0.63543	0.99985	-0.046276	-0.19578	0.6593	0.91077	0.84478	0.91499
CLK3	5	-0.017197	-0.01816	0.47248	0.69424	0.98551	0.99999	-0.063539	-0.067496	0.79733	0.94935	0.94619	0.99996	-0.34617	-0.36272	0.050042	0.17217	0.71681	0.99997	-0.25138	-0.26712	0.24437	0.54159	0.78938	0.99995	0.63649	0.66441	0	0	0.50643	0.9991	0.90516	0.95837	0.0079233	0.055882	0.33788	0.99999	-0.45552	-0.46977	0.018766	0.065312	0.63852	0.99985	1.3958	1.3767	0.43036	0.76144	0.1686	0.38632
CLK4	5	0.18669	0.54062	0.0095913	0.0721	0.58877	0.99999	0.26142	0.76407	0.0050042	0.059406	0.44483	0.99996	0.17122	0.48628	0.22602	0.46644	0.62677	0.99997	0.13327	0.39116	0.3799	0.65824	0.69568	0.99995	0.29489	0.78839	0.092994	0.30217	0.43047	0.9991	0.44378	1.2399	0.19224	0.51786	0.215	0.86373	-0.31789	-0.86121	0.11426	0.25607	0.38912	0.99985	0.20944	0.48579	0.91118	0.97084	0.62712	0.77119
CLP1	5	0.088908	0.24357	0.071726	0.22903	0.80756	0.99999	-0.076706	-0.21107	0.70392	0.913	0.83283	0.99996	-1.2579	-3.113	0	0	0.0018521	0.063792	-1.2715	-3.3615	0	0	0.0007753	0.024059	-0.75954	-1.7841	0	0	0.074408	0.87584	-0.99451	-2.3994	0	0	0.016422	0.16975	-1.4102	-3.3485	0	0	0.00081248	0.019075	-0.70053	-1.4116	0.0020851	0.033557	0.15808	0.3767
CLSPN	5	0.1757	0.3512	0.012927	0.087571	0.72544	0.99999	-0.070111	-0.13854	0.75104	0.9354	0.88981	0.99996	-0.52797	-0.96979	0.0016681	0.011494	0.33215	0.99997	-0.65085	-1.2669	0.00041701	0.0033898	0.20517	0.96852	-0.17249	-0.29312	0.32944	0.62352	0.76943	0.9991	-0.21624	-0.388	0.33069	0.6182	0.69801	0.99999	-0.81134	-1.4141	0	0	0.15733	0.67733	1.1374	1.9444	0.53711	0.80803	0.051842	0.28998
CLTC	5	0.3549	1.2852	0	0	0.19874	0.99999	0.14747	0.53509	0.094662	0.39583	0.59259	0.99996	0.27627	0.98816	0.064637	0.20557	0.32307	0.99997	0.25295	0.92383	0.13887	0.38232	0.35558	0.99995	-0.22038	-0.72032	0.20809	0.50149	0.47133	0.9991	-0.058443	-0.20046	0.75313	0.89895	0.84112	0.99999	-0.31638	-1.083	0.11718	0.26043	0.27881	0.94836	0.4693	1.4187	0.9387	0.97615	0.15598	0.37623
CMPK1	5	-0.14665	-0.31899	0.55088	0.76264	0.74973	0.99999	-0.031735	-0.069359	0.96539	0.99369	0.9447	0.99996	-0.58583	-1.2497	0	0	0.21141	0.99997	-0.6293	-1.3692	0.00041701	0.0033898	0.17095	0.87145	-0.54914	-1.1323	0.001251	0.010067	0.25753	0.9991	-0.53374	-1.1206	0.022936	0.12035	0.26246	0.95943	-0.56114	-1.184	0.0062552	0.030738	0.2364	0.8679	0.77907	1.5491	0.78941	0.97084	0.12135	0.3456
CMPK2	5	-0.056418	-0.22922	0.75271	0.88529	0.8187	0.99999	0.10994	0.45005	0.18641	0.54458	0.65267	0.99996	0.1684	0.68336	0.23228	0.47004	0.49438	0.99997	0.16987	0.6972	0.28774	0.58067	0.48568	0.99995	-0.13782	-0.53273	0.43953	0.71505	0.59422	0.9991	-0.012596	-0.050085	0.89158	0.95874	0.96005	0.99999	0.61103	2.4805	0.0062552	0.030738	0.013118	0.14564	0.23397	0.81841	0.92619	0.97258	0.41312	0.59679
CNKSR1	5	-0.027639	-0.16675	0.54254	0.75772	0.86756	0.99999	-0.032295	-0.19629	0.97123	0.99369	0.84438	0.99996	0.015511	0.093248	0.76564	0.89256	0.92571	0.99997	-0.044726	-0.27247	0.9754	0.99321	0.78526	0.99995	0.024509	0.14089	0.85196	0.94759	0.88795	0.9991	-0.24429	-1.4261	0.2794	0.58247	0.15384	0.72146	0.32438	1.9436	0.10592	0.24144	0.051944	0.35187	0.32846	1.6993	0.97998	0.9924	0.089256	0.31285
CNR1	5	0.038607	0.10242	0.20726	0.43723	0.91842	0.99999	0.062256	0.16656	0.3749	0.71713	0.86771	0.99996	0.46955	1.2531	0.0041701	0.026247	0.21015	0.99997	0.52778	1.4156	0.0050042	0.033613	0.1569	0.83058	0.71036	1.8701	0	0	0.061475	0.79256	0.78305	2.0831	0.030859	0.148	0.037245	0.2938	-0.63186	-1.6248	0.00041701	0.0026042	0.1042	0.52717	0.31622	0.72469	0.96997	0.98518	0.46864	0.64378
CNR2	5	-0.086333	-0.068916	0.9854	0.99453	0.94506	0.99999	-0.067122	-0.053719	0.77398	0.94422	0.95716	0.99996	0.16062	0.12833	0.25104	0.49507	0.89789	0.99997	-0.022942	-0.018371	0.93244	0.97727	0.98534	0.99995	-0.13826	-0.10897	0.43661	0.71468	0.91322	0.9991	-0.17399	-0.13796	0.4166	0.68587	0.89027	0.99999	-0.20962	-0.16624	0.31902	0.51585	0.86797	0.99985	2.1936	1.7275	0.19099	0.65899	0.084077	0.30684
CNTLN	5	-0.13555	-0.82874	0.62677	0.80664	0.40725	0.99999	0.010515	0.064538	0.65972	0.88627	0.94854	0.99996	0.019562	0.11958	0.74854	0.88299	0.90481	0.99997	-0.0029874	-0.01835	0.85196	0.93759	0.98536	0.99995	0.18718	1.1297	0.27982	0.58398	0.2586	0.9991	0.22676	1.3805	0.43119	0.69724	0.16743	0.75676	-0.30699	-1.8571	0.13053	0.28097	0.063298	0.39906	0.12186	0.6638	0.86697	0.97084	0.50682	0.67333
COASY	5	0.22826	0.31754	0.0020851	0.021459	0.75084	0.99999	0.41342	0.57416	0	0	0.56586	0.99996	-0.27659	-0.37054	0.12844	0.32117	0.71098	0.99997	-0.37005	-0.50643	0.079233	0.27616	0.61256	0.99995	-0.12503	-0.16569	0.48749	0.74411	0.8684	0.9991	0.080068	0.10674	0.82277	0.93113	0.91499	0.99999	0.11715	0.15665	0.52335	0.69222	0.87552	0.99985	0.39411	0.46625	0.98207	0.99242	0.64103	0.78309
COL1A1	5	0.19	0.18523	0.0091743	0.070513	0.85305	0.99999	0.41858	0.41392	0	0	0.67893	0.99996	-0.3137	-0.28525	0.084237	0.24846	0.77546	0.99997	-0.20688	-0.2021	0.35446	0.6348	0.83984	0.99995	0.055833	0.045826	0.70642	0.88229	0.96345	0.9991	0.077481	0.069053	0.83028	0.93474	0.94495	0.99999	0.28555	0.26602	0.14762	0.30836	0.79022	0.99985	1.9574	1.7495	0.24979	0.68457	0.080213	0.30684
COL1A2	5	0.099132	0.41545	0.053795	0.18508	0.67781	0.99999	0.1354	0.5707	0.11426	0.43651	0.56821	0.99996	0.16867	0.70211	0.23186	0.47004	0.48261	0.99997	-0.037083	-0.15663	0.995	0.99624	0.87554	0.99995	0.50641	2.0798	0.0087573	0.052239	0.037543	0.5771	0.48558	2.0095	0.17139	0.49818	0.044488	0.33131	-0.003511	-0.014384	0.9583	0.9725	0.98852	0.99985	0.14963	0.53297	0.88324	0.97084	0.59406	0.74881
COL2A1	5	0.012146	0.037979	0.31193	0.5504	0.9697	0.99999	-0.15635	-0.48836	0.2548	0.61531	0.6253	0.99996	-0.24475	-0.74769	0.19141	0.42149	0.45465	0.99997	-0.17077	-0.53703	0.46455	0.73049	0.59125	0.99995	-0.098637	-0.28959	0.59216	0.81844	0.77213	0.9991	-0.4216	-1.2507	0.081735	0.31922	0.21103	0.86347	-0.99438	-2.8948	0	0	0.0037945	0.059472	-0.47015	-1.1797	0.03211	0.23476	0.23811	0.44374
COL3A1	5	-0.094726	-0.14113	0.95329	0.97944	0.88777	0.99999	-0.18678	-0.27859	0.1543	0.5146	0.78056	0.99996	-0.023819	-0.035195	0.95955	0.97749	0.97192	0.99997	-0.048203	-0.072401	0.96289	0.98887	0.94228	0.99995	0.094438	0.13681	0.55838	0.7975	0.89118	0.9991	0.18924	0.2774	0.51334	0.75707	0.78148	0.99999	-0.21467	-0.31268	0.30901	0.50579	0.75452	0.99985	0.0052901	0.0067665	0.74771	0.95985	0.9946	0.99668
COL4A3BP	5	-0.089454	-0.44073	0.99041	0.99666	0.65941	0.99999	-0.13944	-0.68655	0.32027	0.67428	0.49237	0.99996	-1.0977	-5.082	0	0	3.73e-07	0.00022385	-0.98744	-4.7696	0	0	1.85e-06	0.00040238	-0.1466	-0.67288	0.41118	0.6988	0.50102	0.9991	-0.35936	-1.6733	0.13428	0.4417	0.094272	0.56182	-0.73914	-3.4142	0	0	0.0006398	0.016677	-0.90341	-3.5011	0	0	0.00046334	0.074073
COMT	5	0.011271	0.058565	0.31651	0.55564	0.9533	0.99999	-0.03762	-0.19602	0.98749	0.99454	0.84459	0.99996	0.17879	0.92593	0.2035	0.43505	0.35448	0.99997	-0.042885	-0.22401	0.98082	0.99328	0.82275	0.99995	0.12295	0.61448	0.45955	0.72452	0.5389	0.9991	-0.10524	-0.5333	0.61009	0.8233	0.59383	0.99999	-0.13331	-0.67949	0.54837	0.71429	0.49683	0.99985	-0.14856	-0.65845	0.43453	0.76144	0.51025	0.67638
COPA	5	-0.59804	-1.9316	0	0	0.053404	0.99999	-0.47339	-1.5626	0	0	0.11816	0.99996	-0.89874	-2.8528	0	0	0.0043331	0.10603	-1.029	-3.3686	0	0	0.0007556	0.024059	-1.0002	-2.9991	0	0	0.0027077	0.13527	-1.1259	-3.4305	0	0	0.00060241	0.016636	-0.73337	-2.2915	0	0	0.021937	0.20311	-1.164	-2.9402	0	0	0.0032801	0.17774
COPB1	5	0.07147	0.068097	0.11635	0.32106	0.94571	0.99999	-0.065422	-0.061855	0.78315	0.94422	0.95068	0.99996	-0.24159	-0.21993	0.1985	0.42973	0.82592	0.99997	-0.32467	-0.30771	0.12719	0.37046	0.75831	0.99995	-0.11542	-0.10074	0.52419	0.77568	0.91975	0.9991	-0.065613	-0.058607	0.73061	0.88586	0.95327	0.99999	-0.029377	-0.026545	0.93328	0.95846	0.97882	0.99985	1.7671	1.5384	0.30942	0.72888	0.12395	0.34758
COPS4	5	0.39471	1.274	0	0	0.20266	0.99999	0.12312	0.39783	0.14304	0.49495	0.69075	0.99996	-0.90649	-2.778	0	0	0.0054695	0.12491	-1.0064	-3.1853	0	0	0.0014461	0.037288	-0.83533	-2.447	0	0	0.014406	0.34427	-1.5696	-4.5504	0	0	5.35e-06	0.00055828	-0.98227	-2.9349	0	0	0.0033364	0.054606	-1.0632	-2.6381	0	0	0.0083365	0.22451
COPS6	5	0.518	1.7118	0	0	0.086937	0.99999	0.39443	1.3073	0	0	0.1911	0.99996	-0.41662	-1.328	0.016264	0.077535	0.18419	0.99997	-0.30088	-0.98957	0.15346	0.4098	0.32238	0.99995	0.14944	0.46588	0.3749	0.66396	0.6413	0.9991	0.20427	0.65167	0.48082	0.74531	0.51462	0.99999	-1.063	-3.2332	0	0	0.001224	0.025304	-0.34823	-0.92089	0.11051	0.51331	0.35711	0.54823
COPS8	5	0.29861	0.44647	0.00041701	0.0055556	0.65526	0.99999	0.35859	0.53562	0.00083403	0.018349	0.59222	0.99996	-0.3062	-0.44415	0.091743	0.26159	0.65694	0.99997	-0.35929	-0.53165	0.091326	0.30332	0.59497	0.99995	-0.35672	-0.50622	0.02794	0.12547	0.6127	0.9991	-1.0007	-1.4108	0	0	0.15829	0.72858	-0.28814	-0.41297	0.15805	0.32365	0.67963	0.99985	1.0479	1.3931	0.60133	0.86192	0.16358	0.38195
COPZ1	5	0.012116	0.0068098	0.31193	0.5504	0.99457	0.99999	-0.15479	-0.087642	0.26188	0.6224	0.93016	0.99996	-0.24746	-0.13853	0.18599	0.41604	0.88982	0.99997	-0.26646	-0.15101	0.21935	0.51518	0.87996	0.99995	-0.50783	-0.27779	0.0020851	0.014881	0.78117	0.9991	-0.74148	-0.40558	0.001251	0.011321	0.68505	0.99999	-0.6513	-0.35554	0.00041701	0.0026042	0.72218	0.99985	2.0601	1.1075	0.23019	0.68457	0.26807	0.47408
CORO2A	5	0.14796	0.14571	0.021268	0.11644	0.88415	0.99999	0.14922	0.14745	0.091326	0.38624	0.88278	0.99996	0.096394	0.094905	0.45621	0.70186	0.92439	0.99997	0.057955	0.057279	0.61551	0.83015	0.95432	0.99995	0.073424	0.071188	0.63261	0.84752	0.94325	0.9991	-0.03324	-0.032454	0.82527	0.93217	0.97411	0.99999	-0.23941	-0.23302	0.24687	0.43434	0.81575	0.99985	1.639	1.5428	0.35613	0.75176	0.12287	0.34685
COX6A1	5	0.035617	0.027186	0.21768	0.45	0.97831	0.99999	0.060769	0.046515	0.38198	0.72433	0.9629	0.99996	-0.32214	-0.24323	0.070892	0.21795	0.80783	0.99997	-0.11611	-0.088946	0.6643	0.86062	0.92912	0.99995	0.15039	0.11185	0.37281	0.6632	0.91094	0.9991	0.22531	0.16996	0.43411	0.70054	0.86504	0.99999	-0.15316	-0.11511	0.4854	0.65504	0.90836	0.99985	0.77019	0.54165	0.79525	0.97084	0.58806	0.74454
CPA4	5	-0.09829	-0.50964	0.92577	0.97497	0.61031	0.99999	-0.16639	-0.86676	0.21476	0.56781	0.38607	0.99996	-0.25604	-1.3307	0.16472	0.38275	0.1833	0.99997	-0.3199	-1.666	0.13094	0.37292	0.095721	0.60725	-0.25568	-1.3247	0.13511	0.38028	0.18526	0.9991	-0.28534	-1.4774	0.22269	0.537	0.13958	0.68872	-0.11385	-0.58856	0.62344	0.76785	0.55616	0.99985	-0.59174	-2.6591	0.0087573	0.097222	0.0078358	0.22451
CPNE3	5	-0.080937	-0.40244	0.94871	0.97944	0.68736	0.99999	-0.087336	-0.43646	0.62927	0.86724	0.6625	0.99996	-0.085299	-0.42334	0.75771	0.88764	0.67205	0.99997	-0.098014	-0.49036	0.74229	0.89738	0.62388	0.99995	-0.11512	-0.55205	0.52627	0.77568	0.58091	0.9991	0.01728	0.08492	0.98707	0.99579	0.93232	0.99999	-0.25127	-1.2305	0.22018	0.40106	0.21853	0.83616	-0.45014	-1.8538	0.042118	0.28056	0.063762	0.29521
CPT1A	5	0.098426	0.065187	0.055463	0.18973	0.94803	0.99999	0.014982	0.0099497	0.62927	0.86724	0.99206	0.99996	-0.073481	-0.048006	0.80942	0.91212	0.96171	0.99997	-0.039846	-0.026539	0.99333	0.99624	0.97883	0.99995	-0.027537	-0.017178	0.9191	0.97178	0.9863	0.9991	-0.37289	-0.23552	0.12302	0.42203	0.81381	0.99999	-0.20877	-0.13412	0.3211	0.51775	0.89331	0.99985	2.4536	1.5911	0.094662	0.46327	0.11158	0.33741
CPT2	5	0.16125	0.12846	0.015013	0.091603	0.89779	0.99999	0.16977	0.13631	0.057965	0.30549	0.89157	0.99996	-0.15188	-0.11844	0.46997	0.71239	0.90572	0.99997	0.022825	0.01836	0.74812	0.8988	0.98535	0.99995	0.27537	0.20487	0.11593	0.34406	0.83767	0.9991	0.62442	0.49065	0.10008	0.36697	0.62367	0.99999	0.23477	0.18307	0.22769	0.41053	0.85474	0.99985	2.0857	1.5755	0.22185	0.68118	0.11513	0.34042
CRAMP1L	5	-0.31692	-1.363	0.0041701	0.038462	0.17289	0.99999	-0.083525	-0.36408	0.65513	0.88321	0.7158	0.99996	-0.61272	-2.5509	0	0	0.010745	0.19373	-0.77131	-3.3253	0	0	0.00088325	0.026475	-0.27658	-1.0804	0.10509	0.32645	0.27999	0.9991	-0.52295	-2.1064	0.025021	0.12793	0.035166	0.284	-0.95279	-3.7842	0	0	0.00015423	0.0062684	-0.72357	-2.3395	0.0016681	0.030075	0.01931	0.27158
CREBBP	5	0.18881	0.042261	0.0091743	0.070513	0.96629	0.99999	-0.1714	-0.03851	0.1985	0.55413	0.96928	0.99996	1.6364	0.37037	0	0	0.71111	0.99997	1.387	0.31432	0	0	0.75328	0.99995	-0.29403	-0.063036	0.083403	0.27816	0.94974	0.9991	0.25404	0.056152	0.38282	0.65878	0.95522	0.99999	0.55893	0.12464	0.0091743	0.039427	0.90081	0.99985	3.3027	0.73598	0.00041701	0.0097087	0.46174	0.63893
CRIM1	5	0.015847	0.052002	0.2965	0.53823	0.95853	0.99999	-0.0030143	-0.0098964	0.7548	0.9354	0.9921	0.99996	-0.081164	-0.25954	0.77398	0.89489	0.79522	0.99997	-0.17102	-0.564	0.46414	0.73049	0.57276	0.99995	0.0081934	0.024995	0.9241	0.97236	0.98006	0.9991	0.17755	0.55991	0.55046	0.78712	0.57554	0.99999	-0.12756	-0.40068	0.56922	0.72956	0.68865	0.99985	-0.16387	-0.43204	0.40659	0.75665	0.66571	0.79979
CRIPAK	5	0.015803	0.015712	0.2965	0.53823	0.98746	0.99999	-0.016897	-0.016832	0.86656	0.96788	0.98657	0.99996	-0.22292	-0.22133	0.24395	0.48791	0.82484	0.99997	-0.15124	-0.15067	0.52919	0.77805	0.88023	0.99995	-0.20762	-0.20389	0.23561	0.52903	0.83844	0.9991	-0.25978	-0.25649	0.25938	0.57052	0.79757	0.99999	0.54154	0.53829	0.010842	0.044293	0.59038	0.99985	1.6189	1.564	0.36364	0.75508	0.11781	0.34238
CRKL	5	0.17747	0.094747	0.011676	0.082596	0.92452	0.99999	0.27272	0.14637	0.0041701	0.050761	0.88363	0.99996	0.02556	0.013507	0.72644	0.87406	0.98922	0.99997	0.010502	0.005637	0.79817	0.91579	0.9955	0.99995	0.099708	0.051025	0.53336	0.77704	0.95931	0.9991	0.0073823	0.0038361	0.95371	0.98028	0.99694	0.99999	-0.8239	-0.41821	0	0	0.6758	0.99985	2.7734	1.4595	0.028774	0.22186	0.14443	0.36711
CS	5	-0.21675	-0.88858	0.17014	0.39612	0.37423	0.99999	-0.15864	-0.65584	0.24354	0.60122	0.51193	0.99996	-0.80561	-3.2025	0	0	0.0013626	0.053564	-1.065	-4.3439	0	0	1.4e-05	0.0016784	-0.76963	-2.8682	0	0	0.0041288	0.16712	-1.3142	-4.9098	0	0	9.12e-07	0.00012981	-0.67835	-2.6615	0.00041701	0.0026042	0.0077784	0.10249	-0.71483	-2.3058	0.0020851	0.033557	0.021122	0.27158
CSF1R	5	0.064144	0.05458	0.13303	0.34449	0.95647	0.99999	0.051558	0.043638	0.42661	0.75276	0.96519	0.99996	-0.29616	-0.24511	0.10592	0.28604	0.80637	0.99997	-0.10643	-0.090452	0.70851	0.88813	0.92793	0.99995	-0.19044	-0.15261	0.27898	0.58398	0.8787	0.9991	-0.080441	-0.065951	0.68182	0.86371	0.94742	0.99999	-0.26322	-0.21612	0.19349	0.36622	0.82889	0.99985	1.9209	1.5733	0.25688	0.68514	0.11566	0.34064
CSF2RA	5	0.027996	0.1462	0.2452	0.48157	0.88376	0.99999	-0.22451	-1.1743	0.070058	0.34077	0.24029	0.99996	-0.49697	-2.53	0.0029191	0.018868	0.011406	0.20111	-0.52508	-2.7449	0.0095913	0.060847	0.0060531	0.098562	-0.3251	-1.5693	0.049208	0.19536	0.11658	0.9991	-0.50829	-2.5143	0.029608	0.14286	0.011926	0.13618	-0.65342	-3.2432	0.00041701	0.0026042	0.0011821	0.02465	-0.60911	-2.5013	0.0066722	0.079602	0.012375	0.2373
CSF2RB	5	0.011824	0.07772	0.31401	0.55279	0.93805	0.99999	-0.13545	-0.89329	0.34028	0.69414	0.3717	0.99996	0.0857	0.56402	0.49166	0.72868	0.57274	0.99997	-0.15034	-0.99174	0.53169	0.77982	0.32133	0.99995	-0.14943	-0.97048	0.40284	0.69148	0.3318	0.9991	-0.10592	-0.69233	0.60801	0.82234	0.48873	0.99999	-0.47347	-3.0751	0.015847	0.058824	0.0021044	0.03823	0.01661	0.096154	0.76314	0.96417	0.9234	0.96059
CSF3R	5	0.28244	0.13518	0.00041701	0.0055556	0.89247	0.99999	0.047634	0.022909	0.44996	0.76841	0.98172	0.99996	0.32455	0.1554	0.031276	0.12563	0.8765	0.99997	0.27975	0.13489	0.11009	0.33673	0.8927	0.99995	0.15428	0.072138	0.36322	0.65538	0.94249	0.9991	0.22326	0.10565	0.43953	0.70738	0.91586	0.99999	0.16208	0.076657	0.38115	0.5671	0.9389	0.99985	2.5715	1.1989	0.056297	0.33582	0.23058	0.43848
CSK	5	0.15586	0.051642	0.016681	0.095694	0.95881	0.99999	0.11874	0.03957	0.1618	0.52789	0.96844	0.99996	0.21309	0.070672	0.14387	0.34919	0.94366	0.99997	0.15553	0.051876	0.32027	0.60568	0.95863	0.99995	-0.39731	-0.12615	0.013344	0.072398	0.89961	0.9991	-0.2571	-0.083481	0.26147	0.57052	0.93347	0.99999	0.47165	0.15582	0.023353	0.077135	0.87618	0.99985	2.1499	0.68687	0.20601	0.6729	0.49216	0.66341
CSNK1A1	5	-0.061226	-0.25826	0.78691	0.89943	0.79621	0.99999	0.1282	0.54452	0.12802	0.46235	0.58608	0.99996	-0.82302	-3.3594	0	0	0.00078106	0.03921	-0.94459	-3.968	0	0	7.25e-05	0.005118	-0.32823	-1.2778	0.045038	0.18121	0.20133	0.9991	-0.78414	-3.0941	0.00083403	0.008547	0.0019744	0.043838	-0.37398	-1.5317	0.063386	0.16722	0.1256	0.59291	-0.86681	-2.7907	0	0	0.0052596	0.19707
CSNK1A1L	5	0.16798	0.15136	0.013761	0.090411	0.87969	0.99999	0.13091	0.11814	0.12302	0.45427	0.90595	0.99996	-0.024265	-0.021661	0.96247	0.97838	0.98272	0.99997	-0.084205	-0.076051	0.79775	0.91575	0.93938	0.99995	-0.24276	-0.21146	0.16055	0.43065	0.83253	0.9991	-0.19402	-0.17081	0.37698	0.65818	0.86437	0.99999	-0.15706	-0.13847	0.47331	0.64525	0.88987	0.99985	1.6987	1.4418	0.33403	0.74235	0.14935	0.37037
CSNK1D	5	0.1562	0.28364	0.016681	0.095694	0.77669	0.99999	0.22297	0.40709	0.020434	0.16443	0.68394	0.99996	0.22514	0.40903	0.12385	0.31263	0.68251	0.99997	0.057472	0.10495	0.61635	0.8308	0.91641	0.99995	0.37146	0.66712	0.040867	0.16926	0.5047	0.9991	0.18449	0.33256	0.52961	0.76733	0.73947	0.99999	0.0092291	0.016587	0.90575	0.9423	0.98677	0.99985	0.80521	1.3167	0.77523	0.96729	0.18794	0.40131
CSNK1E	5	0.027492	0.031106	0.24812	0.48571	0.97519	0.99999	0.047502	0.053918	0.45079	0.76841	0.957	0.99996	-0.11446	-0.12854	0.62302	0.81729	0.89772	0.99997	-0.1709	-0.19409	0.46455	0.73049	0.84611	0.99995	0.12833	0.1416	0.44287	0.71505	0.8874	0.9991	0.29462	0.32979	0.32611	0.6146	0.74156	0.99999	-0.084532	-0.094253	0.73353	0.84567	0.92491	0.99985	1.4791	1.5929	0.40492	0.75665	0.11119	0.33741
CSNK1G1	5	-0.088463	-0.031115	0.99583	0.99708	0.97518	0.99999	-0.095156	-0.033589	0.57673	0.8389	0.9732	0.99996	-0.14887	-0.052453	0.47873	0.7184	0.95817	0.99997	-0.22002	-0.077655	0.31318	0.59698	0.9381	0.99995	0.43513	0.15314	0.020851	0.10101	0.87829	0.9991	0.78188	0.27572	0.03211	0.15039	0.78277	0.99999	-0.22313	-0.078155	0.28732	0.48081	0.9377	0.99985	2.3741	0.82494	0.11718	0.52622	0.4094	0.59284
CSNK1G2	5	-0.07534	-0.036927	0.90409	0.96532	0.97054	0.99999	-0.027773	-0.013672	0.9387	0.98821	0.98909	0.99996	0.095992	0.047025	0.45746	0.70186	0.96249	0.99997	0.022262	0.010976	0.74979	0.90035	0.99124	0.99995	-0.067319	-0.032127	0.72811	0.89264	0.97437	0.9991	-0.23451	-0.11303	0.2965	0.59698	0.91001	0.99999	0.081772	0.039784	0.63761	0.77744	0.96827	0.99985	2.4726	1.1958	0.091743	0.45455	0.23179	0.43909
CSNK1G3	5	-0.042353	-0.11102	0.64345	0.81626	0.9116	0.99999	-0.043618	-0.11501	0.9437	0.98821	0.90844	0.99996	0.0043805	0.011454	0.83028	0.92433	0.99086	0.99997	-0.051842	-0.13694	0.94621	0.98147	0.89108	0.99995	-0.36599	-0.91437	0.021268	0.10159	0.36052	0.9991	-0.54013	-1.3685	0.021268	0.11538	0.17117	0.7662	-0.5895	-1.4978	0.0033361	0.018692	0.13418	0.61919	0.78046	1.8422	0.78857	0.97084	0.065453	0.29521
CSNK2A1	5	0.10327	0.27876	0.051293	0.18035	0.78043	0.99999	0.17584	0.47371	0.052127	0.29234	0.63571	0.99996	-0.81899	-2.1136	0	0	0.034548	0.39897	-0.67442	-1.7925	0	0	0.073053	0.51827	-0.22877	-0.58165	0.18891	0.47694	0.5608	0.9991	-0.73774	-1.8763	0.001251	0.011321	0.060608	0.42005	-0.68456	-1.7503	0.00041701	0.0026042	0.080074	0.4596	-0.66796	-1.4706	0.0029191	0.042683	0.1414	0.36382
CSNK2A2	5	-0.46813	-1.3231	0	0	0.18579	0.99999	-0.60049	-1.6902	0	0	0.090981	0.99996	-0.91609	-2.499	0	0	0.012453	0.20594	-1.2388	-3.4528	0	0	0.00055488	0.020791	-0.71881	-1.888	0	0	0.059023	0.77768	-0.96683	-2.5743	0	0	0.010044	0.12107	-0.87723	-2.3663	0	0	0.017969	0.17806	-0.88693	-2.0525	0	0	0.04012	0.27517
CSNK2B	5	0.48628	1.4561	0	0	0.14537	0.99999	0.63248	1.9108	0	0	0.056025	0.99996	-1.2448	-3.4329	0	0	0.00059719	0.033304	-1.3491	-3.8813	0	0	0.00010389	0.0069201	-1.2112	-3.1738	0	0	0.0015045	0.097511	-1.5042	-3.9655	0	0	7.32e-05	0.0037365	-0.76815	-2.1188	0	0	0.034106	0.26751	-1.5823	-3.5248	0	0	0.00042379	0.072589
CSRP2BP	5	-0.053936	-0.1613	0.73436	0.87444	0.87186	0.99999	0.1285	0.38643	0.12677	0.46061	0.69917	0.99996	-0.026407	-0.077636	0.97581	0.98734	0.93812	0.99997	-0.063905	-0.19278	0.88949	0.95822	0.84714	0.99995	-0.23034	-0.64543	0.18224	0.46588	0.51865	0.9991	-0.45049	-1.2781	0.055463	0.23171	0.2012	0.84248	0.11659	0.33997	0.5246	0.69273	0.73388	0.99985	0.21944	0.55066	0.91576	0.97084	0.58186	0.74219
CSTF2T	5	-0.15923	-0.27385	0.45788	0.68199	0.7842	0.99999	-0.44512	-0.76439	0	0	0.44463	0.99996	-0.35121	-0.59892	0.047123	0.16593	0.54922	0.99997	-0.47816	-0.8231	0.021268	0.11617	0.41045	0.99995	-0.45895	-0.76356	0.0054212	0.035135	0.44513	0.9991	-0.69355	-1.1622	0.0025021	0.021583	0.24515	0.92925	-0.27895	-0.47234	0.16847	0.33527	0.63669	0.99985	-0.14233	-0.21213	0.45121	0.76144	0.83201	0.90572
CTBP1	5	0.043166	0.3105	0.19141	0.41956	0.75618	0.99999	0.001706	0.012309	0.71935	0.91951	0.99018	0.99996	-0.0079733	-0.057445	0.88407	0.94432	0.95419	0.99997	-0.13738	-0.99112	0.58173	0.81839	0.32163	0.99995	0.15384	1.1056	0.36572	0.65791	0.26888	0.9991	0.29909	2.1523	0.32277	0.6146	0.031372	0.26557	0.032792	0.23528	0.81985	0.8969	0.81399	0.99985	-0.027206	-0.17355	0.69641	0.9361	0.86222	0.92759
CTBP2	5	0.12655	0.70791	0.031693	0.14074	0.479	0.99999	0.031242	0.17517	0.53795	0.81864	0.86095	0.99996	-0.19789	-1.1035	0.31151	0.56039	0.26982	0.99997	-0.24918	-1.3968	0.24854	0.54479	0.16246	0.84509	-0.2645	-1.4477	0.12302	0.36152	0.14771	0.9991	-0.71383	-3.9104	0.0016681	0.01487	9.22e-05	0.0038771	-0.20552	-1.1382	0.32944	0.52422	0.25503	0.90609	-0.35092	-1.6939	0.10634	0.50098	0.090294	0.31287
CTCF	5	-0.065969	-0.24939	0.8236	0.92161	0.80306	0.99999	-0.086973	-0.33044	0.63219	0.86895	0.74107	0.99996	-0.71218	-2.6126	0	0	0.008985	0.17498	-0.92454	-3.4702	0	0	0.00052006	0.019795	-0.49602	-1.747	0.0020851	0.014881	0.080638	0.90577	-0.28655	-1.0443	0.22143	0.53691	0.29635	0.99999	-0.98265	-3.4945	0	0	0.000475	0.013723	-0.69632	-2.0904	0.0020851	0.033557	0.036582	0.27517
CTNNA1	5	-0.013517	-0.019077	0.44996	0.67564	0.98478	0.99999	-0.12974	-0.18351	0.36614	0.71093	0.85439	0.99996	-0.35951	-0.50698	0.042118	0.15303	0.61217	0.99997	-0.39737	-0.56196	0.053795	0.21608	0.57414	0.99995	0.0087723	0.012318	0.92285	0.97234	0.99017	0.9991	-0.24682	-0.34685	0.27648	0.58042	0.7287	0.99999	-0.26157	-0.36718	0.19641	0.3697	0.71348	0.99985	1.0503	1.402	0.60008	0.86192	0.16092	0.37911
CTNNB1	5	-0.021988	-0.085244	0.49708	0.71506	0.93207	0.99999	-0.015103	-0.058866	0.85238	0.9637	0.95306	0.99996	-0.059743	-0.22905	0.86864	0.93744	0.81883	0.99997	-0.15724	-0.61411	0.50626	0.76205	0.53914	0.99995	0.42213	1.5713	0.025021	0.1165	0.11612	0.9991	0.25261	0.95907	0.38532	0.65953	0.33752	0.99999	-0.5868	-2.1681	0.0037531	0.020595	0.030151	0.25105	-0.2683	-0.84878	0.19725	0.66433	0.396	0.58402
CXCR4	5	0.036124	0.17291	0.21601	0.44848	0.86272	0.99999	0.11165	0.53758	0.18098	0.54047	0.59087	0.99996	-0.11068	-0.52418	0.64053	0.83342	0.60015	0.99997	-0.24648	-1.1855	0.25354	0.54973	0.2358	0.99995	-0.31137	-1.3527	0.061718	0.2284	0.17616	0.9991	-0.3914	-1.7791	0.10634	0.38117	0.075231	0.48626	-0.22723	-1.0559	0.27898	0.47246	0.29102	0.97307	0.41523	1.7157	0.96789	0.98517	0.08622	0.30966
CXXC1	5	0.14491	0.20289	0.022102	0.11883	0.83922	0.99999	-0.12174	-0.1693	0.40951	0.73835	0.86556	0.99996	0.073168	0.10025	0.53628	0.7596	0.92014	0.99997	0.003147	0.004432	0.82861	0.93162	0.99646	0.99995	-0.50925	-0.65328	0.0020851	0.014881	0.51358	0.9991	-0.90264	-1.1623	0	0	0.2451	0.92925	-0.44773	-0.59103	0.021685	0.072931	0.5545	0.99985	1.4462	1.8311	0.4141	0.75665	0.067089	0.29521
CYP11A1	5	-0.013452	-0.0080995	0.44996	0.67564	0.99354	0.99999	-0.079519	-0.048021	0.68474	0.9017	0.9617	0.99996	0.20755	0.125	0.15096	0.3602	0.90053	0.99997	0.17869	0.10813	0.26897	0.56332	0.91389	1	0.23225	0.1379	0.18224	0.46588	0.89032	0.9991	0.75022	0.45159	0.038782	0.17448	0.65156	0.99999	0.097453	0.058308	0.58382	0.74062	0.9535	0.99985	1.9821	1.163	0.24771	0.68457	0.24482	0.44919
CYP11B1	5	0.050312	0.025953	0.16639	0.38927	0.9793	0.99999	0.031863	0.016486	0.5342	0.81755	0.98685	0.99996	0.12867	0.065976	0.34904	0.60173	0.9474	0.99997	-0.036281	-0.018822	0.98916	0.99497	0.98498	0.99995	0.21314	0.10664	0.21726	0.5096	0.91508	0.9991	0.28971	0.14721	0.32861	0.61755	0.88297	0.99999	-0.31008	-0.15588	0.12594	0.27455	0.87612	0.99985	2.175	1.0911	0.19683	0.66433	0.27524	0.47939
CYP19A1	5	-0.12704	-0.08563	0.69725	0.85089	0.93176	0.99999	-0.15564	-0.10517	0.25855	0.61815	0.91624	0.99996	-0.12038	-0.08121	0.59133	0.79842	0.93527	0.99997	-0.18393	-0.1243	0.4191	0.69025	0.90108	0.99995	0.25138	0.169	0.15179	0.4127	0.86579	0.9991	0.51265	0.34587	0.16013	0.48302	0.72944	0.99999	0.061348	0.041284	0.71226	0.8348	0.96707	0.99985	2.188	1.4567	0.19308	0.66049	0.14519	0.36711
CYP2A13	5	-0.066062	-0.30351	0.82402	0.92164	0.7615	0.99999	0.00010459	0.00048647	0.73186	0.92466	0.99961	0.99996	0.023688	0.10927	0.73353	0.87711	0.91299	0.99997	0.055054	0.25648	0.62886	0.83964	0.79758	0.99995	0.20751	0.94176	0.22477	0.5148	0.34632	0.9991	0.0048004	0.021885	0.94537	0.97802	0.98254	0.99999	0.069569	0.31736	0.68015	0.81023	0.75097	0.99985	-0.20609	-0.80037	0.31193	0.73047	0.4235	0.60697
CYP2B6	5	-0.018247	-0.025537	0.47832	0.69726	0.97963	0.99999	-0.041386	-0.057855	0.96122	0.99311	0.95386	0.99996	0.14178	0.19552	0.30484	0.55379	0.84498	0.99997	0.033376	0.047091	0.71018	0.88883	0.96244	0.99995	0.11725	0.15185	0.47832	0.73857	0.87931	0.9991	0.16059	0.21629	0.59967	0.81797	0.82876	0.99999	0.026658	0.036112	0.84112	0.90746	0.97119	0.99985	1.8769	2.4977	0.26731	0.69848	0.012501	0.2373
CYP2C19	5	-0.073378	-0.082598	0.88699	0.95638	0.93417	0.99999	-0.1266	-0.14285	0.38574	0.72627	0.88641	0.99996	-0.1867	-0.21015	0.34821	0.60072	0.83355	0.99997	-0.24007	-0.27091	0.26689	0.5619	0.78646	0.99995	-0.09735	-0.10872	0.59675	0.82073	0.91343	0.9991	-0.248	-0.27778	0.27314	0.57608	0.78118	0.99999	-0.08642	-0.096917	0.72644	0.84155	0.92279	0.99985	1.5599	1.7003	0.3824	0.75665	0.089068	0.31272
CYP3A7	5	0.062831	0.21967	0.13761	0.35138	0.82613	0.99999	-0.011205	-0.0395	0.8236	0.95642	0.96849	0.99996	0.73934	2.6075	0	0	0.009121	0.17498	0.62436	2.2135	0.00041701	0.0033898	0.026866	0.27903	0.54701	1.88	0.0045872	0.029891	0.060103	0.78686	0.39577	1.374	0.22143	0.53691	0.16945	0.76235	-0.021533	-0.074085	0.96706	0.97683	0.94094	0.99985	0.8433	2.6125	0.7548	0.96336	0.0089877	0.22451
CYSLTR1	5	-0.066454	-0.10021	0.82569	0.92265	0.92018	0.99999	-0.089187	-0.13485	0.61384	0.85972	0.89273	0.99996	-0.26209	-0.39327	0.15346	0.36364	0.69412	0.99997	-0.32165	-0.48636	0.12886	0.3705	0.62671	0.99995	-0.13807	-0.2017	0.43786	0.71497	0.84015	0.9991	-0.12487	-0.18577	0.54712	0.78328	0.85263	0.99999	-0.25086	-0.3736	0.2206	0.40106	0.7087	0.99985	1.0511	1.4954	0.59967	0.86192	0.13481	0.35703
DACT3	5	0.016703	0.067415	0.29483	0.53805	0.94625	0.99999	0.11927	0.48412	0.1593	0.52394	0.6283	0.99996	0.29111	1.1686	0.052127	0.17756	0.24256	0.99997	0.024123	0.098263	0.74395	0.89738	0.92172	0.99995	-0.069266	-0.26339	0.72018	0.88872	0.79225	0.9991	-0.18961	-0.73409	0.38365	0.65903	0.46289	0.99999	-0.15191	-0.59393	0.49041	0.66105	0.55256	0.99985	0.095475	0.32436	0.84946	0.97084	0.74566	0.84865
DAK	5	0.027368	0.034277	0.24937	0.48737	0.97266	0.99999	-0.050621	-0.063088	0.89491	0.97768	0.9497	0.99996	-0.23288	-0.28588	0.22269	0.46234	0.77497	0.99997	-0.20174	-0.25221	0.36989	0.65087	0.80088	0.99995	0.094451	0.11336	0.55796	0.7975	0.90975	0.9991	0.064554	0.078726	0.86364	0.94653	0.93725	0.99999	-0.037518	-0.045882	0.90033	0.94074	0.9634	0.99985	0.70358	0.80162	0.82569	0.97084	0.42277	0.60697
DAPK1	5	-0.0096348	-0.062032	0.43036	0.66154	0.95054	0.99999	-0.034953	-0.22612	0.99041	0.99664	0.82111	0.99996	0.048904	0.31519	0.63094	0.82407	0.75262	0.99997	-0.063948	-0.4139	0.88949	0.95822	0.67894	0.99995	-0.13663	-0.86347	0.4437	0.71505	0.38788	0.9991	-0.076371	-0.48778	0.69308	0.86517	0.6257	0.99999	0.4883	3.1431	0.017098	0.061194	0.0016716	0.033128	0.0001315	0.00073605	0.74145	0.95697	0.99941	0.99941
DAPK2	5	0.14022	0.072628	0.024604	0.12317	0.9421	0.99999	0.0026617	0.001382	0.71268	0.91488	0.9989	0.99996	0.30444	0.15693	0.040867	0.14985	0.8753	0.99997	0.33825	0.17718	0.063803	0.24324	0.85937	0.99995	0.42598	0.21316	0.02377	0.1122	0.8312	0.9991	1.0287	0.53179	0.001251	0.011321	0.59487	0.99999	0.20883	0.10625	0.2744	0.46833	0.91538	0.99985	2.101	1.0416	0.21893	0.68005	0.29762	0.4964
DAPK3	5	-0.049905	-0.025733	0.70225	0.85352	0.97947	0.99999	-0.066086	-0.034309	0.77898	0.94422	0.97263	0.99996	0.32908	0.17028	0.029608	0.12137	0.86479	0.99997	0.52152	0.27198	0.0054212	0.036313	0.78564	0.99995	0.09281	0.046387	0.5638	0.80237	0.963	0.9991	0.62373	0.32124	0.10133	0.37043	0.74802	0.99999	-0.20515	-0.10388	0.33028	0.5245	0.91727	0.99985	2.4387	1.2305	0.098415	0.47581	0.2185	0.42586
DAXX	5	-0.13142	-0.19976	0.6618	0.82656	0.84167	0.99999	0.11632	0.17819	0.16931	0.53351	0.85857	0.99996	0.43059	0.65697	0.0054212	0.032746	0.5112	0.99997	0.29495	0.45409	0.093828	0.30907	0.64977	0.99995	-0.43313	-0.62857	0.0095913	0.056373	0.52963	0.9991	-0.50017	-0.73854	0.032527	0.15205	0.46019	0.99999	-0.48496	-0.71807	0.013761	0.053922	0.47272	0.99985	0.40819	0.54376	0.97415	0.98816	0.58661	0.74428
DCAKD	5	-0.21098	-1.4311	0.18766	0.41667	0.15239	0.99999	-0.074184	-0.506	0.72185	0.92026	0.61286	0.99996	-0.42394	-2.8783	0.013761	0.067073	0.003998	0.10092	-0.39854	-2.7171	0.053795	0.21608	0.0065856	0.1039	0.048265	0.32647	0.7427	0.89955	0.74407	0.9991	-0.14983	-1.0143	0.48582	0.74968	0.31043	0.99999	-0.16105	-1.0883	0.46038	0.63412	0.27645	0.94836	-0.56129	-3.2877	0.011676	0.11667	0.0010103	0.11012
DCK	5	-0.017589	-0.082376	0.47456	0.6956	0.93435	0.99999	-0.25815	-1.217	0.025438	0.18712	0.22359	0.99996	-0.076848	-0.35998	0.79566	0.90469	0.71886	0.99997	-0.10467	-0.49448	0.71476	0.89178	0.62097	0.99995	-0.34756	-1.5639	0.033778	0.14464	0.11784	0.9991	-0.66992	-3.0382	0.0050042	0.04	0.0023802	0.049321	-0.52765	-2.4099	0.0075063	0.033898	0.015955	0.16448	-0.067099	-0.26559	0.6201	0.87802	0.79055	0.87929
DCLK1	5	0.10391	0.4145	0.050459	0.18035	0.67851	0.99999	0.22152	0.88908	0.021268	0.17057	0.37396	0.99996	0.25678	1.0226	0.085488	0.25123	0.30652	0.99997	0.046387	0.18631	0.6593	0.85738	0.8522	0.99995	-0.019135	-0.073793	0.95746	0.98456	0.94118	0.9991	-0.15044	-0.5862	0.48457	0.74871	0.55774	0.99999	0.12547	0.494	0.49124	0.6618	0.62131	0.99985	0.336	1.1644	0.98415	0.99327	0.24428	0.44882
DCLK2	5	0.046255	0.097909	0.18098	0.40982	0.922	0.99999	0.085896	0.18205	0.26689	0.62807	0.85555	0.99996	-0.21503	-0.44177	0.26564	0.51449	0.65865	0.99997	-0.33889	-0.71588	0.11093	0.33885	0.47406	0.99995	-0.19123	-0.36659	0.27481	0.58113	0.71392	0.9991	0.10591	0.21501	0.75063	0.8982	0.82976	0.99999	-0.1272	-0.25809	0.57131	0.73067	0.79634	0.99985	0.064108	0.11035	0.81943	0.97084	0.91213	0.95568
DCLK3	5	0.046971	0.0062064	0.17973	0.40892	0.99505	0.99999	0.12051	0.016037	0.15304	0.51114	0.9872	0.99996	0.15312	0.019915	0.27064	0.51669	0.98411	0.99997	-0.058202	-0.0077716	0.9141	0.96948	0.9938	0.99995	0.11994	0.01447	0.46872	0.73177	0.98845	0.9991	0.16414	0.020701	0.58924	0.81394	0.98348	0.99999	-0.077311	-0.0097436	0.76105	0.86213	0.99223	0.99985	2.6597	0.34156	0.039199	0.26629	0.73268	0.84186
DCLRE1A	5	-0.060705	-0.36537	0.78482	0.89943	0.71484	0.99999	0.065098	0.39374	0.36072	0.70986	0.69377	0.99996	-0.3993	-2.3673	0.023353	0.10256	0.017921	0.26443	-0.39615	-2.391	0.05588	0.22222	0.016803	0.20454	-0.16724	-0.96399	0.34404	0.63559	0.33505	0.9991	-0.031314	-0.18454	0.82861	0.9333	0.85359	0.99999	-0.38631	-2.2659	0.054629	0.14954	0.023455	0.20918	-0.47169	-2.3677	0.031693	0.23457	0.0179	0.26996
DCLRE1B	5	0.32318	1.3799	0	0	0.16761	0.99999	0.33263	1.425	0.001251	0.022059	0.15416	0.99996	0.019034	0.080751	0.75021	0.8836	0.93564	0.99997	0.016859	0.0722	0.77231	0.91097	0.94244	0.99995	-0.21436	-0.87835	0.22143	0.5096	0.37975	0.9991	-0.34347	-1.4255	0.15596	0.47832	0.15402	0.72146	0.21044	0.88863	0.27023	0.46253	0.3742	0.99985	-0.060284	-0.21929	0.62969	0.88511	0.82642	0.90141
DCLRE1C	5	-0.026465	-0.014364	0.5367	0.75307	0.98854	0.99999	-0.0191	-0.010418	0.88449	0.97338	0.99169	0.99996	0.10189	0.055034	0.43453	0.68418	0.95611	0.99997	0.003311	0.0018138	0.82819	0.93162	0.99855	0.99995	0.12426	0.065532	0.4558	0.72211	0.94775	0.9991	-0.05581	-0.029639	0.7598	0.90035	0.97635	0.99999	-0.47502	-0.24994	0.015847	0.058824	0.80263	0.99985	1.986	1.0332	0.24687	0.68457	0.30152	0.49969
DDB1	5	-0.10136	-0.52912	0.90325	0.96532	0.59672	0.99999	-0.26703	-1.4024	0.016264	0.13978	0.16081	0.99996	-0.33882	-1.7645	0.059216	0.19695	0.077648	0.65333	-0.43624	-2.2916	0.033361	0.15595	0.021931	0.24235	-0.33261	-1.7091	0.043369	0.17657	0.087426	0.94241	-0.10241	-0.53037	0.61927	0.82822	0.59586	0.99999	-0.3415	-1.7584	0.088407	0.2099	0.078682	0.45556	-0.3955	-1.7608	0.070475	0.39394	0.078272	0.30526
DDB2	5	-0.056205	-0.2207	0.75063	0.88496	0.82533	0.99999	0.077105	0.30435	0.304	0.65825	0.76086	0.99996	-0.072797	-0.27889	0.81401	0.91429	0.78033	0.99997	-0.072876	-0.28904	0.8457	0.93586	0.77255	0.99995	0.35308	1.3015	0.05171	0.20261	0.19308	0.9991	0.31122	1.1813	0.30317	0.60382	0.23748	0.91557	-0.20451	-0.76626	0.33278	0.52739	0.44352	0.99985	-0.34032	-1.0558	0.11551	0.5197	0.29107	0.49538
DDC	5	-0.10751	-0.034587	0.84904	0.93394	0.97241	0.99999	-0.038634	-0.012504	0.98082	0.99369	0.99002	0.99996	0.026539	0.0085117	0.7231	0.87223	0.99321	0.99997	-0.063299	-0.020544	0.89283	0.95846	0.98361	0.99995	0.12226	0.038462	0.46163	0.7259	0.96932	0.9991	0.26151	0.083303	0.37156	0.65227	0.93361	0.99999	-0.031063	-0.0098595	0.92619	0.95609	0.99213	0.99985	3.0481	0.97789	0.0054212	0.068063	0.32813	0.52175
DDR1	5	0.061532	0.080427	0.13928	0.35344	0.9359	0.99999	0.12804	0.1682	0.12802	0.46235	0.86643	0.99996	0.34121	0.44515	0.025438	0.10777	0.65621	0.99997	0.30656	0.40515	0.08382	0.28551	0.68537	0.99995	-0.058032	-0.073775	0.7744	0.91298	0.94119	0.9991	0.19164	0.24667	0.50959	0.75631	0.80516	0.99999	0.37962	0.49158	0.064637	0.16977	0.62302	0.99985	0.63552	0.73243	0.86239	0.97084	0.4639	0.64042
DDR2	5	0.012209	0.064082	0.31193	0.5504	0.9489	0.99999	-0.10214	-0.53731	0.53169	0.81626	0.59105	0.99996	-0.30538	-1.5777	0.093828	0.26596	0.11463	0.8157	-0.32957	-1.735	0.11885	0.35229	0.082734	0.55573	-0.17606	-0.87283	0.31985	0.61817	0.38276	0.9991	-0.27245	-1.3812	0.24312	0.55419	0.16722	0.75676	-0.40771	-2.0726	0.038365	0.11288	0.038209	0.29088	-0.49903	-2.1345	0.021268	0.17832	0.032802	0.27517
DDX1	5	0.23732	0.93564	0.00083403	0.0095694	0.34946	0.99999	0.30182	1.1966	0.0020851	0.032468	0.23148	0.99996	-0.65367	-2.4883	0	0	0.012835	0.20854	-0.84604	-3.3038	0	0	0.00095377	0.028236	-0.83825	-2.985	0	0	0.0028354	0.1374	-0.98918	-3.598	0	0	0.00032072	0.010168	-1.033	-3.7845	0	0	0.00015399	0.0062684	-0.92123	-2.805	0	0	0.0050316	0.19461
DDX18	5	0.0093997	0.033872	0.32569	0.56594	0.97298	0.99999	0.10308	0.37316	0.20434	0.55882	0.70903	0.99996	-0.33377	-1.1747	0.063386	0.20294	0.24011	0.99997	-0.35223	-1.2707	0.098415	0.31678	0.20383	0.96657	-0.0063814	-0.021856	0.98999	0.99455	0.98256	0.9991	0.16512	0.57942	0.58299	0.80831	0.5623	0.99999	-0.48933	-1.6884	0.013344	0.052805	0.091334	0.48779	-0.32586	-0.96103	0.13178	0.55732	0.33654	0.52759
DDX23	5	0.25085	0.86667	0.00041701	0.0055556	0.38612	0.99999	0.23448	0.81531	0.014595	0.12774	0.41489	0.99996	-0.17965	-0.61544	0.36781	0.62025	0.53826	0.99997	-0.21526	-0.7472	0.32736	0.60978	0.45494	0.99995	-0.3663	-1.188	0.021268	0.10159	0.23485	0.9991	0.089977	0.30541	0.79399	0.91892	0.76005	0.99999	0.18634	0.6361	0.3186	0.51585	0.52471	0.99985	0.10866	0.31515	0.85613	0.97084	0.75265	0.85336
DDX46	5	0.0052583	0.0063823	0.34362	0.58017	0.99491	0.99999	0.16133	0.19612	0.071309	0.34615	0.84452	0.99996	-1.5449	-1.6544	0	0	0.09804	0.73469	-1.4935	-1.6934	0	0	0.090382	0.58881	-0.81487	-0.8555	0	0	0.39227	0.9991	-0.82552	-0.88985	0.00041701	0.0049751	0.37355	0.99999	-1.5034	-1.5702	0	0	0.11637	0.56489	-0.76269	-0.69701	0.001251	0.02381	0.4858	0.65911
DEF8	5	0.12767	0.13475	0.030859	0.13962	0.89281	0.99999	0.15918	0.1686	0.075897	0.35827	0.86611	0.99996	0.05164	0.054329	0.61968	0.81514	0.95667	0.99997	-0.0302	-0.031996	0.96455	0.98931	0.97447	0.99995	-0.028752	-0.029633	0.91326	0.97177	0.97636	0.9991	0.031066	0.03238	0.97123	0.98896	0.97417	0.99999	-0.25469	-0.26453	0.21476	0.3951	0.79137	0.99985	1.5946	1.6064	0.37114	0.75508	0.10818	0.33335
DGKA	5	0.011121	0.070295	0.31818	0.55734	0.94396	0.99999	-0.042339	-0.26821	0.95246	0.99006	0.78854	0.99996	0.063482	0.40101	0.5759	0.78893	0.68841	0.99997	0.026958	0.1709	0.73728	0.89738	0.8643	0.99995	0.076002	0.47395	0.62344	0.84225	0.63553	0.9991	0.16765	1.0545	0.57756	0.8057	0.29166	0.99999	-0.15795	-0.99063	0.46956	0.64217	0.32186	0.99985	0.13386	0.75862	0.87698	0.97084	0.44808	0.62873
DGKB	5	0.040444	0.030343	0.20142	0.43125	0.97579	0.99999	0.15941	0.12051	0.075063	0.35714	0.90408	0.99996	0.095884	0.071428	0.45746	0.70186	0.94306	0.99997	0.023295	0.017649	0.74646	0.89859	0.98592	0.99995	0.29877	0.21688	0.090075	0.29549	0.8283	0.9991	0.43881	0.32479	0.19349	0.51786	0.74534	0.99999	-0.095277	-0.069721	0.69016	0.81971	0.94442	0.99985	1.6585	1.1611	0.34779	0.74731	0.24561	0.44995
DGKD	5	0.026805	0.023175	0.25063	0.48743	0.98151	0.99999	0.040442	0.035158	0.49166	0.7977	0.97195	0.99996	-0.3427	-0.29205	0.053795	0.18272	0.77025	0.99997	-0.39661	-0.34413	0.055463	0.2213	0.73075	0.99995	-0.17203	-0.13964	0.33153	0.62569	0.88894	0.9991	-0.27077	-0.22609	0.24395	0.55419	0.82113	0.99999	0.13915	0.11882	0.44746	0.62859	0.90542	0.99985	1.7425	1.4324	0.31985	0.73282	0.15203	0.37392
DGKE	5	0.21944	1.1131	0.0037531	0.036	0.26568	0.99999	0.18677	0.95363	0.042535	0.2602	0.34027	0.99996	0.0891	0.45251	0.47998	0.71937	0.6509	0.99997	0.048651	0.24841	0.65221	0.85365	0.80382	0.99995	0.42188	2.1284	0.025021	0.1165	0.0333	0.53909	0.055382	0.27917	0.89783	0.96116	0.78011	0.99999	0.01434	0.072057	0.8824	0.93298	0.94256	0.99985	0.057319	0.25112	0.80984	0.97084	0.80172	0.8876
DGKG	5	-0.044304	-0.35793	0.65555	0.82132	0.72039	0.99999	0.038158	0.30898	0.50334	0.80146	0.75734	0.99996	0.14525	1.175	0.29316	0.53952	0.23998	0.99997	0.013585	0.11001	0.78482	0.91226	0.9124	0.99995	-0.0059996	-0.04832	0.98791	0.99455	0.96146	0.9991	-0.068203	-0.55005	0.7181	0.87902	0.58229	0.99999	-0.36909	-2.9663	0.065471	0.17084	0.0030141	0.050901	-0.15796	-1.1374	0.41743	0.75948	0.25539	0.46047
DGKH	5	0.0059681	0.034879	0.34112	0.57939	0.97218	0.99999	-0.016525	-0.097508	0.86405	0.96788	0.92232	0.99996	-0.019722	-0.11563	0.94204	0.97161	0.90794	0.99997	-0.10278	-0.60658	0.72269	0.89514	0.54413	0.99995	0.27419	1.5914	0.11718	0.34649	0.11151	0.9991	-0.063225	-0.3671	0.73895	0.8918	0.71354	0.99999	0.24194	1.4099	0.21601	0.39602	0.15857	0.68025	0.033725	0.16964	0.78774	0.97084	0.86529	0.92923
DGKI	5	-0.25252	-1.0738	0.072143	0.23005	0.28293	0.99999	-0.21232	-0.91014	0.087573	0.38532	0.36275	0.99996	-0.28717	-1.2011	0.11551	0.30076	0.22971	0.99997	-0.39536	-1.6984	0.056714	0.22332	0.089434	0.58437	-0.021504	-0.085194	0.94454	0.97925	0.93211	0.9991	-0.017346	-0.071413	0.8774	0.95463	0.94307	0.99999	-0.55728	-2.2559	0.0062552	0.030738	0.024074	0.21266	-0.020916	-0.073298	0.70684	0.93857	0.94157	0.97197
DGKQ	5	-0.06744	-0.096402	0.83278	0.92539	0.9232	0.99999	-0.17941	-0.25711	0.17389	0.53885	0.79709	0.99996	-0.22798	-0.32237	0.23144	0.47004	0.74717	0.99997	-0.13486	-0.19416	0.59049	0.82112	0.84605	0.99995	-0.12003	-0.16552	0.50834	0.76309	0.86853	0.9991	0.39178	0.55422	0.2231	0.537	0.57943	0.99999	-0.1662	-0.23261	0.44037	0.62191	0.81607	0.99985	-0.094776	-0.11477	0.56214	0.832	0.90863	0.9544
DGKZ	5	-0.081675	-0.19241	0.95288	0.97944	0.84742	0.99999	-0.2117	-0.49974	0.088407	0.386	0.61726	0.99996	-0.3138	-0.73879	0.083403	0.24631	0.46003	0.99997	-0.35653	-0.84161	0.094662	0.31096	0.40001	0.99995	0.020268	0.047463	0.87239	0.95612	0.96214	0.9991	0.18829	0.44303	0.51751	0.75927	0.65774	0.99999	-0.42548	-0.99559	0.030442	0.095052	0.31945	0.99985	0.68499	1.507	0.8357	0.97084	0.1318	0.35573
DGUOK	5	-0.086946	-0.062617	0.99291	0.99666	0.95007	0.99999	-0.095663	-0.069016	0.57173	0.8389	0.94498	0.99996	0.04203	0.030007	0.66097	0.84578	0.97606	0.99997	-0.081199	-0.058905	0.80984	0.92038	0.95303	0.99995	0.11739	0.081846	0.47832	0.73857	0.93477	0.9991	0.35166	0.24947	0.25438	0.56429	0.803	0.99999	-0.029344	-0.02073	0.93369	0.95848	0.98346	0.99985	2.2208	1.56	0.18182	0.64497	0.11875	0.34269
DHFR	5	0.30168	0.15733	0.00041701	0.0055556	0.87498	0.99999	0.31765	0.16638	0.0020851	0.032468	0.86786	0.99996	-0.7107	-0.36348	0	0	0.71624	0.99997	-0.85555	-0.44374	0	0	0.65723	0.99995	-0.33052	-0.16691	0.044204	0.17815	0.86744	0.9991	-0.47348	-0.24023	0.044204	0.19593	0.81015	0.99999	-0.65673	-0.33131	0.00041701	0.0026042	0.74041	0.99985	2.4165	1.227	0.10634	0.50098	0.21982	0.42631
DHODH	5	-0.17909	-0.20494	0.33778	0.57692	0.83762	0.99999	0.033484	0.038509	0.52502	0.81383	0.96928	0.99996	-0.53552	-0.58911	0.001251	0.0091463	0.55579	0.99997	-0.49259	-0.56262	0.017932	0.10238	0.57369	0.99995	-0.54679	-0.57439	0.001251	0.010067	0.5657	0.9991	-1.0277	-1.0827	0	0	0.27892	0.99679	-1.0314	-1.0944	0	0	0.27378	0.94601	1.5117	1.6218	0.39825	0.75665	0.10484	0.3282
DHX32	5	-0.15372	-0.80731	0.49374	0.71197	0.41949	0.99999	-0.15003	-0.79213	0.27898	0.63749	0.42829	0.99996	-0.59761	-3.0388	0	0	0.002375	0.074936	-0.69798	-3.6615	0	0	0.00025074	0.01179	-0.22331	-1.0905	0.19975	0.49229	0.27548	0.9991	-0.67622	-3.3285	0.0045872	0.036913	0.00087318	0.023265	-0.81223	-4.0159	0	0	5.92e-05	0.0028986	-0.43575	-1.8455	0.047957	0.30585	0.064966	0.29521
DHX9	5	0.25641	0.049653	0.00041701	0.0055556	0.9604	0.99999	0.53506	0.10486	0	0	0.91649	0.99996	0.057105	0.010359	0.6005	0.80312	0.99173	0.99997	-0.049372	-0.009531	0.95663	0.98455	0.9924	0.99995	0.061621	0.0097362	0.68182	0.872	0.99223	0.9991	-0.025189	-0.0042612	0.8457	0.94107	0.9966	0.99999	0.04199	0.0073888	0.78482	0.87564	0.9941	0.99985	2.8349	0.52864	0.020017	0.17021	0.59705	0.74999
DIDO1	5	0.0991	0.14289	0.053795	0.18508	0.88638	0.99999	-0.027926	-0.040111	0.94162	0.98821	0.968	0.99996	-0.35483	-0.48918	0.045455	0.1622	0.62471	0.99997	-0.32651	-0.46915	0.12552	0.36842	0.63896	0.99995	-0.37458	-0.47027	0.017515	0.088983	0.63817	0.9991	-0.42387	-0.56013	0.080484	0.31536	0.57539	0.99999	-0.29191	-0.39641	0.15471	0.31983	0.6918	0.99985	1.2772	1.6648	0.47289	0.77014	0.095953	0.3165
DLG1	5	0.13583	0.033679	0.026689	0.12877	0.97313	0.99999	0.04858	0.012086	0.44537	0.76841	0.99036	0.99996	0.18761	0.046065	0.18557	0.41589	0.96326	0.99997	-0.02882	-0.0071997	0.95621	0.98454	0.99426	0.99995	0.068414	0.016033	0.65179	0.85974	0.98721	0.9991	0.15848	0.038109	0.60467	0.82014	0.9696	0.99999	-0.64244	-0.15047	0.00041701	0.0026042	0.88039	0.99985	2.3585	0.56451	0.12761	0.55216	0.5724	0.73363
DLG2	5	0.2761	0.70768	0.00041701	0.0055556	0.47915	0.99999	0.12649	0.32567	0.13344	0.47478	0.74468	0.99996	-0.027429	-0.069058	0.98082	0.9899	0.94494	0.99997	0.19885	0.51444	0.22769	0.52601	0.60695	0.99995	-0.42862	-0.99262	0.010425	0.059809	0.32089	0.9991	-0.24178	-0.58562	0.28357	0.58758	0.55813	0.99999	-0.3975	-0.96572	0.045038	0.12872	0.33418	0.99985	0.6891	1.5151	0.83445	0.97084	0.12974	0.35358
DLG3	5	0.072631	0.06317	0.11343	0.31628	0.94963	0.99999	0.053973	0.047022	0.4141	0.7429	0.9625	0.99996	-0.24643	-0.20719	0.18849	0.41929	0.83586	0.99997	-0.30773	-0.26764	0.14554	0.39569	0.78898	0.99995	-0.39005	-0.30108	0.013761	0.073661	0.76335	0.9991	-0.5922	-0.47132	0.012093	0.076316	0.63741	0.99999	-0.037486	-0.031308	0.90075	0.94077	0.97502	0.99985	2.099	1.7387	0.21977	0.68118	0.082093	0.30684
DMAP1	5	0.24272	0.84471	0.00083403	0.0095694	0.39827	0.99999	0.31968	1.12	0.0020851	0.032468	0.26271	0.99996	-0.28959	-0.97373	0.11259	0.29605	0.33019	0.99997	-0.19074	-0.66449	0.40033	0.67463	0.50638	0.99995	-0.39648	-1.2784	0.013344	0.072398	0.20111	0.9991	-0.39729	-1.3003	0.098415	0.36141	0.19351	0.82275	-0.03899	-0.13026	0.89491	0.93878	0.89636	0.99985	-0.24212	-0.67663	0.23937	0.68457	0.49864	0.66716
DMPK	5	0.19533	0.27326	0.0083403	0.066667	0.78465	0.99999	0.29893	0.41889	0.0025021	0.035503	0.67529	0.99996	0.11875	0.16552	0.37823	0.6303	0.86853	0.99997	0.0028847	0.0040424	0.83069	0.93258	0.99677	0.99995	0.12391	0.17244	0.45621	0.72211	0.86309	0.9991	0.21654	0.30097	0.45538	0.72079	0.76344	0.99999	-0.49169	-0.67645	0.01251	0.050167	0.49876	0.99985	0.22114	0.27347	0.91618	0.97084	0.78449	0.87539
DMRT1	5	-0.057195	-0.26221	0.75771	0.88683	0.79316	0.99999	-0.13562	-0.6251	0.33945	0.69414	0.53191	0.99996	0.31393	1.4399	0.037531	0.14041	0.14989	0.94091	0.078003	0.36247	0.54337	0.784	0.717	0.99995	-0.21141	-0.9139	0.22852	0.52042	0.36077	0.9991	-0.36176	-1.5883	0.13136	0.43508	0.11223	0.60587	-0.29312	-1.2997	0.15346	0.31779	0.19371	0.77253	0.21404	0.82847	0.91243	0.97084	0.40741	0.59155
DNAJC1	5	-0.019342	-0.069101	0.48249	0.69994	0.94491	0.99999	0.035175	0.12583	0.52002	0.81359	0.89987	0.99996	0.082123	0.28853	0.50417	0.73694	0.77294	0.99997	-0.17208	-0.61732	0.45913	0.72673	0.53702	0.99995	0.17336	0.58464	0.31276	0.61375	0.55879	0.9991	0.018279	0.062738	0.98999	0.99623	0.94997	0.99999	-0.33264	-1.1359	0.097164	0.22599	0.25602	0.90646	-0.080157	-0.23659	0.598	0.86178	0.81298	0.89416
DNMT1	5	0.14352	0.10464	0.023353	0.12254	0.91666	0.99999	0.16706	0.12234	0.061301	0.31277	0.90263	0.99996	-0.54046	-0.38959	0.00083403	0.0062112	0.69684	0.99997	-0.40521	-0.29606	0.049208	0.20522	0.76718	0.99995	-0.53931	-0.38207	0.001251	0.010067	0.70241	0.9991	-0.50226	-0.35822	0.031693	0.14961	0.72018	0.99999	-0.73834	-0.52314	0	0	0.60088	0.99985	1.3451	0.91637	0.44746	0.76144	0.35947	0.5501
DNMT3A	5	0.046221	0.27813	0.18098	0.40982	0.78092	0.99999	-0.067363	-0.40743	0.77106	0.94241	0.68369	0.99996	0.289	1.7425	0.054212	0.18388	0.081422	0.66638	0.20832	1.2633	0.20976	0.502	0.20648	0.97046	-0.072663	-0.42673	0.70684	0.88235	0.66958	0.9991	-0.10764	-0.63857	0.60259	0.81916	0.5231	0.99999	0.080652	0.48095	0.64262	0.78144	0.63055	0.99985	0.18686	0.97533	0.90242	0.97084	0.3294	0.52186
DNMT3B	5	-0.02708	-0.085337	0.54003	0.75643	0.93199	0.99999	-0.09517	-0.30019	0.57673	0.8389	0.76403	0.99996	-0.16921	-0.524	0.40409	0.65473	0.60028	0.99997	-0.15678	-0.49725	0.50667	0.76205	0.61901	0.99995	0.35348	1.0768	0.05171	0.20261	0.28159	0.9991	0.22886	0.70489	0.42661	0.69168	0.48088	0.99999	-0.73451	-2.2019	0	0	0.027675	0.2345	-0.021484	-0.056672	0.70601	0.93857	0.95481	0.98035
DOLK	5	0.24293	0.50197	0.00083403	0.0095694	0.61569	0.99999	0.15487	0.31855	0.082569	0.37218	0.75006	0.99996	-0.98688	-1.9402	0	0	0.052361	0.5298	-1.1576	-2.3265	0	0	0.019993	0.2283	-1.3148	-2.4805	0	0	0.013121	0.33119	-1.0762	-2.064	0	0	0.039022	0.3001	-1.2161	-2.3211	0	0	0.020281	0.19223	-1.3007	-2.1098	0	0	0.034871	0.27517
DOT1L	5	0.10258	0.56076	0.051293	0.18035	0.57496	0.99999	0.016077	0.088074	0.62385	0.86374	0.92982	0.99996	-0.35343	-1.9043	0.045872	0.16296	0.056871	0.55213	-0.39752	-2.1743	0.053795	0.21608	0.029684	0.29536	-0.23208	-1.2259	0.17848	0.45923	0.22024	0.9991	-0.4594	-2.4385	0.050459	0.21685	0.01475	0.15861	-0.46422	-2.4693	0.017098	0.061194	0.013536	0.1489	-0.69166	-3.1523	0.0025021	0.038462	0.0016199	0.13989
DPEP1	5	0.058404	0.034162	0.14846	0.3655	0.97275	0.99999	0.11286	0.06622	0.1764	0.53885	0.9472	0.99996	0.11019	0.063817	0.40659	0.65612	0.94912	0.99997	0.066076	0.038927	0.58966	0.82112	0.96895	0.99995	0.002029	0.0011392	0.94954	0.98234	0.99909	0.9991	0.29906	0.17156	0.32277	0.6146	0.86378	0.99999	0.11738	0.067349	0.52335	0.69222	0.9463	0.99985	2.233	1.2644	0.17973	0.64497	0.20608	0.41319
DPF1	5	-0.041964	-0.023351	0.63928	0.81543	0.98137	0.99999	0.1586	0.088624	0.076731	0.36047	0.92938	0.99996	-0.14839	-0.082575	0.47915	0.71857	0.93419	0.99997	-0.38293	-0.21379	0.067973	0.2535	0.83071	0.99995	-0.31413	-0.17219	0.058382	0.21841	0.86329	0.9991	-0.4532	-0.24958	0.053378	0.22417	0.80291	0.99999	-0.19319	-0.10675	0.36447	0.55492	0.91499	0.99985	2.1983	1.2001	0.18891	0.65896	0.23011	0.43806
DPF2	5	0.039818	0.14298	0.20309	0.43289	0.88631	0.99999	0.24338	0.88429	0.010842	0.10196	0.37654	0.99996	0.2636	0.94759	0.077565	0.2325	0.34334	0.99997	0.09051	0.32927	0.50334	0.7596	0.74195	0.99995	-0.054384	-0.18994	0.78649	0.91955	0.84935	0.9991	-0.52008	-1.8115	0.025438	0.12896	0.070067	0.46447	-0.24099	-0.84408	0.24354	0.43036	0.39862	0.99985	-0.026502	-0.080151	0.69766	0.93673	0.93612	0.96808
DPF3	5	-0.049769	-0.058097	0.69975	0.85264	0.95367	0.99999	-0.043949	-0.050888	0.9412	0.98821	0.95941	0.99996	-0.10149	-0.11353	0.67223	0.84676	0.90961	0.99997	-0.050494	-0.059383	0.95288	0.9828	0.95265	0.99995	-0.17555	-0.18317	0.32068	0.61817	0.85467	0.9991	-0.13661	-0.14789	0.51626	0.75858	0.88243	0.99999	-0.47815	-0.51539	0.015847	0.058824	0.60628	0.99985	1.783	1.9343	0.30525	0.72888	0.053081	0.28998
DPP4	5	0.12451	0.12343	0.033361	0.14652	0.90177	0.99999	-0.073376	-0.072665	0.72727	0.92129	0.94207	0.99996	-0.051453	-0.049705	0.90033	0.9511	0.96036	0.99997	-0.040524	-0.040487	0.99124	0.99581	0.9677	0.99995	0.12695	0.11535	0.44829	0.71762	0.90817	0.9991	0.67912	0.66033	0.07256	0.28952	0.50904	0.99999	-0.43916	-0.40759	0.024187	0.079452	0.68357	0.99985	1.9309	1.8064	0.2548	0.68514	0.070849	0.30045
DPY30	5	0.14525	0.56627	0.021685	0.11712	0.57121	0.99999	0.18407	0.72176	0.045038	0.26866	0.47044	0.99996	-0.7651	-2.817	0	0	0.004848	0.1151	-0.78822	-3.0295	0	0	0.0024496	0.051248	-0.93744	-3.2219	0	0	0.0012734	0.089809	-0.97006	-3.4195	0	0	0.00062741	0.017097	-0.58927	-2.1488	0.0033361	0.018692	0.031654	0.25731	-0.73818	-2.2084	0.001251	0.02381	0.027218	0.27158
DR1	5	0.1292	0.24976	0.030442	0.13958	0.80278	0.99999	0.29336	0.57176	0.0025021	0.035503	0.56749	0.99996	-0.79047	-1.4772	0	0	0.13961	0.89754	-0.50925	-0.98584	0.012927	0.079487	0.32421	0.99995	-0.50745	-0.90838	0.0020851	0.014881	0.36368	0.9991	-0.50767	-0.93531	0.029608	0.14286	0.34963	0.99999	-0.74827	-1.3728	0	0	0.16982	0.71444	0.99022	1.7164	0.6422	0.89587	0.086098	0.30966
DRD1	5	-0.11937	-0.72006	0.75271	0.88529	0.47149	0.99999	-0.056285	-0.34055	0.84696	0.96305	0.73344	0.99996	-0.29659	-1.7897	0.1055	0.28588	0.073498	0.63399	-0.21907	-1.3253	0.31776	0.60285	0.18506	0.915	-0.28197	-1.6898	0.10092	0.32181	0.091061	0.9453	-0.17575	-1.0572	0.41201	0.68207	0.29043	0.99999	-0.19452	-1.1687	0.35988	0.55038	0.24252	0.87815	-0.066364	-0.3566	0.62052	0.87802	0.72139	0.83449
DRD2	5	-0.12942	-0.12512	0.68057	0.84175	0.90043	0.99999	-0.11531	-0.11209	0.45079	0.76841	0.91075	0.99996	0.2665	0.25867	0.075063	0.22756	0.79589	0.99997	0.14716	0.14318	0.34404	0.62311	0.88615	0.99995	-0.10914	-0.10422	0.54796	0.78966	0.91699	0.9991	-0.20885	-0.20056	0.34654	0.63484	0.84104	0.99999	-0.42098	-0.40242	0.03211	0.098089	0.68738	0.99985	1.7929	1.6707	0.29983	0.7248	0.094777	0.31566
DRD3	5	0.018697	0.099621	0.28565	0.52531	0.92065	0.99999	-0.069292	-0.37061	0.75771	0.93718	0.71093	0.99996	-0.1273	-0.66971	0.5638	0.7815	0.50304	0.99997	-0.24023	-1.2868	0.26647	0.5619	0.19815	0.94867	-0.11442	-0.5674	0.52711	0.77568	0.57044	0.9991	-0.25574	-1.3057	0.26439	0.57284	0.19166	0.82073	-0.40629	-2.0819	0.039199	0.11477	0.037356	0.28619	-0.15941	-0.69409	0.41493	0.75665	0.48762	0.66026
DRD4	5	-0.033924	-0.088859	0.58215	0.7771	0.92919	0.99999	-0.12922	-0.33947	0.37073	0.71694	0.73425	0.99996	-0.068522	-0.17911	0.83486	0.92814	0.85785	0.99997	0.031184	0.082042	0.72018	0.89349	0.93461	0.99995	-0.1794	-0.45371	0.31068	0.61261	0.65004	0.9991	-0.1149	-0.2969	0.58382	0.80831	0.76654	0.99999	-0.47736	-1.2266	0.015847	0.058824	0.21996	0.83745	0.87581	2.1262	0.73311	0.95078	0.033484	0.27517
DRD5	5	0.03414	0.17248	0.22269	0.4537	0.86306	0.99999	0.096535	0.49141	0.22602	0.57889	0.62314	0.99996	0.01114	0.056317	0.78899	0.90429	0.95509	0.99997	-0.07695	-0.39173	0.82902	0.93162	0.69526	0.99995	-0.23297	-1.1477	0.17681	0.45748	0.25111	0.9991	-0.31294	-1.5551	0.19099	0.51786	0.11993	0.63397	-0.020111	-0.1006	0.97748	0.98612	0.91987	0.99985	-0.17164	-0.73607	0.39283	0.75665	0.46169	0.63893
DSTYK	5	0.0193	0.024811	0.28232	0.52238	0.98021	0.99999	-0.043878	-0.05667	0.94287	0.98821	0.95481	0.99996	0.21545	0.27783	0.1397	0.34283	0.78114	0.99997	0.088866	0.1148	0.50834	0.76235	0.9086	0.99995	0.0049736	0.0063717	0.93536	0.97437	0.99492	0.9991	-0.044006	-0.05644	0.79358	0.91888	0.95499	0.99999	0.093513	0.11986	0.59425	0.74607	0.90459	0.99985	1.2972	1.5649	0.46664	0.77014	0.1176	0.3423
DTX1	5	0.030084	0.043939	0.23645	0.46976	0.96495	0.99999	0.0091196	0.01335	0.66555	0.89012	0.98935	0.99996	-0.014751	-0.021506	0.91785	0.96156	0.98284	0.99997	-0.072328	-0.10593	0.84779	0.93687	0.91564	0.99995	0.025218	0.036148	0.84821	0.94756	0.97116	0.9991	0.20842	0.30265	0.47373	0.7391	0.76216	0.99999	-0.12212	-0.17684	0.58674	0.74209	0.85963	0.99985	1.4211	1.9929	0.4216	0.76012	0.046274	0.28162
DTX2	5	-0.14468	-0.56641	0.56255	0.76604	0.57112	0.99999	0.011387	0.044833	0.65596	0.88321	0.96424	0.99996	-0.031007	-0.12165	0.99833	0.99875	0.90318	0.99997	-0.0072866	-0.028695	0.87114	0.94842	0.97711	0.99995	0.2401	0.93271	0.17056	0.44553	0.35097	0.9991	0.44233	1.7335	0.19224	0.51786	0.083011	0.51704	-0.22395	-0.87011	0.28565	0.47902	0.38424	0.99985	0.63369	2.2536	0.86405	0.97084	0.02422	0.27158
DTX3L	5	-0.016418	-0.033899	0.46664	0.68777	0.97296	0.99999	-0.051545	-0.10701	0.8824	0.97198	0.91478	0.99996	-0.046334	-0.094478	0.93078	0.9667	0.92473	0.99997	-0.1757	-0.3659	0.44787	0.71743	0.71444	0.99995	-0.15939	-0.30701	0.37281	0.6632	0.75884	0.9991	-0.068541	-0.13641	0.71768	0.87902	0.8915	0.99999	-0.5398	-1.0602	0.0066722	0.031373	0.28904	0.97074	1.2078	2.2603	0.4975	0.77669	0.023804	0.27158
DTYMK	5	0.33197	0.87845	0	0	0.3797	0.99999	0.44751	1.1848	0	0	0.23608	0.99996	-0.2398	-0.61482	0.20309	0.43505	0.53867	0.99997	-0.33272	-0.8711	0.11718	0.35081	0.3837	0.99995	-0.35539	-0.88182	0.028357	0.12593	0.37787	0.9991	-0.29181	-0.73553	0.21476	0.52984	0.46202	0.99999	-0.65026	-1.6252	0.00041701	0.0026042	0.10412	0.52717	-0.15969	-0.34925	0.4141	0.75665	0.7269	0.83853
DUT	5	0.13872	0.43087	0.024604	0.12317	0.66656	0.99999	0.33552	1.0488	0.001251	0.022059	0.29427	0.99996	-0.42834	-1.3078	0.013761	0.067073	0.19095	0.99997	-0.82478	-2.548	0	0	0.010835	0.15558	-0.99765	-2.9061	0	0	0.0036595	0.15955	-1.0822	-3.1826	0	0	0.0014596	0.034654	-0.9901	-2.923	0	0	0.0034671	0.055427	-0.92789	-2.3233	0	0	0.020162	0.27158
DVL1	5	0.025552	0.034539	0.25563	0.49396	0.97245	0.99999	-0.057504	-0.076792	0.83862	0.96305	0.93879	0.99996	-0.048098	-0.062959	0.91785	0.96156	0.9498	0.99997	-0.095847	-0.1294	0.75104	0.9005	0.89704	0.99995	0.0043153	0.0055159	0.93745	0.97569	0.9956	0.9991	0.44546	0.5816	0.19058	0.51786	0.56084	0.99999	-0.36022	-0.46342	0.071309	0.18057	0.64306	0.99985	0.60379	0.71913	0.87573	0.97084	0.47206	0.64628
DVL2	5	-0.1945	-0.92835	0.25813	0.49639	0.35322	0.99999	-0.17304	-0.83426	0.19349	0.55238	0.40414	0.99996	-0.22424	-1.0705	0.24062	0.48447	0.28439	0.99997	-0.38793	-1.87	0.063386	0.24204	0.061483	0.48182	0.12915	0.60543	0.43912	0.71505	0.54489	0.9991	0.33473	1.5965	0.27106	0.57608	0.11037	0.60017	-0.18745	-0.88444	0.3799	0.56689	0.37646	0.99985	-0.31309	-1.2537	0.14512	0.58194	0.20994	0.41759
DVL3	5	-0.22925	-0.34751	0.12886	0.34106	0.72821	0.99999	-0.118	-0.18015	0.43078	0.75622	0.85704	0.99996	-0.40815	-0.61488	0.018766	0.086538	0.53863	0.99997	-0.29906	-0.45666	0.15638	0.41345	0.64792	0.99995	-0.28345	-0.40582	0.098415	0.31593	0.68488	0.9991	-0.070447	-0.10534	0.71226	0.87635	0.91611	0.99999	-0.56138	-0.82894	0.0062552	0.030738	0.40714	0.99985	1.4949	2.1462	0.40158	0.75665	0.031859	0.27517
DYNC1H1	5	-0.12848	-0.40879	0.68641	0.84418	0.68269	0.99999	-0.12406	-0.39474	0.39908	0.7341	0.69303	0.99996	-1.1084	-3.307	0	0	0.00094313	0.044346	-1.0003	-3.1106	0	0	0.0018671	0.04264	-0.38578	-1.1384	0.014595	0.077434	0.25494	0.9991	-0.56404	-1.6794	0.015013	0.089776	0.093076	0.55799	-1.6393	-4.6978	0	0	2.63e-06	0.0003504	-1.1397	-2.8637	0	0	0.0041877	0.1904
DYNC1I2	5	0.070413	0.10232	0.11802	0.32196	0.91851	0.99999	-0.085208	-0.12313	0.64095	0.87238	0.90201	0.99996	-0.64327	-0.91012	0	0	0.36276	0.99997	-0.64193	-0.92366	0.00041701	0.0033898	0.35566	0.99995	-0.50308	-0.6967	0.0020851	0.014881	0.48599	0.9991	-0.36914	-0.51854	0.12427	0.4245	0.60408	0.99999	-0.79111	-1.1002	0	0	0.27124	0.94266	0.33922	0.43045	0.98791	0.99538	0.66687	0.79997
DYRK1A	5	-0.0050269	-0.01928	0.40659	0.6406	0.98462	0.99999	0.044251	0.16949	0.46497	0.777	0.86541	0.99996	-0.62333	-2.3273	0	0	0.019949	0.27975	-0.55761	-2.1241	0.0041701	0.029155	0.033658	0.32285	-0.523	-1.9043	0.0016681	0.013029	0.056878	0.76569	-0.607	-2.2333	0.010008	0.066298	0.025532	0.22991	-0.22691	-0.84567	0.27982	0.4732	0.39774	0.99985	-0.14641	-0.47512	0.43912	0.76144	0.6347	0.77749
DYRK1B	5	-0.079235	-0.47329	0.93328	0.97817	0.636	0.99999	0.0074678	0.044829	0.6789	0.89746	0.96424	0.99996	0.13613	0.81244	0.3236	0.57312	0.41654	0.99997	0.055932	0.33638	0.62302	0.83417	0.73659	0.99995	0.035689	0.20565	0.79191	0.9214	0.83706	0.9991	-0.22064	-1.2878	0.3236	0.6146	0.19782	0.83515	-0.33049	-1.9336	0.10008	0.23144	0.053157	0.35807	0.25308	1.3296	0.93786	0.9757	0.18364	0.39745
DYRK2	5	-0.28407	-1.3709	0.025438	0.12577	0.1704	0.99999	-0.16309	-0.79393	0.22602	0.57889	0.42724	0.99996	-0.26446	-1.2538	0.14929	0.35908	0.2099	0.99997	-0.47628	-2.3173	0.021685	0.11712	0.020489	0.23176	-0.19513	-0.87564	0.2648	0.57079	0.38122	0.9991	-0.57391	-2.6051	0.014178	0.086294	0.0091856	0.11433	-0.37652	-1.7469	0.061301	0.16333	0.080654	0.46159	-0.44576	-1.7208	0.045038	0.29508	0.085295	0.30897
DYRK3	5	-0.065256	-0.027388	0.81818	0.9194	0.97815	0.99999	-0.0094163	-0.0039631	0.81151	0.9558	0.99684	0.99996	-0.0079855	-0.0033101	0.88407	0.94432	0.99736	0.99997	0.025925	0.010995	0.73978	0.89738	0.99123	0.99995	-0.12881	-0.051964	0.47456	0.73657	0.95856	0.9991	-0.5186	-0.20932	0.026689	0.13389	0.8342	0.99999	-0.16405	-0.066934	0.45038	0.63011	0.94663	0.99985	2.6791	1.1075	0.037948	0.26	0.26808	0.47408
DYRK4	5	0.21292	0.4358	0.0041701	0.038462	0.66298	0.99999	0.13469	0.27399	0.11468	0.43651	0.7841	0.99996	0.13443	0.26958	0.33069	0.58126	0.78749	0.99997	0.10499	0.2151	0.45955	0.72691	0.82969	0.99995	0.26568	0.52077	0.12886	0.37006	0.60252	0.9991	0.43173	0.86021	0.19558	0.51823	0.38967	0.99999	0.096613	0.19208	0.58465	0.74062	0.84768	0.99985	0.21783	0.38611	0.9141	0.97084	0.69941	0.82377
E2F3	5	-0.33991	-1.1865	0.001251	0.013889	0.23541	0.99999	0.055931	0.19986	0.40367	0.73601	0.84159	0.99996	-0.90341	-2.9413	0	0	0.0032685	0.088065	-0.84235	-2.9325	0	0	0.0033629	0.063002	-0.44711	-1.3702	0.0083403	0.050505	0.17063	0.9991	-0.73555	-2.3147	0.001251	0.011321	0.020628	0.19999	-0.48564	-1.5902	0.013761	0.053922	0.11179	0.55046	-0.85053	-2.1601	0	0	0.030765	0.27517
EDNRA	5	-0.16966	-0.23123	0.39033	0.62567	0.81714	0.99999	-0.25567	-0.35104	0.027523	0.1988	0.72556	0.99996	0.096265	0.13122	0.45663	0.70186	0.8956	0.99997	-0.16834	-0.23246	0.47081	0.73329	0.81618	0.99995	-0.29036	-0.37115	0.087156	0.28867	0.71053	0.9991	-0.13658	-0.18099	0.51626	0.75858	0.85638	0.99999	-0.13579	-0.18113	0.53837	0.70431	0.85626	0.99985	1.4942	1.89	0.40158	0.75665	0.058759	0.29012
EDNRB	5	-0.033742	-0.0092922	0.5809	0.7771	0.99259	0.99999	-0.1014	-0.028059	0.53503	0.81755	0.97762	0.99996	0.13379	0.036783	0.33111	0.58126	0.97066	0.99997	0.16106	0.044841	0.30359	0.59235	0.96423	0.99995	0.24814	0.066899	0.15763	0.42472	0.94666	0.9991	0.30619	0.083547	0.31026	0.60784	0.93342	0.99999	0.22146	0.060434	0.25313	0.44178	0.95181	0.99985	3.0373	0.83272	0.0062552	0.076531	0.405	0.59076
EED	5	0.12652	0.33574	0.031693	0.14074	0.73707	0.99999	-0.06912	-0.1836	0.75897	0.93718	0.85433	0.99996	-0.022785	-0.060386	0.95663	0.97703	0.95185	0.99997	-0.30405	-0.80762	0.14929	0.40225	0.41931	0.99995	-0.1814	-0.47178	0.30442	0.60884	0.63708	0.9991	-0.61831	-1.6136	0.0091743	0.061453	0.10661	0.58639	-0.15438	-0.40701	0.48082	0.65141	0.684	0.99985	1.0378	2.6263	0.60842	0.8669	0.0086312	0.22451
EEF1A2	5	-0.11925	-0.39596	0.75313	0.88529	0.69214	0.99999	-0.075862	-0.25235	0.70892	0.913	0.80077	0.99996	0.26843	0.88697	0.072143	0.22038	0.3751	0.99997	0.30781	1.0379	0.083403	0.28531	0.2993	0.99995	-0.074484	-0.23835	0.69933	0.87931	0.81161	0.9991	-0.38579	-1.2384	0.11009	0.39169	0.21555	0.86436	0.077474	0.25249	0.65471	0.79133	0.80066	0.99985	0.26097	0.74912	0.94454	0.97882	0.45379	0.63266
EEF2K	5	0.039659	0.014423	0.20434	0.43517	0.98849	0.99999	-0.066608	-0.024281	0.77648	0.94422	0.98063	0.99996	0.018023	0.0065443	0.75396	0.88454	0.99478	0.99997	-0.10779	-0.039321	0.70392	0.88813	0.96863	0.99995	0.075751	0.026958	0.6251	0.84308	0.97849	0.9991	-0.12723	-0.045694	0.54087	0.77945	0.96355	0.99999	-0.16345	-0.058819	0.45371	0.63204	0.9531	0.99985	2.5351	0.91236	0.068807	0.38732	0.36158	0.55192
EFEMP1	5	0.094824	0.345	0.062552	0.20718	0.7301	0.99999	-0.12016	-0.43635	0.41827	0.74462	0.66259	0.99996	-0.39738	-1.3855	0.024604	0.10688	0.1659	0.99709	-0.55512	-2.0059	0.0045872	0.030986	0.044865	0.3898	-0.18688	-0.61785	0.28774	0.58874	0.53667	0.9991	-0.18486	-0.63148	0.39199	0.66269	0.52773	0.99999	-1.0154	-3.3462	0	0	0.00081931	0.019075	-0.21518	-0.61752	0.29233	0.72131	0.53689	0.70123
EFNA3	5	0.19261	0.51297	0.0083403	0.066667	0.60797	0.99999	0.16264	0.43385	0.070058	0.34077	0.6644	0.99996	-0.37033	-0.94124	0.035446	0.13492	0.34658	0.99997	-0.3197	-0.84832	0.13136	0.37367	0.39626	0.99995	-0.13456	-0.3241	0.44996	0.71885	0.74586	0.9991	-0.29963	-0.74061	0.20809	0.52792	0.45893	0.99999	0.15247	0.39186	0.40701	0.59295	0.69517	0.99985	0.88175	2.0977	0.73144	0.95078	0.035927	0.27517
EFNA4	5	-0.19206	-0.65732	0.27231	0.50976	0.51098	0.99999	-0.19484	-0.67191	0.13094	0.46726	0.50164	0.99996	-0.11679	-0.39872	0.60884	0.80842	0.6901	0.99997	-0.19332	-0.66874	0.39324	0.66927	0.50366	0.99995	-0.019516	-0.065133	0.95621	0.98454	0.94807	0.9991	0.12082	0.40926	0.70517	0.87345	0.68235	0.99999	-0.2543	-0.85505	0.21476	0.3951	0.39253	0.99985	-0.41063	-1.1767	0.060884	0.35784	0.23931	0.4452
EFNB3	5	0.1077	0.47403	0.046289	0.1729	0.63548	0.99999	0.015493	0.068109	0.62636	0.86571	0.9457	0.99996	-0.093618	-0.40417	0.7156	0.87191	0.68609	0.99997	-0.22836	-1.0053	0.29566	0.58741	0.31474	0.99995	0.047233	0.19924	0.74562	0.9003	0.84207	0.9991	-0.21428	-0.90871	0.33611	0.62432	0.3635	0.99999	-0.21702	-0.9234	0.30192	0.49759	0.3558	0.99985	0.012039	0.044694	0.75813	0.964	0.96435	0.98297
EGFR	5	-0.28637	-0.74573	0.022936	0.12168	0.45583	0.99999	0.40636	1.1029	0	0	0.27009	0.99996	-0.72544	-1.7249	0	0	0.08455	0.68266	-1.1553	-2.8882	0	0	0.0038741	0.069851	-0.56074	-1.1975	0.00083403	0.007326	0.2311	0.9991	-0.92572	-2.0283	0	0	0.042534	0.31857	0.27777	0.70457	0.1568	0.32222	0.48108	0.99985	-1.2724	-2.2279	0	0	0.025885	0.27158
EGR3	5	0.048481	0.048742	0.17473	0.40288	0.96112	0.99999	0.055895	0.056262	0.40367	0.73601	0.95513	0.99996	0.28816	0.2859	0.055046	0.18565	0.77495	0.99997	0.21523	0.21946	0.19808	0.48818	0.82629	0.99995	0.22165	0.2082	0.20475	0.49596	0.83508	0.9991	0.20794	0.20058	0.47498	0.74009	0.84103	0.99999	-0.089296	-0.086013	0.71518	0.83593	0.93146	0.99985	1.8323	1.7392	0.28482	0.71668	0.082007	0.30684
EHMT1	5	0.075458	0.057	0.10634	0.30357	0.95452	0.99999	0.25582	0.19363	0.0075063	0.082569	0.84646	0.99996	4.26e-05	3.21e-05	0.85071	0.93111	0.99997	0.99997	-0.2524	-0.19079	0.2427	0.54159	0.84869	0.99995	0.34243	0.25755	0.058382	0.21841	0.79675	0.9991	0.085446	0.064168	0.80859	0.92561	0.94884	0.99999	-0.60093	-0.44727	0.0016681	0.0098522	0.65468	0.99985	1.7988	1.3087	0.29775	0.7247	0.19065	0.40315
EHMT2	5	0.015332	0.059368	0.299	0.54026	0.95266	0.99999	0.008882	0.034624	0.66722	0.89012	0.97238	0.99996	-0.49626	-1.7961	0.0029191	0.018868	0.072473	0.63147	-0.69608	-2.6612	0	0	0.0077872	0.1197	0.14532	0.49589	0.38741	0.67564	0.61997	0.9991	-0.26565	-0.92953	0.24896	0.55794	0.35261	0.99999	-0.50471	-1.775	0.010008	0.041522	0.075892	0.44387	-0.64726	-1.7648	0.0033361	0.047337	0.077594	0.30526
EIF1AX	5	0.20779	0.7537	0.0058382	0.052434	0.45103	0.99999	0.37412	1.364	0.00083403	0.018349	0.17256	0.99996	-0.54464	-1.9318	0.00083403	0.0062112	0.053378	0.53386	-0.64598	-2.3332	0.00041701	0.0033898	0.019637	0.22749	-1.1475	-3.8866	0	0	0.00010167	0.016254	-1.4003	-4.7573	0	0	1.96e-06	0.0002172	-0.7199	-2.5046	0	0	0.012259	0.14208	-0.18351	-0.55966	0.36739	0.75508	0.57571	0.73591
EIF2AK1	5	0.079271	0.35331	0.092994	0.27463	0.72385	0.99999	0.14607	0.65717	0.096747	0.4	0.51107	0.99996	0.28056	1.2419	0.061301	0.2	0.21426	0.99997	0.21075	0.95502	0.20559	0.49798	0.33957	0.99995	0.32906	1.3745	0.06839	0.24736	0.1693	0.9991	0.24968	1.0749	0.39158	0.66269	0.28243	0.99999	-0.17649	-0.75128	0.40992	0.5954	0.45249	0.99985	-0.11317	-0.39795	0.52335	0.79708	0.69067	0.81742
EIF2AK2	5	0.093162	0.52899	0.065471	0.21216	0.59681	0.99999	0.21617	1.2366	0.023353	0.18006	0.21625	0.99996	0.29472	1.6765	0.048374	0.16885	0.093637	0.71263	0.20198	1.1566	0.22143	0.51855	0.24744	0.99995	0.26267	1.4603	0.1347	0.37955	0.1442	0.9991	0.26332	1.4823	0.36739	0.64923	0.13827	0.68872	0.040919	0.22958	0.78857	0.87627	0.81842	0.99985	0.24351	1.193	0.93036	0.97258	0.23287	0.43954
EIF2AK3	5	-0.12638	-0.15487	0.70434	0.85476	0.87692	0.99999	0.0087959	0.010747	0.66764	0.89012	0.99143	0.99996	-0.15568	-0.18813	0.45371	0.70186	0.85078	0.99997	-0.21063	-0.25789	0.34362	0.62311	0.79649	0.99995	-0.073958	-0.088601	0.701	0.87931	0.9294	0.9991	-0.31436	-0.37712	0.18849	0.51786	0.70609	0.99999	-0.1549	-0.18642	0.47957	0.65119	0.85211	0.99985	1.5128	1.7886	0.39783	0.75665	0.073685	0.30141
EIF2AK4	5	0.13263	0.057587	0.028357	0.1336	0.95408	0.99999	0.18607	0.081307	0.042535	0.2602	0.9352	0.99996	0.29285	0.12737	0.049208	0.17101	0.89865	0.99997	0.14877	0.065063	0.33736	0.61796	0.94812	0.99995	0.51042	0.21943	0.0079233	0.049479	0.82632	0.9991	0.58422	0.25316	0.11968	0.41703	0.80014	0.99999	-0.036595	-0.0157	0.90409	0.9422	0.98747	0.99985	2.7002	1.1534	0.03628	0.25	0.24874	0.45338
EIF2B4	5	-0.048282	-0.072537	0.68766	0.84434	0.94217	0.99999	0.080634	0.12125	0.28482	0.64192	0.90349	0.99996	-0.30372	-0.43613	0.095913	0.26932	0.66274	0.99997	-0.40235	-0.60093	0.05171	0.21233	0.54788	0.99995	-0.46785	-0.62488	0.0045872	0.029891	0.53205	0.9991	-0.51281	-0.70655	0.028357	0.13992	0.47985	0.99999	-0.2112	-0.29986	0.31735	0.51523	0.76429	0.99985	-0.30468	-0.36361	0.15388	0.6	0.71615	0.83064
EIF3B	5	-0.098916	-0.34318	0.92202	0.97358	0.73146	0.99999	-0.01073	-0.037212	0.82027	0.9558	0.97032	0.99996	-0.74082	-2.4873	0	0	0.012871	0.20854	-0.55251	-1.9057	0.0045872	0.030986	0.056686	0.46236	-0.505	-1.6574	0.0020851	0.014881	0.097439	0.96887	-0.43889	-1.4624	0.06839	0.2775	0.14364	0.70044	-0.32121	-1.0776	0.10842	0.24459	0.28121	0.95206	-0.64368	-1.8337	0.0037531	0.049724	0.066697	0.29521
EIF3F	5	0.07817	0.23838	0.095496	0.27995	0.81159	0.99999	-0.17736	-0.53543	0.17973	0.53933	0.59235	0.99996	-0.57797	-1.7051	0.00041701	0.0032573	0.088182	0.69029	-0.79365	-2.3794	0	0	0.017339	0.20774	-0.74976	-2.1473	0	0	0.031769	0.52905	-1.0272	-2.9578	0	0	0.0030985	0.056865	-0.82653	-2.3982	0	0	0.016474	0.1681	-0.69237	-1.7457	0.0020851	0.033557	0.080861	0.30684
EIF3G	5	0.13594	0.097088	0.026689	0.12877	0.92266	0.99999	0.0066008	0.0047273	0.68432	0.9017	0.99623	0.99996	-0.6435	-0.44886	0	0	0.65353	0.99997	-0.76069	-0.54079	0	0	0.58865	0.99995	-0.77482	-0.52095	0	0	0.6024	0.9991	-1.0453	-0.70672	0	0	0.47974	0.99999	-1.0776	-0.72873	0	0	0.46617	0.99985	1.955	1.34	0.24979	0.68457	0.18025	0.3951
EIF3I	5	0.14174	0.36269	0.024604	0.12317	0.71684	0.99999	0.058482	0.14871	0.39283	0.73137	0.88178	0.99996	-1.0857	-2.6252	0	0	0.0086593	0.17498	-1.1502	-2.8586	0	0	0.0042552	0.073942	-0.84176	-1.9657	0	0	0.049336	0.71269	-0.64101	-1.5415	0.0066722	0.048193	0.12319	0.64081	-1.4077	-3.3015	0	0	0.0009618	0.02116	-0.58733	-1.2191	0.0087573	0.097222	0.2228	0.43016
EIF4A2	5	-0.050829	-0.23881	0.70851	0.8583	0.81125	0.99999	0.19039	0.89798	0.040033	0.25263	0.36919	0.99996	-0.20943	-0.97926	0.28065	0.52867	0.32745	0.99997	-0.27032	-1.2738	0.21059	0.50349	0.20272	0.96453	-0.03519	-0.16123	0.87948	0.9604	0.87191	0.9991	0.13202	0.6149	0.67389	0.85729	0.53862	0.99999	-0.29686	-1.3757	0.14762	0.30836	0.1689	0.71181	-0.45047	-1.8128	0.042118	0.28056	0.069865	0.30045
EIF4EBP1	5	-0.068246	-0.14902	0.84028	0.92857	0.88154	0.99999	-0.11885	-0.26102	0.42619	0.75276	0.79408	0.99996	0.14515	0.31687	0.29316	0.53952	0.75134	0.99997	0.16197	0.35717	0.30234	0.59169	0.72097	0.99995	-0.17302	-0.3546	0.32861	0.62352	0.72289	0.9991	-0.089936	-0.19155	0.65138	0.84586	0.84809	0.99999	-0.093511	-0.20057	0.69475	0.82312	0.84103	0.99985	1.3068	2.6484	0.46414	0.77014	0.008088	0.22451
ELANE	5	0.11915	0.054258	0.037531	0.15652	0.95673	0.99999	-0.02309	-0.010529	0.91034	0.98113	0.9916	0.99996	0.025452	0.011484	0.72644	0.87406	0.99084	0.99997	0.0076678	0.0035105	0.80859	0.92027	0.9972	0.99995	-0.16277	-0.071362	0.3603	0.65283	0.94311	0.9991	-0.1622	-0.071917	0.45079	0.71732	0.94267	0.99999	-0.35366	-0.15656	0.076731	0.1895	0.87559	0.99985	2.6986	1.2119	0.03628	0.25	0.22554	0.43396
ELF3	5	-0.12263	-0.70843	0.7256	0.86913	0.47868	0.99999	-0.18064	-1.0504	0.17014	0.53403	0.29354	0.99996	-0.22027	-1.277	0.25146	0.49548	0.20161	0.99997	-0.36295	-2.1096	0.086739	0.2942	0.034894	0.32943	-0.24406	-1.409	0.15555	0.41957	0.15883	0.9991	-0.35526	-2.0481	0.1397	0.44846	0.040549	0.30869	-0.6585	-3.761	0.00041701	0.0026042	0.00016922	0.0065448	-0.22273	-1.123	0.27481	0.70181	0.26143	0.46741
ELP3	5	0.015277	0.0093151	0.299	0.54026	0.99257	0.99999	0.30263	0.18602	0.0020851	0.032468	0.85243	0.99996	-0.457	-0.2719	0.0087573	0.047085	0.7857	0.99997	-0.64967	-0.39553	0.00041701	0.0033898	0.69245	0.99995	-0.24668	-0.1386	0.15179	0.4127	0.88976	0.9991	-0.45885	-0.26485	0.051293	0.21925	0.79112	0.99999	-0.77813	-0.44718	0	0	0.65475	0.99985	1.9765	1.158	0.24771	0.68457	0.24686	0.45188
ENC1	5	0.054552	0.4657	0.1543	0.37449	0.64143	0.99999	0.0085216	0.072879	0.67181	0.89203	0.9419	0.99996	-0.035158	-0.29926	0.98082	0.9899	0.76474	0.99997	-0.04407	-0.37714	0.97832	0.99328	0.70607	0.99995	0.067345	0.56111	0.65763	0.86096	0.57472	0.9991	0.10199	0.86282	0.76105	0.90035	0.38824	0.99999	-0.056884	-0.48133	0.82861	0.90236	0.63028	0.99985	0.11521	0.88099	0.86113	0.97084	0.37832	0.56737
ENG	5	0.053653	0.12875	0.15763	0.37952	0.89755	0.99999	0.0095772	0.022978	0.66389	0.88939	0.98167	0.99996	-0.050483	-0.11916	0.90659	0.95566	0.90515	0.99997	-0.086885	-0.20928	0.78649	0.91288	0.83423	0.99995	0.069602	0.15919	0.64887	0.85911	0.87352	0.9991	0.1739	0.40636	0.56172	0.79599	0.68448	0.99999	-0.34311	-0.79577	0.086322	0.20536	0.42617	0.99985	1.239	2.796	0.48707	0.77014	0.0051741	0.19695
ENO1	5	0.34619	0.92833	0	0	0.35324	0.99999	0.38802	1.0434	0.00041701	0.011364	0.29677	0.99996	-0.85071	-2.2298	0	0	0.025762	0.32344	-1.1158	-2.9681	0	0	0.0029967	0.058543	-0.32979	-0.84634	0.044204	0.17815	0.39737	0.9991	-1.2125	-3.073	0	0	0.0021191	0.045371	-0.47047	-1.2302	0.016264	0.059633	0.21863	0.83616	-1.1535	-2.4692	0	0	0.013542	0.24234
ENO3	5	0.052068	0.031515	0.16097	0.38105	0.97486	0.99999	0.078076	0.047292	0.29691	0.65082	0.96228	0.99996	0.34031	0.20393	0.025438	0.10777	0.83841	0.99997	0.16315	0.099835	0.30067	0.59169	0.92048	0.99995	0.19072	0.10903	0.27231	0.57941	0.91318	0.9991	0.23978	0.14046	0.40701	0.67731	0.8883	0.99999	-0.24264	-0.14062	0.23937	0.42393	0.88817	0.99985	1.5604	0.87212	0.38198	0.75665	0.38314	0.57031
ENY2	5	0.10263	0.11361	0.051293	0.18035	0.90955	0.99999	0.22374	0.2487	0.0196	0.15986	0.8036	0.99996	-0.31466	-0.34548	0.081318	0.24134	0.72973	0.99997	-0.15308	-0.17005	0.5221	0.77217	0.86497	0.99995	0.28035	0.30324	0.11259	0.33915	0.76171	0.9991	0.60448	0.6671	0.11134	0.39497	0.50471	0.99999	-0.60137	-0.6474	0.0016681	0.0098522	0.51737	0.99985	1.6344	1.728	0.3578	0.75306	0.083994	0.30684
EP300	5	0.24922	0.077052	0.00041701	0.0055556	0.93858	0.99999	-0.0095768	-0.0029556	0.81276	0.9558	0.99764	0.99996	1.5476	0.48235	0	0	0.62956	0.99997	1.6041	0.5017	0	0	0.61588	0.99995	0.55121	0.16508	0.0037531	0.025352	0.86888	0.9991	0.50058	0.15225	0.16264	0.48568	0.87899	0.99999	0.80418	0.24743	0	0	0.80457	0.99985	3.2388	0.99769	0.00041701	0.0097087	0.31843	0.51351
EP400	5	0.064346	0.052435	0.13261	0.34449	0.95818	0.99999	0.051077	0.041737	0.42994	0.75587	0.96671	0.99996	-0.058054	-0.046975	0.87364	0.93907	0.96253	0.99997	-0.014971	-0.012254	0.90284	0.96351	0.99022	0.99995	-0.22442	-0.17634	0.19766	0.48967	0.86003	0.9991	-0.17788	-0.14185	0.40909	0.67936	0.8872	0.99999	0.15231	0.12283	0.40742	0.5932	0.90224	0.99985	2.1169	1.6836	0.21601	0.67922	0.092252	0.31398
EPAS1	5	0.13976	0.53742	0.024604	0.12317	0.59098	0.99999	0.14292	0.55579	0.10175	0.40902	0.57835	0.99996	0.055871	0.21422	0.60342	0.80478	0.83037	0.99997	-0.23572	-0.91479	0.2769	0.56898	0.3603	0.99995	0.30137	1.1222	0.087156	0.28867	0.26177	0.9991	0.033021	0.1242	0.96789	0.98724	0.90116	0.99999	-0.38873	-1.4425	0.053795	0.14828	0.14917	0.65695	-0.23265	-0.72863	0.25688	0.68514	0.46623	0.6418
EPC1	5	-0.1373	-0.15105	0.61218	0.79579	0.87994	0.99999	-0.20886	-0.23043	0.097581	0.40206	0.81775	0.99996	-0.25719	-0.28333	0.16347	0.38058	0.77692	0.99997	-0.24745	-0.27298	0.25188	0.54959	0.78487	0.99995	-0.10269	-0.11284	0.57965	0.81192	0.91016	0.9991	0.063478	0.069851	0.86697	0.94758	0.94431	0.99999	-0.39202	-0.42933	0.051293	0.14319	0.66768	0.99985	1.6518	1.7658	0.34987	0.74777	0.077436	0.30526
EPC2	5	-0.10541	-0.41722	0.86822	0.94593	0.67652	0.99999	-0.11718	-0.46609	0.4387	0.76287	0.64115	0.99996	-0.94581	-3.6514	0	0	0.00026079	0.020971	-0.79669	-3.1532	0	0	0.001615	0.039238	-1.1382	-4.2265	0	0	2.37e-05	0.0056921	-1.3124	-4.908	0	0	9.2e-07	0.00012981	-0.5199	-2.0058	0.0079233	0.034862	0.044878	0.32415	-0.59096	-1.9395	0.0087573	0.097222	0.052442	0.28998
EPGN	5	-0.16789	-0.083037	0.402	0.63696	0.93382	0.99999	-0.21752	-0.10811	0.080901	0.37023	0.91391	0.99996	-0.18708	-0.090986	0.34696	0.59899	0.9275	0.99997	-0.10436	-0.052437	0.71518	0.89184	0.95818	0.99995	-0.27759	-0.12659	0.10425	0.32552	0.89927	0.9991	-0.61452	-0.28395	0.0091743	0.061453	0.77645	0.99999	0.015181	0.0073152	0.88073	0.93295	0.99416	0.99985	2.5387	1.2241	0.066722	0.38186	0.22092	0.42758
EPHA1	5	-0.089232	-0.33406	0.99166	0.99666	0.73833	0.99999	0.034191	0.12873	0.52377	0.81359	0.89757	0.99996	-0.12366	-0.45253	0.57673	0.78893	0.65089	0.99997	-0.20429	-0.7707	0.36322	0.64328	0.44088	0.99995	-0.21486	-0.74782	0.2206	0.5096	0.45457	0.9991	-0.087634	-0.31346	0.65888	0.84901	0.75393	0.99999	-0.16602	-0.59749	0.44245	0.62324	0.55018	0.99985	-0.2953	-0.89319	0.16347	0.62222	0.37175	0.56138
EPHA10	5	-0.055172	-0.17527	0.74479	0.88073	0.86087	0.99999	0.15077	0.481	0.089241	0.386	0.63051	0.99996	-0.21064	-0.65305	0.27731	0.52486	0.51372	0.99997	-0.31726	-1.0079	0.13511	0.38028	0.31349	0.99995	0.10171	0.30633	0.52752	0.77568	0.75936	0.9991	0.19394	0.59771	0.50459	0.75496	0.55004	0.99999	-0.66494	-1.9988	0.00041701	0.0026042	0.045634	0.32764	-0.23305	-0.60781	0.25688	0.68514	0.54331	0.70578
EPHA2	5	0.013209	0.071875	0.30859	0.54978	0.9427	0.99999	0.045292	0.24774	0.45705	0.77215	0.80434	0.99996	0.41086	2.2387	0.0083403	0.045977	0.025176	0.31942	0.33646	1.8478	0.065054	0.24567	0.064629	0.49674	0.15647	0.81149	0.35655	0.6497	0.41709	0.9991	0.047971	0.25501	0.92202	0.96974	0.79872	0.99999	0.041705	0.22324	0.78607	0.87564	0.82335	0.99985	0.55218	2.6461	0.8995	0.97084	0.0081433	0.22451
EPHA3	5	-0.015613	-0.072721	0.46163	0.6846	0.94203	0.99999	0.085143	0.40056	0.26939	0.62813	0.68875	0.99996	-0.025718	-0.11833	0.97123	0.98478	0.9058	0.99997	-0.080428	-0.3791	0.81443	0.9234	0.70462	0.99995	0.48766	2.1662	0.010008	0.058537	0.030299	0.52272	0.36327	1.657	0.2452	0.55419	0.097512	0.57182	-0.24307	-1.087	0.23853	0.4237	0.27705	0.94836	-0.18977	-0.69812	0.35154	0.748	0.4851	0.65911
EPHA4	5	0.28375	0.76396	0.00041701	0.0055556	0.44489	0.99999	0.15726	0.42449	0.078399	0.36364	0.67121	0.99996	0.016001	0.041945	0.76439	0.89241	0.96654	0.99997	0.037507	0.10171	0.69683	0.8846	0.91899	0.99995	0.45678	1.1546	0.017098	0.087983	0.24826	0.9991	0.39077	1.0142	0.22394	0.537	0.31047	0.99999	0.13084	0.33887	0.47456	0.64659	0.73471	0.99985	0.36239	0.79756	0.99875	0.99875	0.42513	0.60827
EPHA5	5	0.18172	0.56916	0.010842	0.079027	0.56925	0.99999	-0.033121	-0.10455	0.97748	0.99369	0.91674	0.99996	0.30522	0.95627	0.04045	0.14877	0.33893	0.99997	0.16794	0.53294	0.29024	0.58194	0.59407	0.99995	0.11696	0.34292	0.47915	0.73938	0.73166	0.9991	0.3968	1.2227	0.22018	0.5355	0.22146	0.87721	-0.12937	-0.39189	0.5638	0.72493	0.69514	0.99985	0.040602	0.10204	0.79274	0.97084	0.91873	0.95936
EPHA6	5	-0.08813	-0.078736	0.99958	0.99958	0.93724	0.99999	-0.009903	-0.0088923	0.81526	0.9558	0.99291	0.99996	0.19269	0.17142	0.17723	0.40094	0.86389	0.99997	-0.052168	-0.047121	0.9437	0.98093	0.96242	0.99995	0.24261	0.21369	0.16806	0.44092	0.83079	0.9991	0.81713	0.72725	0.022102	0.11883	0.46707	0.99999	-0.34412	-0.29907	0.085071	0.20339	0.76488	0.99985	0.28412	0.22065	0.9558	0.98243	0.82536	0.90141
EPHA7	5	0.012727	0.078443	0.31026	0.5504	0.93748	0.99999	-0.036371	-0.22495	0.99791	0.99958	0.82202	0.99996	-0.018254	-0.11212	0.93411	0.96718	0.91073	0.99997	-0.074453	-0.46111	0.83862	0.93491	0.64472	0.99995	-0.080661	-0.48211	0.66847	0.8643	0.62973	0.9991	-0.12051	-0.73036	0.56255	0.79599	0.46517	0.99999	-0.11065	-0.67297	0.63428	0.77562	0.50097	0.99985	-0.021773	-0.1161	0.70559	0.93857	0.90757	0.95387
EPHA8	5	0.12952	0.86192	0.030442	0.13958	0.38873	0.99999	0.044313	0.29595	0.46455	0.777	0.76727	0.99996	-0.082004	-0.5423	0.77148	0.89489	0.58761	0.99997	-0.10872	-0.72653	0.70058	0.88608	0.46752	0.99995	0.18893	1.2193	0.27773	0.58398	0.22273	0.9991	0.069314	0.45381	0.84904	0.94172	0.64997	0.99999	-0.3047	-1.9826	0.1347	0.28737	0.047414	0.3354	-0.094676	-0.53466	0.56214	0.832	0.59288	0.74828
EPHB1	5	0.024332	0.0082378	0.26063	0.49841	0.99343	0.99999	-0.079013	-0.026799	0.68849	0.90273	0.97862	0.99996	-0.063517	-0.021484	0.85363	0.93215	0.98286	0.99997	-0.038765	-0.013154	0.99791	0.99791	0.9895	0.99995	0.045836	0.01531	0.75063	0.90407	0.98778	0.9991	0.13996	0.047185	0.65013	0.84586	0.96237	0.99999	-0.078555	-0.026446	0.75563	0.85917	0.9789	0.99985	3.1112	1.0518	0.0033361	0.047337	0.2929	0.49559
EPHB2	5	-0.15468	-0.84004	0.48791	0.70524	0.40088	0.99999	-0.10335	-0.56603	0.52544	0.81395	0.57137	0.99996	0.033797	0.18377	0.69266	0.85766	0.8542	0.99997	-0.0048331	-0.026532	0.85905	0.94236	0.97883	0.99995	-0.26077	-1.3521	0.12719	0.36615	0.17636	0.9991	-0.023728	-0.12701	0.85363	0.94218	0.89894	0.99999	-0.12159	-0.65138	0.58799	0.74263	0.5148	0.99985	0.14796	0.68855	0.8824	0.97084	0.49111	0.66273
EPHB3	5	0.13952	0.049891	0.024604	0.12317	0.96021	0.99999	-0.038508	-0.0139	0.98249	0.99369	0.98891	0.99996	0.33156	0.11895	0.028357	0.11785	0.90532	0.99997	0.23115	0.083891	0.17431	0.44706	0.93314	0.99995	0.25455	0.087426	0.14804	0.40664	0.93033	0.9991	0.41587	0.14711	0.2035	0.52757	0.88304	0.99999	-0.17087	-0.059347	0.42327	0.60561	0.95268	0.99985	2.1866	0.74219	0.19475	0.66335	0.45797	0.63507
EPHB4	5	-0.10861	-0.16716	0.8382	0.92755	0.86725	0.99999	-0.02488	-0.038578	0.91993	0.98483	0.96923	0.99996	0.49222	0.75886	0.001251	0.0091463	0.44794	0.99997	0.31614	0.50082	0.077982	0.2746	0.6165	0.99995	-0.038706	-0.052422	0.85988	0.95023	0.95819	0.9991	0.19344	0.28194	0.50626	0.75496	0.77799	0.99999	-0.044768	-0.065446	0.87281	0.92693	0.94782	0.99985	1.4681	2.0476	0.40826	0.75665	0.040597	0.27517
EPHB6	5	0.14141	0.082596	0.024604	0.12317	0.93417	0.99999	-0.13494	-0.078589	0.34279	0.69779	0.93736	0.99996	-0.23357	-0.13259	0.22102	0.46047	0.89452	0.99997	-0.31123	-0.1818	0.13887	0.38232	0.85574	0.99995	-0.062578	-0.033494	0.75271	0.90476	0.97328	0.9991	-0.18929	-0.10458	0.38449	0.65904	0.91671	0.99999	-0.21985	-0.12289	0.29566	0.491	0.90219	0.99985	2.2531	1.2693	0.17389	0.64055	0.20432	0.41229
EPOR	5	-0.10911	-0.12291	0.83445	0.92553	0.90218	0.99999	-0.14321	-0.16167	0.30442	0.65825	0.87157	0.99996	-0.059016	-0.065577	0.87156	0.9389	0.94771	0.99997	-0.075932	-0.086365	0.83319	0.93411	0.93118	0.99995	-0.15957	-0.16812	0.37239	0.6632	0.86649	0.9991	-0.15119	-0.16374	0.4829	0.74662	0.86994	0.99999	-0.26778	-0.29146	0.18641	0.35904	0.7707	0.99985	1.8281	1.968	0.28649	0.71741	0.049063	0.28974
EPS8	5	0.18399	0.73858	0.010008	0.073394	0.46016	0.99999	0.20073	0.80556	0.030442	0.21037	0.4205	0.99996	-0.062755	-0.24457	0.8578	0.93415	0.80679	0.99997	-0.20452	-0.81854	0.3628	0.64328	0.41305	0.99995	0.44889	1.706	0.018766	0.092975	0.088006	0.94241	0.35042	1.357	0.2548	0.5647	0.17478	0.77759	-0.54464	-2.0545	0.0066722	0.031373	0.039925	0.29962	-0.10287	-0.33826	0.54545	0.8171	0.73517	0.84351
EPS8L1	5	-0.1815	-0.87471	0.32652	0.56616	0.38173	0.99999	-0.36967	-1.7964	0	0	0.072438	0.99996	-0.48186	-2.3302	0.0045872	0.028424	0.019798	0.27926	-0.46924	-2.2791	0.02377	0.12391	0.022659	0.24467	-0.35102	-1.6911	0.030859	0.13333	0.09082	0.9453	-0.55919	-2.6861	0.01543	0.091133	0.0072292	0.09631	-0.5087	-2.4299	0.0095913	0.040708	0.015102	0.15884	-0.7073	-2.9266	0.0020851	0.033557	0.0034272	0.17774
ERBB2	5	0.092822	0.10054	0.065471	0.21216	0.91992	0.99999	0.15647	0.17043	0.080484	0.36973	0.86467	0.99996	0.33371	0.36081	0.028357	0.11785	0.71824	0.99997	0.2796	0.30573	0.11009	0.33673	0.75981	0.99995	-0.0049441	-0.0051096	0.98207	0.99325	0.99592	0.9991	-0.088914	-0.093565	0.65263	0.84595	0.92546	0.99999	0.093882	0.099942	0.59383	0.74607	0.92039	0.99985	1.157	1.1457	0.52669	0.79987	0.2519	0.45668
ERBB3	5	-0.10031	-0.51277	0.91243	0.9708	0.60811	0.99999	0.081865	0.42331	0.2794	0.63749	0.67207	0.99996	0.0058037	0.02962	0.81818	0.91655	0.97637	0.99997	-0.13627	-0.70472	0.58632	0.82078	0.48098	0.99995	-0.074639	-0.3588	0.69892	0.87931	0.71974	0.9991	-0.25118	-1.2398	0.27106	0.57608	0.21503	0.86373	-0.54538	-2.6758	0.0066722	0.031373	0.0074543	0.10011	0.13269	0.56585	0.8749	0.97084	0.5715	0.73286
ERBB4	5	-0.32457	-0.49152	0.0033361	0.033195	0.62306	0.99999	-0.18088	-0.27611	0.16889	0.53351	0.78247	0.99996	0.08144	0.12313	0.50584	0.73694	0.90201	0.99997	-0.21173	-0.32488	0.33903	0.61825	0.74527	0.99995	-0.22213	-0.31377	0.20392	0.49596	0.75369	0.9991	0.15584	0.23162	0.60967	0.8233	0.81683	0.99999	-0.063801	-0.094806	0.80484	0.88654	0.92447	0.99985	0.95703	1.3129	0.67181	0.92005	0.18923	0.40198
ERCC1	5	0.020747	0.011619	0.27398	0.51248	0.99073	0.99999	0.015348	0.0086054	0.62719	0.86586	0.99313	0.99996	-0.59842	-0.32875	0	0	0.74235	0.99997	-0.49036	-0.27426	0.017932	0.10238	0.78388	0.99995	-0.37488	-0.19878	0.017515	0.088983	0.84244	0.9991	-0.73672	-0.39475	0.001251	0.011321	0.69303	0.99999	-0.69617	-0.37583	0	0	0.70704	0.99985	2.3936	1.3121	0.11218	0.51331	0.18948	0.40211
ERCC2	5	0.42703	0.33069	0	0	0.74088	0.99999	0.42936	0.33243	0	0	0.73957	0.99996	-0.75213	-0.54478	0	0	0.58591	0.99997	-0.76741	-0.57732	0	0	0.56373	0.99995	-0.84209	-0.57957	0	0	0.5622	0.9991	-0.97183	-0.67854	0	0	0.49743	0.99999	-1.1728	-0.81477	0	0	0.4152	0.99985	1.8513	1.324	0.27815	0.70539	0.18552	0.39935
ERCC3	5	0.10512	0.47941	0.049625	0.18035	0.63164	0.99999	0.090354	0.41395	0.25229	0.61111	0.67891	0.99996	-0.50874	-2.299	0.0020851	0.013928	0.021503	0.2919	-0.7101	-3.2415	0	0	0.0011889	0.031678	-0.41166	-1.8023	0.012093	0.067285	0.0715	0.86595	-0.865	-3.7996	0	0	0.00014492	0.0055903	-0.64129	-2.8477	0.00041701	0.0026042	0.0044032	0.066828	-0.59519	-2.2374	0.0083403	0.096154	0.025262	0.27158
ERCC4	5	-0.0092469	-0.039844	0.42952	0.66154	0.96822	0.99999	0.14487	0.62942	0.098415	0.40238	0.52907	0.99996	-0.47874	-1.9961	0.0058382	0.035176	0.045928	0.48305	-0.5505	-2.3696	0.0045872	0.030986	0.017809	0.20934	-0.26568	-1.0539	0.11968	0.35258	0.29191	0.9991	-0.20767	-0.85272	0.34946	0.63657	0.39382	0.99999	-0.086065	-0.35945	0.72811	0.84274	0.71926	0.99985	-0.53262	-1.812	0.014178	0.13178	0.069985	0.30045
ERCC5	5	0.12198	0.51034	0.03628	0.15536	0.60981	0.99999	-0.0073395	-0.030785	0.78774	0.94422	0.97544	0.99996	0.031268	0.12931	0.7035	0.86557	0.89711	0.99997	-0.19068	-0.80103	0.40033	0.67463	0.42311	0.99995	-0.26666	-1.0453	0.11718	0.34649	0.29588	0.9991	-0.74235	-2.9199	0.001251	0.011321	0.0035018	0.06085	-0.35444	-1.4276	0.076731	0.1895	0.1534	0.66956	0.23286	0.83071	0.92577	0.97258	0.40614	0.59097
ERCC6	5	0.043372	0.010135	0.19141	0.41956	0.99191	0.99999	0.17097	0.040248	0.056714	0.3029	0.9679	0.99996	-0.059123	-0.013483	0.87114	0.93888	0.98924	0.99997	-0.31812	-0.074416	0.1347	0.38	0.94068	0.99995	-0.22622	-0.0488	0.19349	0.48283	0.96108	0.9991	-0.82414	-0.17706	0.00041701	0.0049751	0.85946	0.99999	0.38742	0.088519	0.057965	0.15688	0.92946	0.99985	1.7585	0.37571	0.31485	0.73159	0.70713	0.82717
ERCC6L	5	0.19814	0.50157	0.0075063	0.0625	0.61597	0.99999	-0.10864	-0.27102	0.48791	0.79322	0.78637	0.99996	-0.37308	-0.89548	0.034612	0.13301	0.37053	0.99997	-0.56426	-1.3992	0.0029191	0.020588	0.16176	0.84442	-0.61001	-1.3971	0	0	0.16238	0.9991	-0.60084	-1.3953	0.010425	0.067751	0.16294	0.746	-0.93385	-2.1448	0	0	0.031967	0.25898	-0.13028	-0.26301	0.48374	0.77014	0.79254	0.88068
ERCC6L2	5	-0.22606	-0.825	0.14053	0.35474	0.40937	0.99999	-0.093513	-0.34232	0.58799	0.84029	0.73211	0.99996	-0.23931	-0.86214	0.20392	0.43505	0.38861	0.99997	-0.40026	-1.4653	0.053378	0.21608	0.14284	0.7929	-0.11554	-0.4073	0.52335	0.77568	0.68379	0.9991	0.010447	0.037351	0.96497	0.98636	0.97021	0.99999	-0.48889	-1.7288	0.013344	0.052805	0.08385	0.46796	-0.26582	-0.81679	0.19975	0.66993	0.41405	0.59776
ERCC8	5	-0.23101	-0.36535	0.12344	0.33221	0.71485	0.99999	-0.16754	-0.26542	0.21184	0.56633	0.79069	0.99996	-0.10892	-0.16736	0.64595	0.83829	0.86709	0.99997	-0.35553	-0.56654	0.095913	0.31123	0.57103	0.99995	-0.67101	-0.91531	0	0	0.36003	0.9991	-0.53657	-0.77054	0.022936	0.12035	0.44098	0.99999	-0.081285	-0.12257	0.74479	0.85095	0.90244	0.99985	-0.18992	-0.23374	0.35154	0.748	0.81519	0.89424
ERG	5	-0.0746	-0.16718	0.897	0.96328	0.86723	0.99999	-0.20623	-0.46311	0.10217	0.40902	0.64329	0.99996	-0.48107	-1.0753	0.0045872	0.028424	0.28224	0.99997	-0.43122	-0.96827	0.03628	0.16415	0.33291	0.99995	-0.051749	-0.11486	0.79817	0.9233	0.90856	0.9991	0.00089478	0.0019978	0.93286	0.97346	0.99841	0.99999	-0.18621	-0.4151	0.3824	0.5671	0.67807	0.99985	0.71906	1.505	0.81902	0.97084	0.13233	0.35653
ERH	5	0.081726	0.10738	0.086322	0.26103	0.91449	0.99999	-0.013936	-0.018339	0.84612	0.96305	0.98537	0.99996	0.081452	0.10418	0.50584	0.73694	0.91703	0.99997	-0.025705	-0.034191	0.94454	0.98137	0.97272	0.99995	-0.094976	-0.10913	0.60884	0.83324	0.9131	0.9991	-0.51193	-0.59891	0.028774	0.14139	0.54923	0.99999	-0.10434	-0.1289	0.6568	0.79186	0.89743	0.99985	1.6792	2.0163	0.34195	0.74731	0.043773	0.27906
ERN1	5	-0.054655	-0.073423	0.73895	0.87679	0.94147	0.99999	0.24028	0.32633	0.012093	0.11154	0.74417	0.99996	-0.16153	-0.21333	0.43328	0.68355	0.83107	0.99997	-0.067192	-0.091235	0.87406	0.94842	0.92731	0.99995	0.25053	0.32354	0.15346	0.41441	0.74629	0.9991	0.78818	1.0517	0.028357	0.13992	0.29291	0.99999	-0.1305	-0.17006	0.56005	0.72258	0.86497	0.99985	0.75983	0.8903	0.8015	0.97084	0.3733	0.56301
ERN2	5	0.12033	0.65999	0.037531	0.15652	0.50926	0.99999	0.11221	0.61883	0.17973	0.53933	0.53603	0.99996	-0.16004	-0.87649	0.44078	0.6904	0.38076	0.99997	-0.010258	-0.05658	0.88532	0.95588	0.95488	0.99995	-0.081385	-0.43894	0.66472	0.86302	0.66071	0.9991	-0.007459	-0.040591	0.90784	0.96552	0.96762	0.99999	-0.40157	-2.1662	0.042535	0.12364	0.030299	0.25111	-0.19063	-0.89405	0.34987	0.74777	0.37129	0.56103
ESCO1	5	0.12235	0.07473	0.03628	0.15536	0.94043	0.99999	0.057094	0.034941	0.39908	0.7341	0.97213	0.99996	-0.19499	-0.1176	0.31943	0.56825	0.90639	0.99997	-0.18422	-0.11279	0.41701	0.68823	0.9102	0.99995	-0.17885	-0.1041	0.31193	0.61261	0.91709	0.9991	-0.2596	-0.15383	0.2598	0.57052	0.87774	0.99999	-0.26639	-0.15884	0.18849	0.36073	0.87379	0.99985	2.318	1.3878	0.14262	0.57966	0.16521	0.38361
ESCO2	5	-0.027136	-0.12262	0.54087	0.75715	0.90241	0.99999	-0.10097	-0.45859	0.53878	0.8187	0.64653	0.99996	-0.55681	-2.4756	0.00041701	0.0032573	0.013303	0.2141	-0.60278	-2.7309	0.00083403	0.0064516	0.0063168	0.10166	-0.59805	-2.4574	0	0	0.013994	0.34427	-0.17109	-0.75448	0.42494	0.69106	0.45056	0.99999	-0.51458	-2.2527	0.0083403	0.036101	0.024276	0.21268	-0.4784	-1.725	0.029608	0.22611	0.08453	0.30713
ESPL1	5	-0.15663	-0.18151	0.47456	0.6956	0.85596	0.99999	0.21211	0.24839	0.024604	0.18438	0.80384	0.99996	-1.0405	-1.1401	0	0	0.25425	0.99997	-1.1579	-1.3108	0	0	0.18994	0.92576	-1.0141	-1.0641	0	0	0.28729	0.9991	-1.032	-1.1024	0	0	0.27029	0.97321	-0.72637	-0.79158	0	0	0.4286	0.99985	-1.1227	-1.012	0	0	0.31155	0.50582
ESR1	5	0.126	0.68181	0.03211	0.14207	0.49536	0.99999	0.037971	0.20649	0.50334	0.80146	0.83641	0.99996	0.072467	0.38869	0.53795	0.76028	0.6975	0.99997	-0.034269	-0.18693	0.98207	0.99328	0.85171	0.99995	0.24095	1.2491	0.16889	0.44262	0.21164	0.9991	0.30582	1.6228	0.31068	0.60816	0.10464	0.58639	0.008632	0.045597	0.90826	0.94408	0.96363	0.99985	0.22322	1.0151	0.91827	0.97137	0.31007	0.5041
ESR2	5	0.10854	0.14554	0.045872	0.17188	0.88429	0.99999	0.017762	0.023924	0.61468	0.85972	0.98091	0.99996	-0.29362	-0.3911	0.10884	0.29129	0.69572	0.99997	-0.33116	-0.44569	0.11802	0.35199	0.65582	0.99995	0.066356	0.086393	0.66138	0.86243	0.93115	0.9991	-0.023301	-0.030805	0.85571	0.94218	0.97543	0.99999	-0.09785	-0.12944	0.67723	0.80796	0.89701	0.99985	1.4665	1.8458	0.40867	0.75665	0.064925	0.29521
ESRRB	5	0.022278	0.021303	0.26772	0.50431	0.983	0.99999	0.042929	0.041267	0.47289	0.779	0.96708	0.99996	0.36444	0.3493	0.018349	0.085271	0.72687	0.99997	0.32109	0.30933	0.075897	0.27043	0.75707	0.99995	0.17294	0.16168	0.31359	0.61438	0.87156	0.9991	-0.08352	-0.078662	0.67014	0.85646	0.9373	0.99999	-0.19345	-0.18217	0.36447	0.55492	0.85545	0.99985	1.7202	1.5693	0.32694	0.73823	0.11659	0.34137
ETF1	5	0.06165	0.027468	0.13928	0.35344	0.97809	0.99999	-0.10981	-0.049506	0.47873	0.78377	0.96052	0.99996	-1.1548	-0.5077	0	0	0.61166	0.99997	-1.3578	-0.60358	0	0	0.54612	0.99995	-1.2626	-0.55214	0	0	0.58085	0.9991	-1.4767	-0.63997	0	0	0.52219	0.99999	-0.68764	-0.29838	0.00041701	0.0026042	0.76542	0.99985	1.8585	0.77493	0.27481	0.70181	0.43838	0.62057
ETNK1	5	0.11532	0.2414	0.040033	0.1608	0.80925	0.99999	0.10289	0.21532	0.20475	0.55882	0.82952	0.99996	0.085608	0.17663	0.49166	0.72868	0.8598	0.99997	0.058766	0.12357	0.61426	0.83015	0.90166	0.99995	-0.01114	-0.022333	0.98999	0.99455	0.98218	0.9991	-0.1659	-0.33563	0.44078	0.70797	0.73715	0.99999	-0.25098	-0.50984	0.2206	0.40106	0.61017	0.99985	0.95886	1.8679	0.67056	0.91886	0.061774	0.29521
ETNK2	5	-0.10523	-0.099578	0.86989	0.94603	0.92068	0.99999	-0.16092	-0.15223	0.2352	0.58996	0.87901	0.99996	-0.038653	-0.036359	0.96539	0.98052	0.971	0.99997	-0.34638	-0.32803	0.10467	0.32774	0.74289	0.99995	0.016661	0.015392	0.88907	0.96514	0.98772	0.9991	-0.094847	-0.088375	0.63887	0.8377	0.92958	0.99999	-0.11065	-0.10333	0.63428	0.77562	0.9177	0.99985	1.7583	1.6083	0.31485	0.73159	0.10776	0.33335
ETV1	5	0.049341	0.23358	0.17098	0.39729	0.81531	0.99999	0.13561	0.64824	0.11426	0.43651	0.51683	0.99996	0.048206	0.22706	0.63386	0.82699	0.82038	0.99997	-0.11715	-0.56004	0.66097	0.85815	0.57545	0.99995	0.40223	1.855	0.028357	0.12593	0.063599	0.80559	0.63138	2.9727	0.09633	0.35703	0.0029517	0.056177	0.1224	0.57034	0.50042	0.66927	0.56845	0.99985	-0.24554	-0.96253	0.23394	0.68457	0.33578	0.52697
ETV3	5	-0.04777	-0.055893	0.68432	0.84414	0.95543	0.99999	0.031095	0.03646	0.53837	0.81864	0.97092	0.99996	-0.0025932	-0.0029866	0.8603	0.93451	0.99762	0.99997	-0.28195	-0.33058	0.18557	0.46597	0.74096	0.99995	0.16979	0.18913	0.32068	0.61817	0.84999	0.9991	0.08123	0.092097	0.82068	0.93094	0.92662	0.99999	-0.27391	-0.30904	0.1764	0.34559	0.75729	0.99985	1.727	1.9123	0.32569	0.73798	0.055837	0.28998
ETV4	5	-0.36524	-0.39969	0.00041701	0.0055556	0.68938	0.99999	-0.33072	-0.36254	0.001251	0.022059	0.71695	0.99996	-0.25917	-0.27911	0.15972	0.37512	0.78016	0.99997	-0.45881	-0.50538	0.025855	0.12836	0.61329	0.99995	0.020551	0.021393	0.87156	0.95612	0.98293	0.9991	0.016028	0.017069	0.98332	0.9941	0.98638	0.99999	0.91066	1.0053	0	0	0.31475	0.99985	1.919	2.0357	0.2573	0.68514	0.041781	0.27517
ETV5	5	0.052423	0.15167	0.16055	0.38105	0.87944	0.99999	-0.11095	-0.31894	0.47415	0.7793	0.74977	0.99996	-0.10969	-0.31019	0.64429	0.8374	0.75641	0.99997	-0.12244	-0.3547	0.64012	0.84476	0.72281	0.99995	0.029005	0.079643	0.82694	0.9416	0.93652	0.9991	0.43926	1.2407	0.19349	0.51786	0.21473	0.86373	-0.20251	-0.56467	0.33736	0.53259	0.5723	0.99985	-0.18705	-0.44932	0.35822	0.75306	0.6532	0.78937
ETV6	5	-0.065286	-0.054187	0.81818	0.9194	0.95679	0.99999	0.029102	0.024306	0.55129	0.82584	0.98061	0.99996	-0.36848	-0.29953	0.03628	0.13744	0.76453	0.99997	-0.26985	-0.22533	0.21143	0.50398	0.82172	0.99995	-0.0018239	-0.0014335	0.96789	0.98682	0.99886	0.9991	-0.268	-0.21378	0.24729	0.55659	0.83072	0.99999	-0.41676	-0.33304	0.032527	0.098609	0.7391	0.99985	1.7934	1.4129	0.29983	0.7248	0.15769	0.37668
EWSR1	5	0.2143	0.14677	0.0041701	0.038462	0.88331	0.99999	0.0075198	0.0051607	0.67848	0.89741	0.99588	0.99996	-0.073312	-0.049977	0.81026	0.91221	0.96014	0.99997	-0.012061	-0.0082859	0.89074	0.95846	0.99339	0.99995	-0.81396	-0.53254	0	0	0.59435	0.9991	-1.3024	-0.85107	0	0	0.39473	0.99999	-0.53579	-0.35858	0.0075063	0.033898	0.71991	0.99985	1.9868	1.3187	0.24646	0.68457	0.18728	0.40099
EXO1	5	-0.082322	-0.47296	0.95997	0.98418	0.63624	0.99999	0.017379	0.10037	0.61593	0.85972	0.92005	0.99996	-0.23645	-1.3566	0.2156	0.45431	0.1749	0.99997	-0.3504	-2.0224	0.1005	0.32048	0.043133	0.37612	-0.38918	-2.1789	0.013761	0.073661	0.029335	0.51224	-0.25734	-1.4621	0.26147	0.57052	0.14371	0.70044	-0.10391	-0.59246	0.65888	0.79397	0.55354	0.99985	-0.41731	-2.0379	0.056297	0.33582	0.041559	0.27517
EXOSC10	5	0.44446	1.5651	0	0	0.11756	0.99999	0.37057	1.3155	0.00083403	0.018349	0.18834	0.99996	-0.26582	-0.92503	0.14679	0.35484	0.35495	0.99997	-0.34646	-1.2237	0.10425	0.32774	0.22105	0.99995	-0.12603	-0.42816	0.48415	0.74091	0.66853	0.9991	-0.48361	-1.645	0.038365	0.17293	0.099977	0.5805	-0.57056	-1.9295	0.0054212	0.028446	0.053675	0.35953	-0.27506	-0.7977	0.19099	0.65899	0.42504	0.60827
EYA1	5	-0.095177	-0.51303	0.95038	0.97944	0.60793	0.99999	-0.049313	-0.26695	0.90492	0.98113	0.78951	0.99996	-0.37847	-2.0249	0.032944	0.12951	0.042879	0.45808	-0.34076	-1.8442	0.10759	0.33119	0.065149	0.49809	-0.17511	-0.92257	0.32235	0.61939	0.35623	0.9991	0.29683	1.5899	0.32319	0.6146	0.11185	0.60547	-0.90755	-4.7498	0	0	2.04e-06	0.0003064	-0.29387	-1.362	0.16639	0.62736	0.17319	0.38957
EYA2	5	0.052907	0.28805	0.1593	0.38086	0.77331	0.99999	0.11217	0.61636	0.17973	0.53933	0.53766	0.99996	-0.01685	-0.092007	0.92577	0.96564	0.92669	0.99997	0.00076244	0.0041893	0.83987	0.935	0.99666	0.99995	0.27605	1.4932	0.1151	0.34201	0.13538	0.9991	-0.053444	-0.28919	0.76689	0.90236	0.77244	0.99999	-0.2072	-1.1147	0.32485	0.52035	0.26498	0.92898	0.12378	0.58269	0.86822	0.97084	0.5601	0.72211
EYA3	5	-0.23365	-0.33706	0.11635	0.32106	0.73607	0.99999	-0.025185	-0.036669	0.9216	0.98485	0.97075	0.99996	-0.58371	-0.82526	0	0	0.40923	0.99997	-0.76476	-1.1049	0	0	0.26922	0.99995	-0.1716	-0.23475	0.33236	0.62569	0.8144	0.9991	-0.36957	-0.5147	0.12427	0.4245	0.60676	0.99999	-0.74945	-1.0351	0	0	0.30061	0.99294	1.181	1.5778	0.51126	0.78741	0.11462	0.34013
EZH1	5	0.10247	0.18682	0.051293	0.18035	0.8518	0.99999	0.134	0.24756	0.11593	0.43918	0.80447	0.99996	0.16848	0.30639	0.23228	0.47004	0.7593	0.99997	0.16455	0.30592	0.299	0.5911	0.75966	0.99995	0.7603	1.3671	0	0	0.17159	0.9991	0.48651	0.87818	0.17098	0.49757	0.37985	0.99999	-0.36711	-0.64496	0.067556	0.17457	0.51896	0.99985	0.8458	1.332	0.75271	0.96269	0.18287	0.39684
EZH2	5	-0.012269	-0.018652	0.44454	0.67256	0.98512	0.99999	-0.052965	-0.081762	0.87364	0.96901	0.93484	0.99996	-0.14781	-0.22443	0.48249	0.72212	0.82242	0.99997	-0.46246	-0.7111	0.025438	0.12836	0.47702	0.99995	-0.19396	-0.29282	0.26731	0.57386	0.76966	0.9991	-0.54037	-0.80832	0.021268	0.11538	0.41891	0.99999	0.1326	0.19919	0.46872	0.64155	0.84211	0.99985	0.098793	0.12921	0.85029	0.97084	0.89719	0.94655
F10	5	0.027089	0.14524	0.25021	0.48741	0.88452	0.99999	0.13365	0.7204	0.11635	0.43937	0.47128	0.99996	0.12591	0.67143	0.35613	0.60913	0.50195	0.99997	0.013766	0.07434	0.78482	0.91226	0.94074	0.99995	0.22719	1.1811	0.19224	0.48121	0.23757	0.9991	-0.076306	-0.39938	0.69391	0.86576	0.68962	0.99999	0.072336	0.38181	0.67473	0.80618	0.7026	0.99985	0.10719	0.49396	0.85571	0.97084	0.62134	0.76796
F2	5	0.026033	0.013823	0.25313	0.4907	0.98897	0.99999	-0.11988	-0.063837	0.4191	0.745	0.9491	0.99996	0.13185	0.069843	0.33695	0.58806	0.94432	0.99997	-0.12993	-0.069335	0.60717	0.82663	0.94472	0.99995	0.10213	0.052614	0.52585	0.77568	0.95804	0.9991	-0.21619	-0.1122	0.33069	0.6182	0.91067	0.99999	-0.102	-0.053322	0.66389	0.7968	0.95748	0.99985	2.5742	1.3474	0.055463	0.33501	0.17785	0.39427
F5	5	-0.019262	-0.0176	0.48249	0.69994	0.98596	0.99999	-0.082786	-0.075827	0.66389	0.88939	0.93956	0.99996	-0.10881	-0.098306	0.64637	0.83829	0.92169	0.99997	-0.16145	-0.14837	0.49041	0.74857	0.88205	0.99995	-0.043865	-0.038603	0.8432	0.94756	0.96921	0.9991	0.042082	0.037608	0.93828	0.97656	0.97	0.99999	-0.38045	-0.33745	0.057965	0.15688	0.73578	0.99985	1.9763	1.7373	0.24771	0.68457	0.082327	0.30684
F8	5	-0.13378	-0.76744	0.64429	0.81626	0.44282	0.99999	-0.036899	-0.21239	0.995	0.99833	0.8318	0.99996	-0.19496	-1.1166	0.31985	0.56857	0.26418	0.99997	-0.21465	-1.2357	0.33028	0.61158	0.21656	0.99995	0.024675	0.13949	0.85071	0.94756	0.88907	0.9991	0.12743	0.72762	0.68641	0.86457	0.46685	0.99999	-0.30034	-1.7069	0.14137	0.29789	0.087835	0.48089	-0.33283	-1.6607	0.12385	0.54296	0.09678	0.31791
F9	5	0.03741	0.061397	0.21143	0.44164	0.95104	0.99999	0.016763	0.027657	0.61927	0.85987	0.97794	0.99996	0.0056012	0.0091241	0.81943	0.91655	0.99272	0.99997	-0.035415	-0.058572	0.98582	0.99328	0.95329	0.99995	0.090986	0.14253	0.56922	0.80565	0.88666	0.9991	-0.051901	-0.082821	0.76897	0.90436	0.93399	0.99999	-0.23806	-0.38	0.24937	0.43682	0.70395	0.99985	1.1466	1.7236	0.53211	0.80556	0.084773	0.30754
FAM171B	5	0.0050137	0.0075044	0.34529	0.58187	0.99401	0.99999	-0.086539	-0.12984	0.63428	0.86895	0.89669	0.99996	0.2488	0.37302	0.095913	0.26932	0.70913	0.99997	0.15374	0.23071	0.32402	0.60941	0.81754	0.99995	0.060296	0.089925	0.68891	0.875	0.92835	0.9991	0.071768	0.10728	0.84404	0.94052	0.91457	0.99999	-0.1924	-0.28673	0.36572	0.55612	0.77432	0.99985	1.4883	2.1457	0.40284	0.75665	0.031897	0.27517
FAM20B	5	0.14929	0.086994	0.020017	0.11034	0.93068	0.99999	0.017501	0.01022	0.61551	0.85972	0.99185	0.99996	-0.6618	-0.38122	0	0	0.70304	0.99997	-0.5657	-0.32976	0.0029191	0.020588	0.74158	0.99995	-0.088606	-0.050483	0.63219	0.84752	0.95974	0.9991	-0.25011	-0.14357	0.27231	0.57608	0.88584	0.99999	-0.044814	-0.025865	0.87281	0.92693	0.97936	0.99985	1.6625	0.93176	0.34696	0.74731	0.35146	0.542
FAM20C	5	0.16185	0.078541	0.015013	0.091603	0.9374	0.99999	0.10875	0.052927	0.18807	0.54458	0.95779	0.99996	-0.0065197	-0.0031395	0.87656	0.94049	0.9975	0.99997	-0.12109	-0.058948	0.6422	0.84476	0.95299	0.99995	0.18212	0.084761	0.29066	0.59068	0.93245	0.9991	0.19541	0.09318	0.50209	0.75486	0.92576	0.99999	-0.1992	-0.094438	0.34737	0.54091	0.92476	0.99985	2.4487	1.1661	0.095913	0.46748	0.24356	0.44832
FAM46C	5	-0.0031257	-0.015494	0.39324	0.62766	0.98764	0.99999	-0.018528	-0.092186	0.88073	0.97198	0.92655	0.99996	-0.34503	-1.6831	0.050459	0.17286	0.092351	0.70938	-0.44402	-2.2049	0.030025	0.14371	0.027463	0.28024	-0.0603	-0.28532	0.7648	0.91063	0.7754	0.9991	0.23456	1.1438	0.41827	0.68746	0.25271	0.94208	0.19924	0.97617	0.29233	0.48647	0.32898	0.99985	-0.35626	-1.4731	0.098832	0.47686	0.14072	0.36247
FANCA	5	0.23474	0.38306	0.001251	0.013889	0.70167	0.99999	0.18692	0.30515	0.041701	0.25707	0.76025	0.99996	0.032285	0.052008	0.69725	0.8592	0.95852	0.99997	-0.086229	-0.14081	0.78899	0.91357	0.88802	0.99995	-0.10452	-0.16337	0.56714	0.80473	0.87023	0.9991	-0.43862	-0.68881	0.06839	0.2775	0.49094	0.99999	-0.00052855	-0.00084229	0.94704	0.96638	0.99933	0.99985	0.24675	0.34571	0.93244	0.9726	0.72956	0.83908
FANCB	5	0.03439	0.11453	0.22185	0.45315	0.90882	0.99999	0.067631	0.22498	0.34946	0.69843	0.822	0.99996	-0.32012	-1.0369	0.073394	0.22335	0.2998	0.99997	-0.43393	-1.4368	0.034195	0.15679	0.15077	0.81174	-0.51396	-1.5948	0.0016681	0.013029	0.11076	0.9991	-0.62218	-1.9614	0.0091743	0.061453	0.049828	0.36319	-0.62796	-1.9902	0.00041701	0.0026042	0.046569	0.33236	-0.32741	-0.90237	0.13094	0.55732	0.36686	0.5575
FANCC	5	0.32027	1.2535	0	0	0.21003	0.99999	0.17539	0.68993	0.052544	0.29234	0.49024	0.99996	-0.035748	-0.1377	0.9779	0.9882	0.89048	0.99997	-0.23017	-0.90312	0.29233	0.58465	0.36646	0.99995	-0.2174	-0.79765	0.21601	0.50932	0.42507	0.9991	-0.82059	-2.9984	0.00041701	0.0049751	0.0027143	0.054242	-0.29606	-1.1103	0.14887	0.3099	0.26688	0.93022	-0.34947	-1.0952	0.10884	0.51076	0.27343	0.4782
FANCD2	5	-0.052309	-0.25741	0.71893	0.86329	0.79686	0.99999	-0.013644	-0.067443	0.84362	0.96305	0.94623	0.99996	-0.7256	-3.534	0	0	0.00040939	0.026533	-0.65741	-3.2426	0.00041701	0.00339	0.0011845	0.031678	-0.5439	-2.5769	0.001251	0.010067	0.0099703	0.27481	-0.91184	-4.3449	0	0	1.39e-05	0.0010685	-0.72555	-3.4869	0	0	0.00048865	0.013786	-1.0017	-4.0182	0	0	5.87e-05	0.020093
FANCE	5	0.070124	0.34829	0.11802	0.32196	0.72762	0.99999	0.065071	0.32485	0.36113	0.70986	0.7453	0.99996	-0.43586	-2.0885	0.012093	0.061441	0.03675	0.4099	-0.37915	-1.8857	0.071726	0.2618	0.059335	0.47539	-0.073434	-0.33516	0.7035	0.88002	0.7375	0.9991	-0.62984	-2.8867	0.0079233	0.055882	0.0038936	0.065662	-0.031222	-0.14996	0.92452	0.95519	0.8808	0.99985	-0.49967	-1.9236	0.021268	0.17832	0.05441	0.28998
FANCF	5	0.063809	0.11223	0.13386	0.34553	0.91064	0.99999	0.12533	0.2208	0.13595	0.47941	0.82524	0.99996	-0.31059	-0.54459	0.088407	0.25542	0.58604	0.99997	-0.24876	-0.43816	0.24854	0.54479	0.66127	0.99995	-0.3161	-0.54324	0.055463	0.21078	0.58696	0.9991	-0.445	-0.77261	0.062969	0.25945	0.43975	0.99999	-0.40236	-0.70059	0.041701	0.12136	0.48356	0.99985	1.21	2.0418	0.49666	0.7764	0.041176	0.27517
FANCG	5	0.1396	0.75247	0.024604	0.12317	0.45177	0.99999	0.15465	0.83762	0.082569	0.37218	0.40225	0.99996	-0.26217	-1.3945	0.15346	0.36364	0.16318	0.99062	-0.29085	-1.5727	0.16889	0.43642	0.1158	0.69595	-0.20496	-1.0331	0.24354	0.53974	0.30154	0.9991	-0.11135	-0.58307	0.5955	0.81647	0.55985	0.99999	-0.99211	-5.015	0	0	5.3e-07	9.78e-05	-0.26561	-1.1687	0.20017	0.67039	0.24253	0.44779
FANCI	5	-0.068653	-0.29721	0.84487	0.93149	0.76631	0.99999	0.090936	0.39696	0.24979	0.60751	0.6914	0.99996	-0.8767	-3.6273	0	0	0.00028636	0.021677	-0.98387	-4.2187	0	0	2.46e-05	0.0024553	-0.542	-2.1261	0.001251	0.010067	0.033496	0.53909	-0.75358	-3.034	0.001251	0.011321	0.0024137	0.049471	-1.0103	-4.0596	0	0	4.92e-05	0.0025085	-0.84597	-2.8077	0	0	0.0049904	0.19461
FANCL	5	0.26212	1.1353	0.00041701	0.0055556	0.25625	0.99999	0.10306	0.44723	0.20434	0.55882	0.65471	0.99996	-0.23034	-0.96552	0.22894	0.47004	0.33428	0.99997	-0.53151	-2.2845	0.0087573	0.056911	0.02234	0.24467	-0.53838	-2.0925	0.001251	0.010067	0.036398	0.56311	-0.85461	-3.3632	0	0	0.00077048	0.02076	-1.3688	-5.2797	0	0	1.29e-07	2.59e-05	-0.58571	-1.9581	0.0087573	0.097222	0.050219	0.28998
FANCM	5	0.15254	0.12625	0.017098	0.097156	0.89953	0.99999	0.40048	0.33536	0	0	0.73736	0.99996	-0.52863	-0.42331	0.0016681	0.011494	0.67207	0.99997	-0.44768	-0.37125	0.028774	0.13939	0.71045	0.99995	-0.19943	-0.15318	0.2573	0.56091	0.87825	0.9991	0.057373	0.045921	0.89116	0.95874	0.96337	0.99999	-0.90548	-0.69555	0	0	0.48671	0.99985	1.7938	1.3864	0.29942	0.7248	0.16561	0.38369
FASN	5	-0.015617	-0.027819	0.46163	0.6846	0.97781	0.99999	-0.36526	-0.65096	0	0	0.51507	0.99996	-1.554	-2.6166	0	0	0.0088813	0.17498	-1.3842	-2.4286	0	0	0.015157	0.192	-1.6381	-2.6299	0	0	0.0085421	0.25605	-1.611	-2.6344	0	0	0.0084277	0.10693	-0.67382	-1.1565	0.00041701	0.0026042	0.24746	0.88966	0.551	0.87377	0.89992	0.97084	0.38224	0.56933
FASTK	5	0.10506	0.57047	0.049625	0.18035	0.56836	0.99999	0.018966	0.10374	0.60676	0.85488	0.91738	0.99996	0.12704	0.6935	0.35405	0.60686	0.488	0.99997	0.16941	0.92646	0.28816	0.58067	0.35421	0.99995	-0.20556	-1.1206	0.24229	0.53946	0.26246	0.9991	-0.1871	-1.0163	0.38866	0.66146	0.30947	0.99999	-0.47129	-2.5331	0.016264	0.059633	0.011307	0.13357	-0.1495	-0.70771	0.43161	0.76144	0.47913	0.65393
FASTKD1	5	0.0044881	0.029072	0.34987	0.58671	0.97681	0.99999	-0.11197	-0.72668	0.46872	0.77785	0.46742	0.99996	-0.34492	-2.2089	0.050459	0.17286	0.027182	0.33256	-0.39098	-2.5373	0.060467	0.23539	0.011171	0.15678	-0.40584	-2.5152	0.012093	0.067285	0.011897	0.317	-0.47014	-2.9584	0.045872	0.20183	0.0030919	0.056865	-0.67415	-4.2368	0.00041701	0.0026042	2.27e-05	0.0015535	-0.013482	-0.07596	0.72227	0.94809	0.93945	0.9702
FASTKD2	5	0.05045	0.020775	0.16597	0.38867	0.98343	0.99999	-0.039624	-0.016391	0.97373	0.99369	0.98692	0.99996	0.16001	0.066005	0.25188	0.49549	0.94737	0.99997	-0.00095136	-0.00039379	0.84404	0.93586	0.99969	0.99995	0.16199	0.065961	0.34112	0.63215	0.94741	0.9991	0.033272	0.013618	0.96664	0.9868	0.98913	0.99999	0.40589	0.1669	0.05171	0.14352	0.86745	0.99985	2.3655	0.95444	0.12302	0.54128	0.33986	0.52992
FASTKD3	5	0.078606	0.089655	0.093828	0.27641	0.92856	0.99999	0.17248	0.19762	0.05588	0.3029	0.84334	0.99996	0.019941	0.022777	0.74771	0.88299	0.98183	0.99997	-0.14257	-0.16329	0.56005	0.79988	0.87029	0.99995	-0.040974	-0.046333	0.85154	0.94756	0.96305	0.9991	0.08014	0.091133	0.82277	0.93113	0.92739	0.99999	-0.023065	-0.026162	0.9608	0.9738	0.97913	0.99985	1.0602	1.1193	0.59216	0.85697	0.26299	0.46889
FASTKD5	5	0.25094	0.94105	0.00041701	0.0055556	0.34668	0.99999	0.32914	1.2391	0.001251	0.022059	0.2153	0.99996	-0.7971	-2.9516	0	0	0.0031613	0.086146	-0.95485	-3.5743	0	0	0.00035117	0.014274	-0.83903	-3.0288	0	0	0.0024553	0.13084	-0.88969	-3.2406	0	0	0.0011928	0.029795	-0.74163	-2.7091	0	0	0.0067476	0.09353	-0.82289	-2.5563	0	0	0.01058	0.23277
FBP1	5	-0.10798	-0.12765	0.84445	0.93149	0.89842	0.99999	-0.12411	-0.14711	0.39908	0.7341	0.88305	0.99996	-0.077068	-0.091051	0.79525	0.90465	0.92745	0.99997	-0.089444	-0.1061	0.77398	0.91114	0.91551	0.99995	-0.15912	-0.18543	0.37406	0.66395	0.8529	0.9991	-0.36466	-0.42673	0.12844	0.43137	0.66958	0.99999	-0.23717	-0.27829	0.25271	0.44137	0.78079	0.99985	1.7772	2.0497	0.30734	0.72888	0.040392	0.27517
FBP2	5	-0.0094457	-0.0076781	0.42952	0.66154	0.99387	0.99999	0.022712	0.018513	0.58424	0.8389	0.98523	0.99996	-0.15711	-0.12765	0.44746	0.69786	0.89842	0.99997	-0.32437	-0.26431	0.12761	0.37046	0.79154	0.99995	-0.051981	-0.041889	0.7965	0.92271	0.96659	0.9991	-0.03049	-0.024683	0.83153	0.93486	0.98031	0.99999	-0.64797	-0.52006	0.00041701	0.0026042	0.60302	0.99985	1.7056	1.3447	0.33069	0.74112	0.17871	0.39446
FBXL19	5	0.069464	0.092903	0.11968	0.32393	0.92598	0.99999	0.078053	0.10509	0.29691	0.65082	0.9163	0.99996	0.064664	0.086038	0.57131	0.7869	0.93144	0.99997	0.029512	0.039802	0.72686	0.8966	0.96825	0.99995	-0.13864	-0.16899	0.43536	0.71448	0.86581	0.9991	-0.18995	-0.24343	0.38282	0.65878	0.80767	0.99999	-0.43878	-0.56132	0.024187	0.079452	0.57458	0.99985	1.7545	2.2073	0.3161	0.73237	0.027291	0.27158
FBXO11	5	-0.0047309	-0.022131	0.40409	0.6375	0.98234	0.99999	-0.25829	-1.2131	0.025438	0.18712	0.22508	0.99996	-0.52891	-2.4472	0.0016681	0.011494	0.014396	0.22129	-0.65818	-3.0855	0.00041701	0.0033898	0.0020318	0.045113	-0.121	-0.55136	0.50125	0.7555	0.58139	0.9991	-0.7635	-3.462	0.001251	0.011321	0.0005361	0.015678	-0.45715	-2.0899	0.018349	0.06414	0.036625	0.28331	-0.57089	-2.2227	0.010425	0.10917	0.026239	0.27158
FBXO18	5	-0.05346	-0.14156	0.73186	0.87407	0.88743	0.99999	-0.16246	-0.43206	0.22769	0.57962	0.6657	0.99996	-0.26305	-0.68859	0.15221	0.36246	0.49108	0.99997	-0.14123	-0.37674	0.56714	0.80808	0.70637	0.99995	0.052135	0.13141	0.72477	0.89083	0.89545	0.9991	0.19091	0.49753	0.51126	0.75631	0.61881	0.99999	0.077566	0.20264	0.6543	0.79123	0.83942	0.99985	1.0287	2.4883	0.61593	0.87604	0.012837	0.2373
FBXW7	5	-0.14237	-0.43999	0.58048	0.7771	0.65994	0.99999	-0.10971	-0.3414	0.47915	0.78377	0.7328	0.99996	-1.2023	-3.5626	0	0	0.00036715	0.025928	-1.0934	-3.3555	0	0	0.0007922	0.024059	-1.0044	-2.8625	0	0	0.0042026	0.16712	-1.3102	-3.7655	0	0	0.0001662	0.0062275	0.40376	1.2432	0.052961	0.14665	0.21379	0.82587	-0.52938	-1.3307	0.015013	0.13585	0.1833	0.39707
FCER1A	5	-0.025529	-0.044492	0.52752	0.74543	0.96451	0.99999	0.072855	0.12729	0.32777	0.68554	0.89871	0.99996	-0.10055	-0.1746	0.67473	0.84676	0.8614	0.99997	-0.093243	-0.16297	0.75855	0.90238	0.87054	0.99995	0.049513	0.084452	0.73436	0.89664	0.9327	0.9991	0.14088	0.2435	0.64804	0.84502	0.80762	0.99999	0.09758	0.16901	0.58257	0.73954	0.86579	0.99985	1.5318	2.5879	0.39074	0.75665	0.0096557	0.2248
FCER1G	5	-0.11494	-0.65577	0.78607	0.89943	0.51197	0.99999	-0.13135	-0.75167	0.36239	0.70986	0.45225	0.99996	0.079968	0.45576	0.50834	0.73789	0.64856	0.99997	-0.053067	-0.30426	0.9412	0.98093	0.76093	0.99995	0.10903	0.60815	0.50125	0.7555	0.54309	0.9991	0.0027412	0.01546	0.9387	0.97657	0.98767	0.99999	-0.16564	-0.93425	0.44287	0.62324	0.35018	0.99985	-0.014339	-0.071971	0.7206	0.94809	0.94263	0.97264
FDPS	5	0.15471	0.43075	0.016681	0.095694	0.66665	0.99999	-0.2318	-0.64242	0.059633	0.30968	0.5206	0.99996	-1.7835	-4.2028	0	0	2.64e-05	0.0045159	-2.221	-5.4535	0	0	4.94e-08	9.11e-05	-1.3762	-3.0928	0	0	0.0019825	0.11319	-1.3097	-3.0574	0	0	0.0022323	0.047372	-1.2208	-2.9181	0	0	0.0035217	0.055684	-1.4995	-2.9022	0	0	0.003706	0.17774
FEN1	5	0.42444	1.496	0	0	0.13466	0.99999	0.38518	1.3626	0.00041701	0.011364	0.173	0.99996	-1.1144	-3.6247	0	0	0.00028927	0.021677	-0.91425	-3.1507	0	0	0.001629	0.039238	-0.74575	-2.3046	0	0	0.021191	0.41314	-0.50031	-1.6294	0.03211	0.15039	0.10323	0.58639	-0.75414	-2.4524	0	0	0.014189	0.15327	-1.3116	-3.3628	0	0	0.00077151	0.10111
FER	5	0.097436	0.058482	0.057131	0.19323	0.95336	0.99999	0.091516	0.054934	0.24646	0.60122	0.95619	0.99996	0.052953	0.031298	0.61593	0.81333	0.97503	0.99997	0.094777	0.057277	0.49208	0.74921	0.95432	0.99995	-0.29738	-0.17107	0.077982	0.26638	0.86417	0.9991	-0.69076	-0.39681	0.0033361	0.028269	0.69151	0.99999	-0.16926	-0.098463	0.42911	0.61177	0.92156	0.99985	1.8474	1.0482	0.27857	0.70539	0.29456	0.49559
FES	5	-0.014861	-0.063685	0.45788	0.68199	0.94922	0.99999	-0.21944	-0.94692	0.077565	0.36047	0.34368	0.99996	0.27067	1.1642	0.070475	0.21778	0.24433	0.99997	0.092569	0.40172	0.49833	0.75394	0.68789	0.99995	0.044359	0.18507	0.75646	0.907	0.85318	0.9991	0.2391	1.0151	0.40826	0.67892	0.31005	0.99999	0.0093932	0.039714	0.90575	0.9423	0.96832	0.99985	0.19791	0.72447	0.90617	0.97084	0.46877	0.64378
FGF1	5	0.022763	0.040428	0.26731	0.50431	0.96775	0.99999	0.10468	0.18707	0.19808	0.55413	0.85161	0.99996	0.22504	0.39828	0.12385	0.31263	0.69043	0.99997	0.052082	0.093304	0.64053	0.84476	0.92566	0.99995	0.098723	0.16519	0.53795	0.78087	0.86879	0.9991	-0.035752	-0.061416	0.8186	0.93094	0.95103	0.99999	0.36327	0.63872	0.073812	0.18534	0.523	0.99985	1.3035	2.1433	0.46622	0.77014	0.03209	0.27517
FGF10	5	0.11085	0.42064	0.044204	0.16825	0.67401	0.99999	-0.0073564	-0.027987	0.78774	0.94422	0.97767	0.99996	0.24604	0.92777	0.098415	0.27315	0.35353	0.99997	0.03383	0.12943	0.70809	0.88813	0.89702	0.99995	0.27033	0.98505	0.12344	0.36186	0.3246	0.9991	0.1225	0.45255	0.69766	0.86774	0.65087	0.99999	0.34043	1.2735	0.089658	0.21203	0.20285	0.79958	-0.24006	-0.74851	0.24187	0.68457	0.45416	0.63281
FGF14	5	0.065694	0.1276	0.12886	0.34106	0.89846	0.99999	0.15185	0.29618	0.08799	0.38574	0.76709	0.99996	-0.013381	-0.025954	0.91201	0.95921	0.97929	0.99997	0.054182	0.10573	0.63053	0.84	0.9158	0.99995	0.2349	0.45083	0.17807	0.45865	0.65211	0.9991	0.14123	0.2725	0.64679	0.84431	0.78523	0.99999	0.017659	0.034037	0.87656	0.93009	0.97285	0.99985	0.82455	1.466	0.76731	0.96588	0.14263	0.36536
FGF19	5	0.089612	0.033692	0.071309	0.22861	0.97312	0.99999	-0.0080512	-0.0030348	0.79441	0.94682	0.99758	0.99996	0.17399	0.065443	0.21977	0.45986	0.94782	0.99997	0.16103	0.060743	0.30359	0.59235	0.95156	0.99995	-0.0046811	-0.0017365	0.98082	0.99325	0.99861	0.9991	0.23693	0.088749	0.41243	0.68207	0.92928	0.99999	-0.082269	-0.030714	0.7402	0.84969	0.9755	0.99985	2.812	1.0507	0.02377	0.19257	0.29342	0.49559
FGF2	5	-0.11308	-0.19824	0.80067	0.9078	0.84286	0.99999	-0.11157	-0.19605	0.47289	0.779	0.84457	0.99996	-0.036159	-0.062411	0.97623	0.98735	0.95024	0.99997	0.020345	0.036099	0.75813	0.90238	0.9712	0.99995	0.035833	0.058409	0.79191	0.9214	0.95342	0.9991	0.04496	0.075931	0.93203	0.97346	0.93947	0.99999	-0.33604	-0.564	0.091743	0.21548	0.57276	0.99985	1.6981	2.8162	0.33403	0.74235	0.0048596	0.19461
FGF23	5	0.034903	0.16315	0.22102	0.45299	0.8704	0.99999	0.020645	0.096742	0.59508	0.84338	0.92293	0.99996	-0.051974	-0.24189	0.89783	0.95013	0.80887	0.99997	-0.2505	-1.1738	0.24562	0.54336	0.24048	0.99995	-0.022935	-0.10386	0.93786	0.9757	0.91728	0.9991	0.18022	0.83374	0.54212	0.77984	0.40443	0.99999	-0.38529	-1.7674	0.056297	0.15341	0.077158	0.44909	0.51983	2.2167	0.91368	0.97084	0.026646	0.27158
FGF3	5	-0.1811	-0.10949	0.32777	0.56751	0.91281	0.99999	-0.13326	-0.080954	0.35113	0.69843	0.93548	0.99996	-0.1374	-0.083124	0.52752	0.75431	0.93375	0.99997	-0.14764	-0.089736	0.54254	0.78373	0.9285	0.99995	-0.13763	-0.082056	0.44037	0.71505	0.9346	0.9991	-0.14008	-0.08416	0.50542	0.75496	0.93293	0.99999	-0.44901	-0.2684	0.021685	0.072931	0.78839	0.99985	2.2896	1.3631	0.15638	0.60645	0.17286	0.38957
FGF4	5	-0.12539	-0.085021	0.70976	0.8583	0.93224	0.99999	-0.010744	-0.0072962	0.82027	0.9558	0.99418	0.99996	0.04489	0.03035	0.65138	0.84032	0.97579	0.99997	0.067045	0.045653	0.58507	0.81951	0.96359	0.99995	0.22722	0.1515	0.19224	0.48121	0.87958	0.9991	0.5581	0.37704	0.13595	0.44536	0.70615	0.99999	0.012187	0.0081953	0.89074	0.93808	0.99346	0.99985	2.321	1.5533	0.14178	0.57823	0.12035	0.34361
FGF6	5	-0.10012	-0.224	0.91326	0.9708	0.82258	0.99999	-0.15423	-0.34706	0.2648	0.62598	0.72855	0.99996	-0.043	-0.096469	0.94579	0.9726	0.92315	0.99997	-0.07561	-0.17022	0.83653	0.93491	0.86484	0.99995	-0.21141	-0.46576	0.22852	0.52042	0.64139	0.9991	-0.24074	-0.5351	0.28399	0.58758	0.59258	0.99999	-0.20682	-0.45978	0.32694	0.52267	0.64568	0.99985	0.94046	1.948	0.68515	0.93141	0.051414	0.28998
FGFR1	5	-0.11323	-0.12897	0.80025	0.90776	0.89738	0.99999	-0.23411	-0.26489	0.055463	0.3029	0.79109	0.99996	-0.45806	-0.5087	0.0087573	0.047085	0.61096	0.99997	-0.26405	-0.30088	0.22352	0.52085	0.76351	0.99995	0.026801	0.029379	0.83903	0.94549	0.97656	0.9991	0.041955	0.046505	0.93828	0.97656	0.96291	0.99999	-0.43392	-0.47801	0.026272	0.084906	0.63264	0.99985	1.5959	1.7315	0.37073	0.75508	0.083359	0.30684
FGFR1OP	5	0.34635	0.57511	0	0	0.56522	0.99999	0.13529	0.22517	0.11426	0.43651	0.82184	0.99996	-0.26786	-0.43999	0.14262	0.34686	0.65994	0.99997	-0.19206	-0.31946	0.39783	0.67325	0.74937	0.99995	-0.054546	-0.087836	0.78649	0.91955	0.93001	0.9991	-0.13881	-0.22579	0.51084	0.75631	0.82137	0.99999	-0.37672	-0.61024	0.061301	0.16333	0.5417	0.99985	1.1399	1.7384	0.5367	0.80803	0.082141	0.30684
FGFR2	5	-0.0010516	-0.0017437	0.38324	0.62197	0.99861	0.99999	0.069983	0.11629	0.33987	0.69414	0.90742	0.99996	0.032954	0.054648	0.69516	0.85891	0.95642	0.99997	-0.088438	-0.14697	0.78065	0.91226	0.88316	0.99995	0.12323	0.20258	0.45872	0.72452	0.83947	0.9991	0.064903	0.10722	0.86239	0.94602	0.91461	0.99999	-0.1626	-0.26814	0.45538	0.63231	0.78859	0.99985	1.1948	1.8932	0.50209	0.77821	0.058336	0.29012
FGFR3	5	-0.056178	-0.10704	0.75021	0.8849	0.91476	0.99999	-0.12834	-0.24538	0.37531	0.71713	0.80616	0.99996	0.084427	0.16065	0.49625	0.73276	0.87237	0.99997	-0.026847	-0.051454	0.94871	0.98147	0.95896	0.99995	-0.10683	-0.19807	0.5563	0.79594	0.84299	0.9991	0.027333	0.051455	0.98249	0.9941	0.95896	0.99999	-0.48397	-0.90291	0.015013	0.058158	0.36657	0.99985	1.0996	1.9508	0.5638	0.832	0.051079	0.28998
FGFR4	5	0.090052	0.027125	0.069641	0.22386	0.97836	0.99999	-0.023647	-0.0071556	0.91284	0.98161	0.99429	0.99996	0.18687	0.056438	0.18807	0.41929	0.95499	0.99997	0.13682	0.041417	0.37114	0.65087	0.96696	0.99995	0.19319	0.057922	0.26522	0.57079	0.95381	0.9991	0.37294	0.11234	0.2377	0.55019	0.91056	0.99999	0.23388	0.070279	0.22894	0.41247	0.94397	0.99985	2.5063	0.74236	0.078816	0.41538	0.45787	0.63507
FGFRL1	5	-0.093159	-0.057198	0.96163	0.98505	0.95439	0.99999	-0.11728	-0.072325	0.43828	0.76287	0.94234	0.99996	0.11519	0.070788	0.38907	0.6386	0.94357	0.99997	-0.062501	-0.038589	0.89533	0.95848	0.96922	0.99995	-0.065184	-0.03897	0.73895	0.89904	0.96891	0.9991	0.03815	0.023215	0.95079	0.98028	0.98148	0.99999	-0.19057	-0.11568	0.37239	0.56164	0.90791	0.99985	1.8259	1.083	0.28649	0.71741	0.27881	0.48153
FGGY	5	-0.0075108	-0.031799	0.41993	0.65265	0.97463	0.99999	0.053374	0.22728	0.4166	0.74462	0.82021	0.99996	0.31295	1.3296	0.037531	0.14041	0.18365	0.99997	0.47899	2.0424	0.013344	0.081425	0.041115	0.36412	-0.12885	-0.53987	0.47456	0.73657	0.58929	0.9991	-0.20751	-0.87194	0.34946	0.63657	0.38324	0.99999	0.32572	1.3768	0.10467	0.23905	0.16858	0.7117	0.47791	1.8068	0.93119	0.97258	0.070796	0.30045
FGR	5	0.075337	0.097216	0.10676	0.3044	0.92256	0.99999	-0.014079	-0.018229	0.84779	0.96305	0.98546	0.99996	-0.4472	-0.56176	0.010008	0.052288	0.57428	0.99997	-0.41284	-0.53344	0.045038	0.19355	0.59373	0.99995	-0.37303	-0.44203	0.018349	0.092437	0.65847	0.9991	-0.40042	-0.4903	0.095913	0.35604	0.62392	0.99999	-0.20143	-0.25173	0.34028	0.53403	0.80125	0.99985	1.8652	2.2931	0.27189	0.70021	0.021841	0.27158
FH	5	0.16308	0.43238	0.014595	0.091603	0.66547	0.99999	0.25157	0.67056	0.0079233	0.082609	0.5025	0.99996	-0.045677	-0.11841	0.93244	0.96671	0.90574	0.99997	0.019746	0.052729	0.75897	0.90238	0.95795	0.99995	-0.21028	-0.52568	0.23061	0.52305	0.59911	0.9991	-0.54891	-1.3746	0.018766	0.1074	0.16925	0.76235	-0.057915	-0.14781	0.82569	0.90082	0.88249	0.99985	0.036332	0.07933	0.78899	0.97084	0.93677	0.96827
FICD	5	-0.13798	-0.067547	0.60759	0.79401	0.94615	0.99999	-0.17979	-0.088389	0.17306	0.53885	0.92957	0.99996	-0.17447	-0.084757	0.38532	0.63462	0.93245	0.99997	-0.30193	-0.14872	0.15179	0.40761	0.88178	0.99995	-0.33007	-0.15379	0.044204	0.17815	0.87778	0.9991	0.10214	0.049223	0.76105	0.90035	0.96074	0.99999	-0.34698	-0.16585	0.082569	0.1986	0.86828	0.99985	2.2939	1.099	0.15304	0.59869	0.27176	0.47602
FKBP1A	5	0.041045	0.055475	0.1985	0.42883	0.95576	0.99999	0.064299	0.087139	0.3628	0.70986	0.93056	0.99996	-0.16361	-0.22044	0.42619	0.67727	0.82553	0.99997	-0.053247	-0.072186	0.93995	0.98093	0.94245	0.99995	0.24492	0.32631	0.16514	0.43757	0.74419	0.9991	0.37547	0.50556	0.23561	0.54642	0.61317	0.99999	0.48943	0.66052	0.017098	0.061194	0.50892	0.99985	1.4615	1.894	0.40909	0.75665	0.058222	0.29012
FLT1	5	-0.069674	-0.14295	0.85488	0.93864	0.88633	0.99999	-0.0064217	-0.013234	0.7794	0.94422	0.98944	0.99996	-0.33348	-0.67801	0.063386	0.20294	0.49777	0.99997	-0.36957	-0.76094	0.079233	0.27616	0.4467	0.99995	0.44409	0.89574	0.018766	0.092975	0.37039	0.9991	0.33629	0.68461	0.27023	0.57608	0.49359	0.99999	-0.13711	-0.27737	0.53211	0.69765	0.7815	0.99985	0.96717	1.8326	0.6618	0.91155	0.066856	0.29521
FLT3	5	-0.093014	-0.36955	0.96414	0.98635	0.71172	0.99999	-0.057979	-0.23198	0.8357	0.963	0.81655	0.99996	-0.32467	-1.2697	0.070058	0.21734	0.20418	0.99997	-0.37994	-1.5189	0.070892	0.26074	0.12878	0.74593	-0.045681	-0.16885	0.83611	0.94549	0.86591	0.9991	-0.19231	-0.73549	0.38032	0.65878	0.46204	0.99999	-0.28202	-1.0864	0.16264	0.32663	0.27731	0.94836	0.76323	2.6931	0.80025	0.97084	0.0070788	0.22336
FLT4	5	0.13142	0.23125	0.029191	0.13566	0.81712	0.99999	0.049722	0.086866	0.43953	0.76377	0.93078	0.99996	-0.069693	-0.12004	0.83069	0.92436	0.90446	0.99997	-0.10827	-0.18989	0.70267	0.88813	0.8494	0.99995	0.25658	0.43679	0.14512	0.39954	0.66226	0.9991	0.16032	0.27459	0.60008	0.81808	0.78363	0.99999	-0.25881	-0.44185	0.2035	0.38006	0.65859	0.99985	1.0638	1.7437	0.58757	0.85394	0.081207	0.30684
FN3K	5	0.055915	0.072781	0.15221	0.37169	0.94198	0.99999	0.051416	0.067198	0.42786	0.75386	0.94642	0.99996	-0.04256	-0.055042	0.94746	0.9726	0.9561	0.99997	0.14017	0.1837	0.36113	0.64291	0.85425	0.99995	0.21538	0.27243	0.21518	0.50888	0.78529	0.9991	0.52133	0.6738	0.15638	0.47832	0.50044	0.99999	-0.047332	-0.060642	0.8628	0.9216	0.95164	0.99985	1.6862	2.0923	0.33987	0.74731	0.036412	0.27517
FN3KRP	5	-0.03092	-0.14665	0.56005	0.76524	0.88341	0.99999	0.070572	0.33605	0.33736	0.69323	0.73683	0.99996	-0.039071	-0.18489	0.96163	0.97838	0.85332	0.99997	-0.0033517	-0.015973	0.85238	0.93761	0.98726	0.99995	0.0067125	0.031242	0.92744	0.97245	0.97508	0.9991	0.14678	0.69082	0.63428	0.83663	0.48968	0.99999	-0.21589	-1.0118	0.30651	0.50377	0.31163	0.99985	0.4055	1.7285	0.97581	0.98901	0.083894	0.30684
FOLH1	5	0.046084	0.04347	0.1814	0.40999	0.96533	0.99999	0.11275	0.10633	0.17681	0.53933	0.91532	0.99996	0.087445	0.082165	0.48499	0.72281	0.93452	0.99997	0.082557	0.078001	0.53044	0.77846	0.93783	0.99995	0.21785	0.20352	0.21018	0.50149	0.83873	0.9991	0.13607	0.12747	0.66305	0.8527	0.89856	0.99999	-0.18062	-0.16879	0.39408	0.57798	0.86596	0.99985	1.9825	1.8337	0.24771	0.68457	0.066703	0.29521
FOXA1	5	-0.36372	-0.76517	0.00041701	0.0055556	0.44417	0.99999	-0.37258	-0.78836	0	0	0.43048	0.99996	-0.53183	-1.1079	0.0016681	0.011494	0.26789	0.99997	-0.46692	-0.99047	0.024187	0.1242	0.32195	0.99995	-0.30021	-0.61307	0.074646	0.26012	0.53983	0.9991	0.025213	0.052473	0.99041	0.99623	0.95815	0.99999	-0.35721	-0.73867	0.074646	0.18724	0.46011	0.99985	0.66261	1.2558	0.84862	0.97084	0.20918	0.41731
FOXA2	5	-0.03642	-0.11768	0.60092	0.78743	0.90632	0.99999	-0.018077	-0.058941	0.87615	0.97089	0.953	0.99996	-0.031929	-0.10254	0.99708	0.99875	0.91833	0.99997	-0.15249	-0.49811	0.52419	0.77354	0.6184	0.99995	0.013752	0.042481	0.9045	0.9701	0.96612	0.9991	0.391	1.2493	0.22352	0.537	0.21156	0.86347	-0.7718	-2.3692	0	0	0.017827	0.17738	-0.053781	-0.144	0.64262	0.89593	0.8855	0.94207
FOXD4L3	5	0.29756	1.1545	0.00041701	0.0055556	0.24829	0.99999	0.21929	0.8582	0.022519	0.17763	0.39078	0.99996	0.1897	0.73322	0.18182	0.41016	0.46343	0.99997	0.078274	0.30656	0.54087	0.78369	0.75918	0.99995	-0.35896	-1.2869	0.025855	0.11877	0.19813	0.9991	-0.64449	-2.3461	0.0066722	0.048193	0.018972	0.18813	-0.93751	-3.3786	0	0	0.0007286	0.018012	0.26199	0.84251	0.94537	0.97884	0.3995	0.58636
FOXL2	5	0.049358	0.038437	0.17056	0.3967	0.96934	0.99999	0.048672	0.03805	0.44495	0.76841	0.96965	0.99996	0.067702	0.052444	0.55838	0.77713	0.95818	0.99997	0.033008	0.025865	0.71143	0.88947	0.97937	0.99995	-0.3652	-0.26935	0.021268	0.10159	0.78766	0.9991	-0.6734	-0.50207	0.0045872	0.036913	0.61562	0.99999	-0.77771	-0.58092	0	0	0.5613	0.99985	1.5969	1.1796	0.37073	0.75508	0.23815	0.44374
FOXP3	5	-0.048341	-0.28065	0.68849	0.84493	0.77898	0.99999	0.043098	0.25178	0.47206	0.779	0.80121	0.99996	0.061726	0.35773	0.58173	0.79171	0.72055	0.99997	0.026414	0.15455	0.73895	0.89738	0.87717	0.99995	0.059421	0.33381	0.69099	0.87672	0.73852	0.9991	0.19281	1.1067	0.50709	0.75496	0.26843	0.97237	-0.048698	-0.27888	0.85947	0.91927	0.78034	0.99985	0.24644	1.244	0.93203	0.97258	0.21352	0.42141
FPGT	2	-0.084441	-0.038097	0.99541	0.99708	0.96961	0.99999	0.08671	0.038946	0.4975	0.80146	0.96893	0.99996	-0.018367	-0.008153	0.96247	0.97838	0.99349	0.99997	0.017745	0.0080232	0.87239	0.94842	0.9936	0.99995	0.16781	0.074572	0.52627	0.77568	0.94055	0.9991	0.12181	0.053943	0.77273	0.90611	0.95698	0.99999	0.10997	0.048756	0.66305	0.7968	0.96111	0.99985	-0.092801	-0.037436	0.81068	0.97084	0.97014	0.98459
FRK	5	0.15751	0.32228	0.016681	0.095694	0.74724	0.99999	0.28237	0.58051	0.0037531	0.047619	0.56157	0.99996	-0.016739	-0.033793	0.92577	0.96564	0.97304	0.99997	-0.053705	-0.11034	0.93661	0.9795	0.91214	0.99995	0.35776	0.70482	0.050876	0.20033	0.48092	0.9991	0.44597	0.89731	0.19058	0.51786	0.36956	0.99999	-0.19504	-0.38748	0.35822	0.54923	0.6984	0.99985	1.3103	2.488	0.46289	0.77014	0.012847	0.2373
FSHR	5	0.033299	0.12939	0.22477	0.45416	0.89705	0.99999	-0.021019	-0.082447	0.89616	0.9778	0.93429	0.99996	-0.085159	-0.33224	0.75855	0.88775	0.73971	0.99997	-0.05077	-0.19915	0.95121	0.98192	0.84215	0.99995	0.22079	0.85655	0.20559	0.49698	0.39169	0.9991	0.33805	1.3162	0.26772	0.57475	0.18812	0.81111	-0.39249	-1.5051	0.050876	0.14269	0.1323	0.61483	-0.38173	-1.2681	0.080067	0.41921	0.20477	0.41229
FTSJ3	5	0.14193	0.34388	0.024604	0.12317	0.73094	0.99999	0.054021	0.12889	0.41284	0.74157	0.89744	0.99996	-0.20397	-0.46901	0.2965	0.54399	0.63906	0.99997	-0.098487	-0.23704	0.74145	0.89738	0.81262	0.99995	-0.26258	-0.58636	0.12552	0.36518	0.55763	0.9991	-0.26157	-0.58937	0.25605	0.56642	0.55561	0.99999	-0.89346	-1.9752	0	0	0.048248	0.33635	-0.062799	-0.12348	0.62552	0.88132	0.90173	0.95006
FUK	5	-0.020073	-0.025285	0.48624	0.70368	0.97983	0.99999	-0.02429	-0.030637	0.91576	0.98211	0.97556	0.99996	0.034464	0.043436	0.69058	0.85759	0.96535	0.99997	-0.07669	-0.096729	0.82944	0.93162	0.92294	0.99995	-0.20498	-0.25706	0.24354	0.53974	0.79713	0.9991	-0.35567	-0.44662	0.13928	0.44846	0.65515	0.99999	-0.3385	-0.42478	0.090909	0.21415	0.671	0.99985	1.6826	2.0793	0.34112	0.74731	0.037589	0.27517
FXR2	5	0.10151	0.44873	0.051293	0.18035	0.65363	0.99999	0.08173	0.3641	0.28065	0.63852	0.71579	0.99996	-0.12261	-0.53276	0.5809	0.79171	0.5942	0.99997	-0.24668	-1.0976	0.25354	0.54973	0.27239	0.99995	0.058549	0.24273	0.69433	0.87783	0.80822	0.9991	-0.004252	-0.018103	0.91576	0.96868	0.98556	0.99999	-0.30964	-1.31	0.12677	0.27611	0.19019	0.76394	-0.23819	-0.83748	0.24646	0.68457	0.40232	0.58899
FXYD2	5	-0.011042	-0.012335	0.4387	0.66751	0.99016	0.99999	-0.013326	-0.014921	0.84279	0.96305	0.98809	0.99996	-0.080013	-0.088838	0.78107	0.89918	0.92921	0.99997	-0.15966	-0.17895	0.495	0.75174	0.85797	0.99995	-0.15252	-0.16546	0.39533	0.68646	0.86858	0.9991	-0.0077478	-0.0085251	0.90784	0.96552	0.9932	0.99999	-0.072566	-0.080056	0.77815	0.87237	0.93619	0.99985	1.9626	2.1421	0.24979	0.68457	0.032182	0.27517
FYN	5	0.054085	0.045441	0.15596	0.37626	0.96376	0.99999	0.2299	0.19451	0.017098	0.14437	0.84577	0.99996	0.075312	0.061999	0.52877	0.75431	0.95056	0.99997	-0.043382	-0.036742	0.97998	0.99328	0.97069	0.99995	0.38306	0.3037	0.035863	0.15114	0.76136	0.9991	0.40907	0.33326	0.21018	0.5283	0.73893	0.99999	0.23116	0.18864	0.23394	0.41866	0.85037	0.99985	1.9362	1.5203	0.25354	0.68514	0.12842	0.35236
G2E3	5	0.065303	0.31301	0.13053	0.34245	0.75428	0.99999	-0.1404	-0.67449	0.31485	0.67052	0.5	0.99996	-0.051537	-0.24262	0.90033	0.9511	0.8083	0.99997	-0.1016	-0.49173	0.72852	0.89738	0.62291	0.99995	0.085374	0.37762	0.58757	0.81539	0.70571	0.9991	0.16152	0.74618	0.598	0.81709	0.45556	0.99999	0.05778	0.26874	0.72394	0.84068	0.78813	0.99985	0.13062	0.50925	0.87281	0.97084	0.61058	0.76123
G6PD	5	0.12928	0.46777	0.030442	0.13958	0.63995	0.99999	0.12904	0.46846	0.12636	0.45979	0.63945	0.99996	-0.85421	-2.9363	0	0	0.0033219	0.088193	-0.97509	-3.4716	0	0	0.00051742	0.019795	-0.93096	-2.8879	0	0	0.0038782	0.16034	-2.136	-6.265	0	0	3.73e-10	1.28e-07	-0.52494	-1.8017	0.0075063	0.033898	0.071588	0.43024	-1.0847	-2.8572	0	0	0.0042738	0.1904
GAA	5	0.15084	0.066763	0.018766	0.1049	0.94677	0.99999	0.071644	0.031893	0.33319	0.68814	0.97456	0.99996	0.26622	0.11829	0.075063	0.22756	0.90584	0.99997	0.1165	0.051861	0.42535	0.69341	0.95864	0.99995	-0.16847	-0.074301	0.33862	0.62897	0.94077	0.9991	-0.049157	-0.021706	0.77481	0.90771	0.98268	0.99999	-0.4208	-0.18404	0.03211	0.098089	0.85398	0.99985	2.4293	1.0502	0.10008	0.47809	0.29364	0.49559
GABBR1	5	-0.10205	-0.15744	0.89658	0.96328	0.8749	0.99999	-0.02896	-0.044839	0.95121	0.99006	0.96424	0.99996	0.069801	0.10613	0.54837	0.76721	0.91548	0.99997	-0.074271	-0.11585	0.8407	0.93506	0.90777	0.99995	0.32363	0.47467	0.070475	0.25149	0.63502	0.9991	0.54842	0.8304	0.13928	0.44846	0.40631	0.99999	-0.27621	-0.40861	0.17348	0.34154	0.68282	0.99985	0.99784	1.376	0.63761	0.89207	0.16883	0.38632
GABBR2	5	0.12332	0.10952	0.035029	0.15162	0.91279	0.99999	-0.032536	-0.028863	0.97248	0.99369	0.97697	0.99996	0.41083	0.36273	0.0083403	0.045977	0.71681	0.99997	0.25207	0.2261	0.14053	0.38426	0.82112	0.99995	0.10707	0.090523	0.51001	0.76309	0.92787	0.9991	0.29291	0.2537	0.32652	0.6146	0.79973	0.99999	-0.29956	-0.25603	0.14262	0.30026	0.79792	0.99985	1.7405	1.4538	0.32027	0.73282	0.14601	0.36711
GABRA1	5	0.12922	0.15407	0.030442	0.13958	0.87755	0.99999	-0.018912	-0.022598	0.88324	0.97245	0.98197	0.99996	0.033489	0.039608	0.69349	0.85766	0.96841	0.99997	0.06209	0.074492	0.60425	0.82663	0.94062	0.99995	0.25794	0.29834	0.14178	0.39306	0.76544	0.9991	0.43772	0.51561	0.19349	0.51786	0.60613	0.99999	-0.053941	-0.063046	0.84237	0.90746	0.94973	0.99985	1.4199	1.5807	0.42202	0.76012	0.11395	0.33986
GABRA2	5	-0.19933	-0.18206	0.23019	0.46	0.85554	0.99999	-0.1827	-0.16773	0.16514	0.53059	0.86679	0.99996	-0.18104	-0.16416	0.36447	0.61898	0.86961	0.99997	-0.3054	-0.28085	0.14721	0.39752	0.77883	0.99995	-0.21502	-0.18295	0.22018	0.5096	0.85483	0.9991	-0.25136	-0.22233	0.27106	0.57608	0.82405	0.99999	-0.20694	-0.18515	0.32527	0.52035	0.85311	0.99985	1.5756	1.3668	0.3774	0.75665	0.17168	0.38913
GABRA3	5	0.058466	0.33776	0.14846	0.3655	0.73555	0.99999	0.047033	0.27378	0.45121	0.76841	0.78425	0.99996	0.2554	1.4824	0.088407	0.25542	0.13823	0.89495	0.027847	0.16214	0.73311	0.89738	0.8712	0.99995	0.095894	0.55015	0.55171	0.79317	0.58222	0.9991	0.21344	1.2312	0.46205	0.72466	0.21825	0.86651	-0.21981	-1.2562	0.29566	0.491	0.20903	0.81356	-0.06688	-0.33326	0.62052	0.87802	0.73894	0.84538
GABRA4	5	-0.023039	-0.01067	0.50584	0.72418	0.99149	0.99999	0.0047661	0.0022216	0.69892	0.91186	0.99823	0.99996	0.081317	0.037666	0.50584	0.73694	0.96995	0.99997	-0.0081826	-0.0038182	0.8749	0.94889	0.99695	0.99995	-0.23971	-0.1052	0.16597	0.43929	0.91621	0.9991	-0.40503	-0.18189	0.092577	0.34796	0.85567	0.99999	0.10704	0.049142	0.55546	0.71883	0.96081	0.99985	2.3028	1.0392	0.14887	0.58717	0.29869	0.49695
GABRA5	5	-0.11118	-0.37012	0.8161	0.91878	0.71129	0.99999	-0.020187	-0.067716	0.89074	0.97623	0.94601	0.99996	0.018432	0.061386	0.75229	0.88454	0.95105	0.99997	-0.13532	-0.45422	0.58841	0.82083	0.64967	0.99995	0.43912	1.4339	0.020434	0.099593	0.1516	0.9991	0.88456	2.9566	0.010425	0.067751	0.0031105	0.056865	0.12116	0.40045	0.50584	0.67539	0.68882	0.99985	-0.19425	-0.53656	0.33903	0.74724	0.59157	0.74702
GABRA6	5	0.071127	0.24579	0.1176	0.32196	0.80585	0.99999	-0.090127	-0.31057	0.60967	0.85656	0.75613	0.99996	0.0049987	0.01679	0.82485	0.92043	0.9866	0.99997	0.024933	0.087111	0.74312	0.89738	0.93058	0.99995	0.051104	0.15816	0.72769	0.89264	0.87433	0.9991	0.18512	0.60658	0.52836	0.76695	0.54413	0.99999	-0.49043	-1.5633	0.012927	0.051667	0.11798	0.56698	0.2281	0.64269	0.92118	0.97186	0.52043	0.68646
GABRB1	5	0.11826	0.04046	0.037948	0.15771	0.96773	0.99999	-0.071404	-0.024436	0.74103	0.92939	0.9805	0.99996	-0.008285	-0.0028013	0.8849	0.94479	0.99776	0.99997	-0.069635	-0.023933	0.86322	0.94477	0.98091	0.99995	-0.19218	-0.062053	0.27189	0.57904	0.95052	0.9991	-0.3364	-0.11058	0.1643	0.48702	0.91195	0.99999	-0.3462	-0.11455	0.082986	0.199	0.9088	0.99985	2.5272	0.84789	0.072143	0.39498	0.3965	0.58439
GABRB2	5	-0.0046085	-0.0082288	0.40325	0.63744	0.99343	0.99999	0.0089432	0.016094	0.66722	0.89012	0.98716	0.99996	0.0080563	0.014284	0.80609	0.9105	0.9886	0.99997	0.067486	0.12203	0.58382	0.81871	0.90287	0.99995	0.135	0.23114	0.4191	0.70646	0.81721	0.9991	0.26246	0.46059	0.36947	0.65004	0.6451	0.99999	0.048727	0.085344	0.76147	0.86213	0.93199	0.99985	1.1389	1.8316	0.5367	0.80803	0.067014	0.29521
GABRB3	5	0.020141	0.012289	0.27773	0.51665	0.9902	0.99999	-0.035066	-0.021487	0.99249	0.9979	0.98286	0.99996	-0.050772	-0.030718	0.90409	0.95465	0.97549	0.99997	-0.17288	-0.10612	0.45913	0.72673	0.91549	0.99995	0.21089	0.12417	0.2206	0.5096	0.90118	0.9991	0.4734	0.28592	0.17681	0.50536	0.77494	0.99999	-0.69795	-0.40804	0	0	0.68325	0.99985	2.0136	1.1815	0.24062	0.68457	0.23741	0.44339
GABRD	5	-0.052002	-0.23032	0.71601	0.86152	0.81784	0.99999	0.067581	0.30078	0.34946	0.69843	0.76358	0.99996	0.27909	1.2397	0.062135	0.20135	0.21509	0.99997	0.10627	0.47315	0.45621	0.72546	0.6361	0.99995	0.2612	1.146	0.13678	0.38318	0.2518	0.9991	0.6446	2.8589	0.091326	0.34434	0.0042513	0.068883	0.19711	0.87066	0.29691	0.49171	0.38394	0.99985	0.11858	0.46193	0.8653	0.97084	0.64413	0.78488
GABRE	5	0.10617	0.016788	0.049208	0.18035	0.98661	0.99999	0.1623	0.02581	0.070058	0.34077	0.97941	0.99996	0.13413	0.021067	0.33069	0.58126	0.98319	0.99997	0.011161	0.0017775	0.79608	0.91515	0.99858	0.99995	0.2218	0.033557	0.20392	0.49596	0.97323	0.9991	0.3352	0.052079	0.27064	0.57608	0.95847	0.99999	-0.2429	-0.037241	0.23895	0.42393	0.97029	0.99985	3.5736	0.5667	0	0	0.57092	0.73251
GABRG1	5	-0.14211	-0.12196	0.58173	0.7771	0.90293	0.99999	-0.073157	-0.063045	0.72936	0.923	0.94973	0.99996	-0.35532	-0.2933	0.045455	0.1622	0.76929	0.99997	-0.40534	-0.34892	0.049208	0.20522	0.72715	1	0.018269	0.014479	0.88282	0.96227	0.98845	0.9991	0.23064	0.19031	0.42452	0.69106	0.84907	0.99999	0.018761	0.015488	0.87198	0.92686	0.98764	0.99985	1.4021	1.0793	0.42786	0.76144	0.28044	0.48347
GABRG2	5	0.0059072	0.034838	0.34112	0.57939	0.97221	0.99999	-0.12309	-0.72954	0.402	0.73588	0.46567	0.99996	-0.018863	-0.11083	0.9362	0.96809	0.91175	0.99997	0.037712	0.22421	0.69641	0.8846	0.82259	0.99995	0.18134	1.0309	0.29233	0.59356	0.3026	0.9991	-0.05949	-0.34327	0.75104	0.89825	0.7314	0.99999	0.062247	0.36246	0.70976	0.83309	0.71701	0.99985	-0.074307	-0.36608	0.60717	0.86623	0.7143	0.82989
GABRG3	5	0.019047	0.01875	0.28315	0.52271	0.98504	0.99999	0.0085428	0.008439	0.67098	0.89203	0.99327	0.99996	0.10603	0.1044	0.41785	0.66845	0.91685	0.99997	-0.063181	-0.06244	0.89283	0.95846	0.95021	0.99995	0.14147	0.13726	0.39825	0.68799	0.89082	0.9991	0.11654	0.11402	0.71643	0.87902	0.90922	0.99999	-0.11357	-0.11084	0.62469	0.76821	0.91174	0.99985	1.4534	1.3623	0.41201	0.75665	0.1731	0.38957
GABRP	5	-0.039283	-0.044967	0.62177	0.80161	0.96413	0.99999	-0.053489	-0.061255	0.86947	0.96888	0.95116	0.99996	-0.046543	-0.052492	0.92869	0.96658	0.95814	0.99997	-0.042842	-0.049393	0.98165	0.99328	0.96061	0.99995	-0.02977	-0.032629	0.90909	0.97061	0.97397	0.9991	-0.23543	-0.26017	0.29566	0.59698	0.79473	0.99999	-0.65463	-0.71733	0.00041701	0.0026042	0.47317	0.99985	0.95535	0.98946	0.67348	0.9218	0.32244	0.5173
GABRQ	5	-0.063273	-0.43077	0.80275	0.90802	0.66664	0.99999	0.071815	0.49072	0.33278	0.68814	0.62362	0.99996	-0.22335	-1.5154	0.24312	0.48664	0.12966	0.86371	-0.2169	-1.4818	0.3236	0.60911	0.13839	0.77718	0.021664	0.14423	0.86781	0.9559	0.88532	0.9991	-0.088235	-0.59421	0.65513	0.84736	0.55237	0.99999	-0.16932	-1.1414	0.42869	0.61154	0.25369	0.90501	-0.022901	-0.1368	0.70475	0.93857	0.89119	0.94348
GABRR1	5	0.067182	0.28632	0.12552	0.33482	0.77463	0.99999	-0.12837	-0.54752	0.37448	0.71713	0.58402	0.99996	-0.30806	-1.2966	0.090075	0.25806	0.19476	0.99997	-0.24338	-1.0397	0.25855	0.55209	0.2985	0.99995	-0.1878	-0.76165	0.28524	0.58582	0.44627	0.9991	-0.33489	-1.3849	0.16639	0.49138	0.16609	0.75676	-0.16793	-0.70264	0.43453	0.61584	0.48228	0.99985	0.70998	2.7644	0.82193	0.97084	0.0057027	0.2002
GABRR2	5	0.13802	0.85391	0.025438	0.12577	0.39315	0.99999	0.14927	0.92528	0.090909	0.38624	0.35482	0.99996	-0.18017	-1.0921	0.36614	0.61962	0.27478	0.99997	-0.35256	-2.177	0.097581	0.31494	0.029478	0.29536	0.087702	0.51811	0.57631	0.80961	0.60438	0.9991	-0.17282	-1.0305	0.4191	0.68763	0.30278	0.99999	-0.19044	-1.142	0.37281	0.56191	0.25344	0.90501	-0.33746	-1.736	0.11843	0.52876	0.082555	0.30684
GADD45A	5	-0.026183	-0.039567	0.53336	0.74971	0.96844	0.99999	0.17754	0.2696	0.050876	0.29048	0.78747	0.99996	-0.10575	-0.15977	0.65763	0.84422	0.87306	0.99997	-0.059479	-0.090306	0.91034	0.96809	0.92804	0.99995	0.21738	0.32515	0.21226	0.50596	0.74507	0.9991	0.31498	0.47501	0.29942	0.59933	0.63478	0.99999	-0.39697	-0.59232	0.045455	0.12945	0.55364	0.99985	0.85929	1.1948	0.74395	0.95811	0.23218	0.43909
GADD45G	5	-0.0015957	-0.013002	0.3849	0.62197	0.98963	0.99999	-0.043736	-0.35688	0.9437	0.98821	0.72118	0.99996	-0.17298	-1.4064	0.39033	0.63978	0.15962	0.97396	-0.19379	-1.5816	0.39241	0.66927	0.11374	0.68701	-0.085635	-0.68567	0.65013	0.85911	0.49292	0.9991	-0.046847	-0.3791	0.78565	0.91235	0.70461	0.99999	-0.19759	-1.5988	0.35196	0.54487	0.10987	0.54433	-0.17632	-1.2848	0.38449	0.75665	0.19885	0.40685
GAK	5	0.30298	1.1963	0.00041701	0.0055556	0.23157	0.99999	-0.026572	-0.10523	0.93244	0.98821	0.91619	0.99996	-0.078875	-0.30777	0.78899	0.90429	0.75826	0.99997	-0.0020808	-0.0082692	0.84904	0.93759	0.9934	0.99995	-0.26265	-0.98823	0.12552	0.36518	0.32304	0.9991	-0.15126	-0.57891	0.48207	0.74629	0.56265	0.99999	-0.47663	-1.8071	0.015847	0.058824	0.07074	0.42673	0.056533	0.18636	0.80859	0.97084	0.85217	0.91994
GALK1	5	-0.15578	-0.33503	0.48165	0.69994	0.7376	0.99999	-0.0043405	-0.0093959	0.76355	0.93897	0.9925	0.99996	-0.26396	-0.56359	0.15096	0.3602	0.57303	0.99997	-0.23463	-0.50798	0.28065	0.57398	0.61147	0.99995	0.17447	0.36192	0.31026	0.61261	0.71741	0.9991	0.15334	0.32582	0.61843	0.82812	0.74456	0.99999	-0.68788	-1.4247	0.00041701	0.0026042	0.15424	0.67005	1.2356	2.4828	0.48749	0.77014	0.013035	0.2373
GALK2	5	-0.086359	-0.10811	0.98582	0.99453	0.91391	0.99999	-0.1724	-0.21644	0.19475	0.55413	0.82865	0.99996	-0.047074	-0.058992	0.92494	0.96564	0.95296	0.99997	-0.11147	-0.13998	0.69016	0.88314	0.88867	0.99995	0.40878	0.51056	0.027523	0.125	0.60966	0.9991	0.81872	1.0269	0.022102	0.11883	0.30447	0.99999	-0.26695	-0.33231	0.18724	0.3592	0.73966	0.99985	1.3055	1.5609	0.46455	0.77014	0.11855	0.34252
GALR1	5	-0.29745	-0.079571	0.015847	0.095694	0.93658	0.99999	-0.21272	-0.057617	0.086739	0.3849	0.95405	0.99996	-0.012472	-0.0033265	0.90534	0.95555	0.99735	0.99997	0.048243	0.013227	0.65346	0.85365	0.98945	0.99995	0.10164	0.025543	0.52836	0.77568	0.97962	0.9991	-0.024551	-0.0063626	0.84862	0.94169	0.99492	0.99999	0.47276	0.12649	0.022102	0.074022	0.89934	0.99985	2.731	0.72325	0.033361	0.23669	0.46953	0.64412
GAPDH	5	0.051523	0.025722	0.1618	0.38227	0.97948	0.99999	-0.020557	-0.010304	0.89241	0.97762	0.99178	0.99996	-0.89429	-0.42565	0	0	0.67036	0.99997	-0.98906	-0.48765	0	0	0.6258	0.99995	-1.5956	-0.68181	0	0	0.49536	0.9991	-2.4622	-1.0335	0	0	0.30138	0.99999	-1.0885	-0.50175	0	0	0.61585	0.99985	0.15764	0.066235	0.88532	0.97084	0.94719	0.97609
GART	5	0.31804	1.0167	0.00041701	0.0055556	0.30929	0.99999	0.39597	1.2725	0	0	0.20319	0.99996	0.15199	0.48563	0.27398	0.51978	0.62723	0.99997	0.14034	0.45089	0.36072	0.64264	0.65207	0.99995	0.075711	0.23822	0.6251	0.84308	0.81171	0.9991	-0.25409	-0.80009	0.26731	0.57475	0.42366	0.99999	-0.3038	-0.95373	0.13595	0.28952	0.34022	0.99985	0.16448	0.45494	0.89033	0.97084	0.64915	0.78786
GATA1	5	0.052197	0.20095	0.16097	0.38105	0.84073	0.99999	0.11776	0.45268	0.16347	0.5283	0.65078	0.99996	0.06656	0.25182	0.5638	0.7815	0.80118	0.99997	0.020142	0.077849	0.75897	0.90238	0.93795	0.99995	0.34089	1.2629	0.061301	0.22755	0.20661	0.9991	0.33112	1.2432	0.2769	0.58042	0.21378	0.86373	0.055949	0.20969	0.73228	0.84464	0.83391	0.99985	0.20621	0.68078	0.90951	0.97084	0.49601	0.66552
GATA2	5	-0.11131	-0.61308	0.81526	0.91827	0.53982	0.99999	-0.11157	-0.61788	0.47289	0.779	0.53666	0.99996	0.010427	0.057402	0.79191	0.90429	0.95423	0.99997	-0.10205	-0.5662	0.72644	0.8966	0.57126	0.99995	-0.15629	-0.84257	0.38282	0.67277	0.39947	0.9991	-0.29899	-1.621	0.20809	0.52792	0.10501	0.58639	0.24669	1.3531	0.20851	0.38807	0.17604	0.73175	-0.05014	-0.2387	0.64929	0.90313	0.81134	0.89381
GATA3	5	-0.2407	-0.39267	0.097581	0.28467	0.69456	0.99999	-0.12654	-0.20703	0.38574	0.72627	0.83598	0.99996	0.096386	0.15493	0.45621	0.70186	0.87687	0.99997	-0.02096	-0.034822	0.92619	0.97541	0.97222	0.99995	-0.11338	-0.17148	0.53044	0.77568	0.86384	0.9991	-0.36201	-0.55487	0.13136	0.43508	0.57898	0.99999	-0.47239	-0.72845	0.016264	0.059633	0.46634	0.99985	1.2071	1.7944	0.49791	0.77684	0.072757	0.30052
GATA4	5	-0.20543	-0.48971	0.20642	0.43723	0.62434	0.99999	-0.24118	-0.57786	0.044621	0.26817	0.56336	0.99996	-0.093085	-0.2207	0.71893	0.87191	0.82532	0.99997	-0.44868	-1.0759	0.027523	0.1336	0.28196	0.99995	-0.19255	-0.42707	0.26981	0.57511	0.66933	0.9991	0.24467	0.57552	0.39867	0.6676	0.56494	0.99999	0.51553	1.2284	0.014178	0.055375	0.21931	0.83744	1.2506	2.7845	0.48457	0.77014	0.0053606	0.19777
GATA5	5	0.13886	0.11034	0.024604	0.12317	0.91214	0.99999	0.080073	0.063549	0.28857	0.64332	0.94933	0.99996	0.12372	0.096864	0.36322	0.61817	0.92283	0.99997	0.077523	0.061927	0.54712	0.7861	0.95062	0.99995	0.098706	0.07538	0.53795	0.78087	0.93991	0.9991	0.28036	0.21729	0.34195	0.63125	0.82798	0.99999	-0.10881	-0.083889	0.64012	0.77958	0.93314	0.99985	1.6896	1.262	0.33695	0.7447	0.20694	0.41426
GATA6	5	-0.0993	-0.12165	0.91868	0.97357	0.90318	0.99999	-0.11547	-0.14162	0.45038	0.76841	0.88738	0.99996	-0.082216	-0.10066	0.77064	0.89489	0.91982	0.99997	-0.16681	-0.20464	0.4754	0.73643	0.83786	0.99995	-0.13838	-0.16746	0.4362	0.71448	0.86701	0.9991	-0.074021	-0.09029	0.70225	0.87118	0.92806	0.99999	-0.2188	-0.26685	0.29942	0.49449	0.78958	0.99985	1.8241	2.2052	0.28774	0.71875	0.027439	0.27158
GATAD1	5	0.13715	1.2466	0.025855	0.12627	0.21256	0.99999	0.053806	0.48971	0.41451	0.7429	0.62434	0.99996	-0.10038	-0.91031	0.67515	0.84676	0.36266	0.99997	-0.19681	-1.7912	0.38407	0.65951	0.073267	0.51827	0.041195	0.36912	0.76897	0.91206	0.71204	0.9991	-0.22053	-1.985	0.3236	0.6146	0.047146	0.3468	-0.16342	-1.4743	0.45371	0.63204	0.14041	0.63518	-0.12967	-1.0474	0.48457	0.77014	0.29493	0.49559
GATAD2A	5	0.048925	0.017895	0.17306	0.39981	0.98572	0.99999	0.021306	0.0078052	0.59091	0.84195	0.99377	0.99996	-0.28444	-0.10365	0.1176	0.30355	0.91745	0.99997	-0.56112	-0.20516	0.0029191	0.020588	0.83745	0.99995	0.16441	0.059963	0.33278	0.62569	0.95218	0.9991	-0.16689	-0.060671	0.43828	0.70584	0.95162	0.99999	-0.68294	-0.24571	0.00041701	0.0026042	0.80591	0.99985	2.91	1.0575	0.013761	0.13178	0.29027	0.49472
GATAD2B	5	-0.24025	-1.4231	0.097581	0.28467	0.1547	0.99999	-0.1466	-0.87553	0.29066	0.64332	0.38129	0.99996	-0.38819	-2.2752	0.029191	0.12069	0.022891	0.30161	-0.41186	-2.4593	0.045455	0.19464	0.013919	0.18141	-0.13583	-0.75631	0.44662	0.71735	0.44946	0.9991	-0.11184	-0.64748	0.59383	0.81647	0.51732	0.99999	-0.13515	-0.78767	0.54128	0.70697	0.43089	0.99985	-0.57451	-2.6685	0.010008	0.10619	0.007619	0.22451
GCGR	5	-0.18107	-0.25918	0.32819	0.56782	0.7955	0.99999	-0.23449	-0.33674	0.054212	0.29954	0.73632	0.99996	-0.087774	-0.12575	0.74562	0.88299	0.89993	0.99997	-0.25026	-0.35953	0.24646	0.54412	0.7192	0.99995	-0.2046	-0.28925	0.24437	0.54109	0.77239	0.9991	-0.18407	-0.26206	0.39366	0.66269	0.79328	0.99999	-0.61155	-0.86506	0.00083403	0.005102	0.38701	0.99985	1.2822	1.7522	0.47164	0.77014	0.079738	0.30684
GCK	5	0.041601	0.19017	0.19683	0.42754	0.84917	0.99999	0.13909	0.63973	0.10759	0.4202	0.52235	0.99996	-0.50599	-2.2873	0.0020851	0.013928	0.022177	0.29544	-0.49275	-2.2595	0.017932	0.10238	0.023854	0.25253	-0.30077	-1.3293	0.074229	0.26012	0.18375	0.9991	-0.64288	-2.8521	0.0066722	0.048193	0.0043427	0.069727	-0.52255	-2.3295	0.0079233	0.034862	0.01983	0.18946	-0.33779	-1.2983	0.11802	0.52799	0.19419	0.40464
GCKR	5	-0.11742	-0.65273	0.76731	0.88975	0.51393	0.99999	-0.0114	-0.063593	0.82652	0.95749	0.94929	0.99996	-0.21581	-1.1806	0.26314	0.51093	0.23774	0.99997	-0.29559	-1.6495	0.16138	0.42341	0.099045	0.61934	-0.025234	-0.13423	0.92619	0.97245	0.89322	0.9991	-0.062303	-0.33674	0.74187	0.89307	0.73631	0.99999	-0.24068	-1.3027	0.24479	0.43225	0.19267	0.77133	-0.42738	-1.988	0.052544	0.32308	0.046808	0.28345
GFI1B	5	0.044842	0.18853	0.18682	0.41667	0.85046	0.99999	-0.13965	-0.59031	0.31735	0.67167	0.55498	0.99996	-0.053013	-0.22166	0.89324	0.94779	0.82458	0.99997	-0.14849	-0.62931	0.53878	0.78369	0.52914	0.99995	-0.37461	-1.4765	0.017515	0.088983	0.13982	0.9991	-0.42894	-1.7341	0.076314	0.30348	0.082901	0.51704	-0.36122	-1.4734	0.070475	0.17865	0.14065	0.63518	0.35142	1.2654	0.99708	0.99833	0.20574	0.41285
GFRA4	5	-0.010625	-0.070349	0.43578	0.66497	0.94392	0.99999	-0.02252	-0.14961	0.90701	0.98113	0.88107	0.99996	-0.16033	-1.0587	0.43912	0.68869	0.28972	0.99997	-0.36122	-2.3986	0.088824	0.29874	0.016459	0.20369	-0.0051288	-0.033156	0.9829	0.99326	0.97355	0.9991	0.025434	0.1669	0.98791	0.99622	0.86745	0.99999	-0.18169	-1.1902	0.39324	0.57798	0.23397	0.86451	-0.33287	-1.879	0.12385	0.54296	0.060245	0.29245
GGCX	5	-0.054282	-0.22264	0.73561	0.87457	0.82381	0.99999	-0.13979	-0.57458	0.31693	0.67167	0.56558	0.99996	-0.69745	-2.7978	0	0	0.0051454	0.11979	-0.71378	-2.9255	0	0	0.0034391	0.06393	-0.44272	-1.6653	0.0083403	0.050505	0.095848	0.9664	-0.53433	-2.0983	0.022936	0.12035	0.03588	0.28717	-0.866	-3.3846	0	0	0.00071281	0.01784	0.0044808	0.01578	0.74729	0.95983	0.98741	0.99357
GHR	5	-0.10053	-0.16695	0.90951	0.9689	0.86741	0.99999	-0.12652	-0.21044	0.38616	0.72627	0.83333	0.99996	-0.35699	-0.59239	0.044621	0.16042	0.55359	0.99997	-0.36797	-0.61201	0.080067	0.27666	0.54053	0.99995	0.090463	0.14948	0.57048	0.80565	0.88117	0.9991	0.24964	0.41424	0.39158	0.66269	0.6787	0.99999	-0.3874	-0.63997	0.054629	0.14954	0.52219	0.99985	1.3913	2.2436	0.43161	0.76144	0.024856	0.27158
GHRHR	5	-0.063926	-0.086995	0.80942	0.9147	0.93068	0.99999	-0.0082541	-0.011283	0.79691	0.94933	0.991	0.99996	0.13357	0.17972	0.33111	0.58126	0.85738	0.99997	-0.076029	-0.10453	0.83278	0.93411	0.91675	0.99995	0.13428	0.1713	0.42285	0.70796	0.86399	0.9991	0.4389	0.58399	0.19349	0.51786	0.55923	0.99999	-0.31383	-0.40806	0.11885	0.26316	0.68323	0.99985	-0.24111	-0.26562	0.23978	0.68457	0.79053	0.87929
GID4	5	0.016923	0.050828	0.29358	0.53659	0.95946	0.99999	-0.1253	-0.37738	0.39283	0.73137	0.70589	0.99996	-0.071219	-0.21408	0.82319	0.91942	0.83048	0.99997	-0.14562	-0.43862	0.54837	0.78695	0.66093	0.99995	-0.51001	-1.5145	0.0020851	0.014881	0.1299	0.9991	-0.60773	-1.8095	0.010008	0.066298	0.070376	0.46447	-0.70429	-2.0885	0	0	0.036748	0.28335	0.5474	1.5024	0.90117	0.97084	0.133	0.35698
GK	5	0.015109	0.0079307	0.299	0.54026	0.99367	0.99999	0.13756	0.072488	0.11176	0.43296	0.94221	0.99996	-0.052145	-0.027316	0.89783	0.95013	0.97821	0.99997	-0.090374	-0.047625	0.77106	0.90994	0.96202	0.99995	0.25389	0.13111	0.14887	0.40707	0.89569	0.9991	0.21467	0.11196	0.45872	0.72226	0.91085	0.99999	-0.23862	-0.12368	0.24854	0.43631	0.90157	0.99985	2.2748	1.1722	0.16472	0.62599	0.24111	0.44717
GK2	5	0.082273	0.1705	0.084237	0.257	0.86462	0.99999	-0.035215	-0.073296	0.99458	0.99833	0.94157	0.99996	-0.076118	-0.15527	0.79858	0.90672	0.87661	0.99997	-0.2999	-0.62441	0.15555	0.41345	0.53236	0.99995	-0.019656	-0.038626	0.9558	0.98454	0.96919	0.9991	-0.44647	-0.87976	0.060467	0.25043	0.37899	0.99999	-0.37202	-0.73832	0.064637	0.16977	0.46032	0.99985	0.70275	1.258	0.82611	0.97084	0.20838	0.4164
GK5	5	-0.080349	-0.26242	0.94162	0.97944	0.793	0.99999	-0.027931	-0.091791	0.94245	0.98821	0.92686	0.99996	0.26079	0.85402	0.080484	0.23945	0.39309	0.99997	0.27555	0.90813	0.11384	0.3447	0.36381	0.99995	0.11584	0.37268	0.48165	0.74038	0.70939	0.9991	-0.10267	-0.33161	0.61885	0.82812	0.74018	0.99999	0.97069	3.1855	0	0	0.0014448	0.029362	0.18638	0.53226	0.902	0.97084	0.59455	0.74881
GKAP1	5	0.039321	0.054655	0.20517	0.43617	0.95641	0.99999	-0.10747	-0.14936	0.49625	0.80146	0.88127	0.99996	0.25929	0.35673	0.082152	0.24291	0.7213	0.99997	-0.031313	-0.043983	0.96956	0.9919	0.96492	0.99995	0.11641	0.14907	0.4804	0.73988	0.8815	0.9991	0.15204	0.2024	0.62219	0.83027	0.83961	0.99999	-0.030446	-0.040675	0.92911	0.95787	0.96756	0.99985	1.5679	2.0081	0.38032	0.75665	0.044633	0.27945
GLI1	5	0.012051	0.055235	0.31193	0.5504	0.95595	0.99999	0.10121	0.46544	0.20809	0.55942	0.64162	0.99996	0.032326	0.14621	0.69725	0.8592	0.88376	0.99997	-0.10047	-0.46293	0.73436	0.89738	0.64341	0.99995	0.0925	0.40406	0.56505	0.80368	0.68617	0.9991	0.4517	2.0334	0.18807	0.51786	0.042011	0.3178	-0.034807	-0.15552	0.91118	0.94589	0.87641	0.99985	-0.38493	-1.4539	0.077982	0.41372	0.14596	0.36711
GLI2	5	-0.085013	-0.55125	0.97832	0.99155	0.58146	0.99999	-0.11279	-0.73465	0.46289	0.77622	0.46255	0.99996	-0.21745	-1.4113	0.25813	0.50284	0.15817	0.96755	-0.27167	-1.7692	0.20642	0.49799	0.076857	0.53421	-0.038862	-0.25023	0.85988	0.95023	0.80241	0.9991	0.093822	0.60742	0.78232	0.90936	0.54357	0.99999	-0.37436	-2.4066	0.063386	0.16722	0.0161	0.16499	-0.30708	-1.7277	0.15096	0.5915	0.084044	0.30684
GLI3	5	-0.042486	-0.059151	0.64345	0.81626	0.95283	0.99999	-0.1222	-0.17054	0.40784	0.73775	0.86458	0.99996	-0.12057	-0.16712	0.59008	0.79808	0.86728	0.99997	-0.14726	-0.20597	0.54337	0.784	0.83681	0.99995	0.1924	0.26445	0.26814	0.57411	0.79143	0.9991	0.26576	0.36742	0.3628	0.64593	0.71331	0.99999	-0.18841	-0.25864	0.37781	0.56617	0.79591	0.99985	0.58803	0.73303	0.88407	0.97084	0.46354	0.64042
GLP1R	5	-0.07655	-0.076305	0.91493	0.9708	0.93918	0.99999	-0.035917	-0.035933	0.99958	0.99958	0.97134	0.99996	-0.25719	-0.25622	0.16347	0.38058	0.79778	0.99997	-0.25197	-0.25206	0.24354	0.54159	0.801	0.99995	0.12879	0.12735	0.4412	0.71505	0.89866	0.9991	0.31752	0.31622	0.2965	0.59698	0.75183	0.99999	-0.26891	-0.26604	0.18432	0.35645	0.79021	0.99985	1.4145	1.3464	0.42494	0.76144	0.17818	0.39442
GLRA1	5	0.10283	0.33956	0.051293	0.18035	0.73419	0.99999	-0.076761	-0.25472	0.70392	0.913	0.79894	0.99996	-0.26807	-0.85698	0.1422	0.34619	0.39146	0.99997	-0.3882	-1.2867	0.062969	0.24121	0.1982	0.94867	0.34875	1.0788	0.052961	0.20418	0.28068	0.9991	0.44534	1.4326	0.19058	0.51786	0.15197	0.72146	-0.211	-0.66203	0.31735	0.51523	0.50795	0.99985	-0.20916	-0.53855	0.304	0.72888	0.59019	0.74567
GLRA2	5	-0.23832	-0.21987	0.10217	0.29483	0.82597	0.99999	-0.3448	-0.31672	0.00083403	0.018349	0.75146	0.99996	-0.059784	-0.05411	0.86864	0.93744	0.95685	0.99997	-0.037867	-0.035543	0.99791	0.99791	0.97165	0.99995	-0.61664	-0.51014	0	0	0.60995	0.9991	-0.79055	-0.66942	0.00083403	0.008547	0.50323	0.99999	0.19976	0.1803	0.29191	0.48611	0.85692	0.99985	1.8644	1.6344	0.27231	0.70021	0.10217	0.32534
GLRA3	5	0.053318	0.028628	0.15847	0.38	0.97716	0.99999	0.082361	0.044388	0.27773	0.63749	0.9646	0.99996	0.38103	0.20464	0.013344	0.066253	0.83785	0.99997	0.16868	0.091103	0.28941	0.58124	0.92741	0.99995	0.20293	0.10613	0.23728	0.53166	0.91548	0.9991	0.17723	0.093967	0.55254	0.78916	0.92514	0.99999	0.0018246	0.00096729	0.93411	0.95849	0.99923	0.99985	2.5345	1.3416	0.068807	0.38732	0.17972	0.39465
GLS	5	0.013755	0.017239	0.30651	0.5481	0.98625	0.99999	-0.089703	-0.11268	0.61176	0.8584	0.91029	0.99996	0.11149	0.13995	0.40325	0.65382	0.8887	0.99997	0.018189	0.022848	0.76647	0.9068	0.98177	0.99995	0.13196	0.16538	0.42827	0.70945	0.86864	0.9991	0.10343	0.12962	0.7573	0.90035	0.89687	0.99999	-0.14002	-0.17498	0.5246	0.69273	0.86109	0.99985	1.4083	1.6968	0.42661	0.76144	0.089734	0.31287
GLYAT	5	0.11069	0.58548	0.044204	0.16825	0.55822	0.99999	0.093637	0.49753	0.2352	0.58996	0.61881	0.99996	0.15786	0.82862	0.2573	0.50203	0.40732	0.99997	0.18709	0.9988	0.25104	0.54877	0.31789	0.99995	0.31909	1.6168	0.074229	0.26012	0.10593	0.9991	0.19828	1.0233	0.49458	0.74969	0.30617	0.99999	0.35848	1.8723	0.077565	0.19116	0.061159	0.38902	0.13292	0.59333	0.87531	0.97084	0.55296	0.7156
GLYCTK	5	0.19926	1.0245	0.0070892	0.059649	0.30562	0.99999	0.026088	0.13335	0.56714	0.83641	0.89392	0.99996	0.1232	0.62136	0.36572	0.61962	0.53436	0.99997	0.088319	0.45545	0.50959	0.76327	0.64879	0.99995	0.10113	0.49454	0.53003	0.77568	0.62093	0.9991	-0.15611	-0.77001	0.46747	0.73172	0.4413	0.99999	-0.35471	-1.75	0.076314	0.1895	0.080114	0.4596	-0.0082694	-0.036241	0.73061	0.95078	0.97109	0.98459
GLYR1	5	-0.0028648	-0.017682	0.39158	0.62725	0.98589	0.99999	0.10459	0.64887	0.1985	0.55413	0.51643	0.99996	-0.15233	-0.94023	0.46747	0.71039	0.3471	0.99997	-0.099621	-0.61794	0.73728	0.89738	0.53661	0.99995	-0.10814	-0.65995	0.55171	0.79317	0.50928	0.9991	-0.19183	-1.1754	0.38115	0.65878	0.23982	0.9216	-0.76456	-4.6264	0	0	3.72e-06	0.00046967	-0.19645	-1.05	0.33236	0.74209	0.29371	0.49559
GMPS	5	-0.010631	-0.043748	0.43578	0.66497	0.96511	0.99999	0.024495	0.10159	0.57756	0.8389	0.91909	0.99996	-0.37456	-1.5231	0.034612	0.13301	0.12773	0.86038	-0.28048	-1.1624	0.18932	0.47193	0.24506	0.99995	-0.50454	-1.9777	0.0020851	0.014881	0.047961	0.69703	-0.70991	-2.805	0.0020851	0.018051	0.005032	0.075891	-0.22869	-0.92091	0.27481	0.46871	0.3571	0.99985	-0.68823	-2.3069	0.0025021	0.038462	0.02106	0.27158
GNA11	5	-0.15128	-0.31835	0.51043	0.72814	0.75022	0.99999	-0.35171	-0.73592	0.00041701	0.011364	0.46178	0.99996	-0.30626	-0.62468	0.091743	0.26159	0.53218	0.99997	-0.46635	-0.98274	0.024187	0.1242	0.32574	0.99995	-0.58501	-1.1179	0.00041701	0.0038314	0.26362	0.9991	-0.82999	-1.6066	0.00041701	0.0049751	0.10813	0.59337	-0.55023	-1.0915	0.0062552	0.030738	0.27507	0.94774	0.8491	1.5861	0.74979	0.9615	0.11273	0.33782
GNA13	5	0.00041815	0.00049746	0.37156	0.60819	0.9996	0.99999	-0.012677	-0.015139	0.83945	0.96305	0.98792	0.99996	0.64699	0.77247	0	0	0.43984	0.99997	0.6885	0.82384	0.00041701	0.0033898	0.41003	0.99995	0.20837	0.24439	0.22394	0.51338	0.80693	0.9991	0.20246	0.23958	0.48582	0.74968	0.81065	0.99999	0.091603	0.10835	0.59925	0.75118	0.91372	0.99985	1.6943	1.9376	0.3357	0.74468	0.052676	0.28998
GNAQ	5	0.025663	0.040583	0.25521	0.49355	0.96763	0.99999	-0.20505	-0.32203	0.10467	0.41283	0.74743	0.99996	-0.28418	-0.43872	0.1176	0.30355	0.66087	0.99997	-0.37671	-0.59369	0.073812	0.26778	0.55272	0.99995	-0.4437	-0.66659	0.0083403	0.050505	0.50503	0.9991	-0.49186	-0.74604	0.035029	0.16154	0.45564	0.99999	-0.42633	-0.6511	0.030442	0.095052	0.51498	0.99985	1.229	1.8378	0.48957	0.77014	0.066088	0.29521
GNAS	5	-0.072017	-0.30231	0.87448	0.94758	0.76242	0.99999	0.049961	0.21172	0.43828	0.76287	0.83233	0.99996	-1.328	-5.432	0	0	5.57e-08	5.47e-05	-1.2591	-5.2653	0	0	1.4e-07	0.00011188	-0.73224	-2.9716	0	0	0.0029624	0.1374	-0.6348	-2.6009	0.0070892	0.050595	0.0092973	0.11433	-0.95795	-3.8775	0	0	0.00010551	0.0046856	-1.28	-4.3837	0	0	1.17e-05	0.0055969
GNE	5	0.03347	0.13425	0.22477	0.45416	0.89321	0.99999	0.012502	0.049954	0.64637	0.87571	0.96016	0.99996	0.098652	0.38954	0.44787	0.69786	0.69688	0.99997	-0.032232	-0.12963	0.97373	0.99277	0.89686	0.99995	-0.087981	-0.33936	0.6347	0.84752	0.73434	0.9991	-0.44696	-1.7261	0.059633	0.2474	0.084321	0.52114	-0.11135	-0.43399	0.63261	0.77477	0.6643	0.99985	-0.1603	-0.54565	0.41326	0.75665	0.58531	0.74323
GNPNAT1	5	0.05212	0.042721	0.16097	0.38105	0.96592	0.99999	0.20747	0.17178	0.025855	0.1896	0.86361	0.99996	-0.064251	-0.051538	0.85113	0.93111	0.9589	0.99997	-0.19528	-0.16123	0.38824	0.66548	0.87191	0.99995	0.10706	0.080804	0.51001	0.76309	0.9356	0.9991	-0.026754	-0.020829	0.84279	0.94	0.98338	0.99999	-0.48202	-0.37049	0.01543	0.05873	0.71102	0.99985	2.301	1.8145	0.14929	0.58785	0.069602	0.30019
GNRHR	5	-0.081432	-0.3272	0.95163	0.97944	0.74351	0.99999	-0.10835	-0.43853	0.48832	0.79336	0.661	0.99996	-0.15217	-0.60658	0.46747	0.71039	0.54413	0.99997	-0.12896	-0.52352	0.60884	0.82673	0.60061	0.99995	0.14313	0.55296	0.39366	0.68455	0.58029	0.9991	0.16217	0.64088	0.59466	0.81647	0.5216	0.99999	-0.091173	-0.35923	0.70559	0.8299	0.71943	0.99985	-0.31387	-1.032	0.14429	0.58194	0.30209	0.50028
GPI	5	0.13016	0.38294	0.029608	0.13707	0.70176	0.99999	0.070881	0.20782	0.3357	0.69099	0.83537	0.99996	-0.64931	-1.7931	0	0	0.072955	0.63157	-0.56528	-1.6383	0.0029191	0.020588	0.10136	0.62684	-0.74804	-1.878	0	0	0.060376	0.78686	-1.3697	-3.4397	0	0	0.00058227	0.016622	-0.63363	-1.714	0.00041701	0.0026042	0.086521	0.47696	-0.81796	-1.7663	0.00041701	0.0097087	0.077342	0.30526
GPR124	5	0.10127	0.51753	0.05171	0.18155	0.60478	0.99999	0.083758	0.42861	0.27189	0.62813	0.66821	0.99996	0.22116	1.1177	0.13011	0.32466	0.26369	0.99997	0.056202	0.28916	0.62093	0.83324	0.77246	0.99995	0.073012	0.35217	0.63428	0.84752	0.72471	0.9991	0.33568	1.672	0.27064	0.57608	0.094521	0.56182	0.041512	0.2064	0.78649	0.87564	0.83648	0.99985	0.073531	0.31686	0.82694	0.97084	0.75135	0.85229
GPR31	5	0.037821	0.14354	0.21018	0.44056	0.88587	0.99999	-0.15866	-0.60134	0.24354	0.60122	0.54761	0.99996	-0.32561	-1.1998	0.069641	0.21734	0.23023	0.99997	-0.15244	-0.58187	0.52502	0.77382	0.56066	0.99995	-0.0076824	-0.026917	0.99583	0.99749	0.97853	0.9991	0.010972	0.039945	0.96664	0.9868	0.96814	0.99999	-0.20011	-0.72957	0.34279	0.53655	0.46565	0.99985	0.78496	2.6205	0.78607	0.97084	0.0087798	0.22451
GPS2	5	0.082179	0.44407	0.084237	0.257	0.65699	0.99999	0.03041	0.16502	0.54087	0.81875	0.86893	0.99996	-0.15716	-0.8431	0.44746	0.69786	0.39917	0.99997	-0.14936	-0.8108	0.53545	0.78245	0.41748	0.99995	-0.0063825	-0.033011	0.98999	0.99455	0.97367	0.9991	-0.083466	-0.44133	0.67056	0.85646	0.65898	0.99999	-0.2003	-1.0611	0.34237	0.53655	0.28866	0.97074	0.19564	0.91299	0.90617	0.97084	0.36125	0.55177
GRB2	5	-0.023578	-0.019268	0.51168	0.72906	0.98463	0.99999	0.18258	0.14965	0.046289	0.27407	0.88104	0.99996	0.24771	0.20035	0.096747	0.27071	0.84121	0.99997	-0.093818	-0.076976	0.7573	0.90238	0.93864	0.99995	-0.17524	-0.1344	0.32152	0.61928	0.89308	0.9991	-0.64249	-0.49528	0.0066722	0.048193	0.6204	0.99999	0.3806	0.30586	0.063803	0.16813	0.75971	0.99985	1.8044	1.3902	0.29441	0.72188	0.16447	0.38316
GRIA1	5	0.14357	0.45154	0.023353	0.12254	0.6516	0.99999	0.034172	0.10745	0.52377	0.81359	0.91443	0.99996	0.1933	0.59962	0.17515	0.39773	0.54876	0.99997	0.13188	0.4184	0.38324	0.65951	0.67566	0.99995	0.41808	1.2542	0.025855	0.11877	0.20978	0.9991	0.65614	2.0272	0.082986	0.32149	0.042644	0.31857	0.16772	0.51366	0.36781	0.55894	0.60749	0.99985	0.08397	0.21943	0.83736	0.97084	0.82632	0.90141
GRIA2	5	0.19586	1.1921	0.0083403	0.066667	0.23321	0.99999	0.11401	0.69558	0.17556	0.53885	0.48669	0.99996	-0.2132	-1.2967	0.27106	0.51669	0.19473	0.99997	-0.31447	-1.9177	0.13636	0.38201	0.055151	0.45263	0.015361	0.092858	0.89741	0.9701	0.92602	0.9991	0.27577	1.6759	0.34696	0.63511	0.093764	0.56071	0.15842	0.96125	0.39033	0.57459	0.33642	0.99985	-0.30333	-1.6073	0.15513	0.6039	0.10799	0.33335
GRIK1	5	-0.038244	-0.033249	0.61426	0.79579	0.97348	0.99999	-0.0043787	-0.0038227	0.76355	0.93897	0.99695	0.99996	-0.32596	-0.2829	0.069641	0.21734	0.77726	0.99997	-0.29541	-0.25781	0.16138	0.42341	0.79655	0.99995	0.11516	0.099135	0.4829	0.74088	0.92103	0.9991	0.27299	0.23689	0.35279	0.63849	0.81274	0.99999	-0.090799	-0.078447	0.70851	0.83203	0.93747	0.99985	1.7939	1.5067	0.29942	0.7248	0.13188	0.35573
GRIK2	5	-0.11357	-0.77831	0.79775	0.90711	0.43638	0.99999	-0.016807	-0.11566	0.86614	0.96788	0.90792	0.99996	0.10614	0.72838	0.41785	0.66845	0.46638	0.99997	-0.19382	-1.3339	0.39241	0.66927	0.18225	0.90296	0.1879	1.2769	0.27898	0.58398	0.20163	0.9991	0.035489	0.2421	0.95746	0.98204	0.80871	0.99999	-0.22853	-1.554	0.27565	0.46979	0.12019	0.57415	-0.16566	-0.99437	0.40242	0.75665	0.32004	0.51507
GRIN1	5	-0.054478	-0.11522	0.73686	0.87519	0.90827	0.99999	-0.08787	-0.18629	0.62344	0.86366	0.85222	0.99996	-0.075074	-0.15854	0.80317	0.90849	0.87403	0.99997	-0.1358	-0.28807	0.58716	0.82083	0.7733	0.99995	0.04062	0.084543	0.77064	0.91214	0.93262	0.9991	0.14943	0.31436	0.63094	0.83636	0.75324	0.99999	-0.35839	-0.74957	0.07256	0.18239	0.45351	0.99985	1.1198	2.2475	0.54796	0.81869	0.02461	0.27158
GRIN2A	5	-0.1338	-0.42864	0.64387	0.81626	0.66819	0.99999	0.011351	0.036639	0.65596	0.88321	0.97077	0.99996	0.0091579	0.029327	0.80025	0.90819	0.9766	0.99997	0.068076	0.22015	0.58215	0.81839	0.82575	0.99995	-0.19444	-0.60002	0.26564	0.57079	0.54849	0.9991	0.011131	0.035204	0.96789	0.98724	0.97192	0.99999	-0.010323	-0.032732	0.98082	0.98782	0.97389	0.99985	0.91115	2.6586	0.70976	0.94033	0.0078458	0.22451
GRIN2B	5	0.067987	0.14628	0.12385	0.33221	0.8837	0.99999	0.011339	0.024461	0.65596	0.88321	0.98049	0.99996	-0.26389	-0.56579	0.15138	0.36083	0.57153	0.99997	-0.38282	-0.82535	0.067973	0.2535	0.40917	0.99995	-0.052877	-0.11136	0.79149	0.9214	0.91133	0.9991	-0.22047	-0.46865	0.32402	0.6146	0.63932	0.99999	-1.0892	-2.2658	0	0	0.023466	0.20918	1.0693	2.1568	0.58507	0.85237	0.031018	0.27517
GRIN2D	5	-0.095164	-0.0703	0.95038	0.97944	0.94395	0.99999	-0.094203	-0.069818	0.58257	0.8389	0.94434	0.99996	-0.19517	-0.14424	0.31943	0.56825	0.88531	0.99997	-0.23411	-0.17351	0.28107	0.57398	0.86225	0.99995	-0.030324	-0.022233	0.90534	0.9701	0.98226	0.9991	-0.14067	-0.10351	0.505	0.75496	0.91756	0.99999	-0.16217	-0.11923	0.45746	0.63306	0.90509	0.99985	1.4721	1.0444	0.40742	0.75665	0.2963	0.4964
GRIN3A	5	-0.012154	-0.067452	0.44412	0.67235	0.94622	0.99999	0.1056	0.58838	0.19516	0.55413	0.55627	0.99996	-0.0034369	-0.019068	0.86239	0.93451	0.98479	0.99997	0.086682	0.48323	0.51585	0.76594	0.62893	0.99995	0.20003	1.0989	0.24562	0.54186	0.27183	0.9991	0.24742	1.3682	0.39408	0.66269	0.17126	0.7662	-0.1916	-1.0539	0.37031	0.56131	0.29193	0.97363	0.070755	0.34655	0.82527	0.97084	0.72893	0.83876
GRIN3B	5	0.16619	0.14315	0.014178	0.091603	0.88617	0.99999	0.079745	0.068851	0.28899	0.64332	0.94511	0.99996	0.35475	0.30566	0.020851	0.094877	0.75986	0.99997	0.19631	0.16966	0.23228	0.532	0.86528	0.99995	0.098831	0.083461	0.53753	0.78087	0.93348	0.9991	0.026738	0.022799	0.98415	0.99452	0.98181	0.99999	0.23692	0.20299	0.22352	0.40545	0.83915	0.99985	2.1471	1.8092	0.20684	0.6729	0.070422	0.30045
GRK4	5	-0.079452	-0.37305	0.93495	0.97818	0.70911	0.99999	-0.23455	-1.1032	0.054212	0.29954	0.26993	0.99996	-0.075924	-0.35215	0.80067	0.90823	0.72473	0.99997	-0.28596	-1.3515	0.17723	0.45165	0.17655	0.88384	-0.080701	-0.35483	0.66847	0.8643	0.72272	0.9991	-0.33009	-1.4778	0.17264	0.4994	0.13946	0.68872	-0.080997	-0.37063	0.7452	0.85095	0.71091	0.99985	-0.1651	-0.6391	0.40325	0.75665	0.52276	0.68821
GRK5	5	-0.029711	-0.047282	0.55338	0.76264	0.96229	0.99999	-0.068936	-0.11041	0.76147	0.93834	0.91208	0.99996	-0.38537	-0.60977	0.030025	0.12266	0.54201	0.99997	-0.363	-0.58104	0.086739	0.2942	0.56122	0.99995	-0.16616	-0.25749	0.34904	0.64116	0.7968	0.9991	-0.38334	-0.59837	0.11259	0.39764	0.5496	0.99999	-0.82062	-1.2648	0	0	0.20594	0.80826	-0.091108	-0.12374	0.56922	0.83742	0.90152	0.95006
GRK6	5	0.085678	0.40717	0.077565	0.24219	0.68389	0.99999	0.060989	0.29135	0.38073	0.72345	0.77078	0.99996	-0.008894	-0.041782	0.88657	0.94491	0.96667	0.99997	-0.035954	-0.17218	0.98666	0.99328	0.86329	0.99995	0.28266	1.2803	0.10801	0.3291	0.20043	0.9991	0.31681	1.475	0.29733	0.59799	0.14022	0.68906	0.09083	0.42268	0.60259	0.75418	0.67253	0.99985	-0.16404	-0.63844	0.40575	0.75665	0.52319	0.68821
GRK7	5	-0.17571	-0.099612	0.35488	0.59056	0.92065	0.99999	-0.089384	-0.050864	0.61259	0.85856	0.95943	0.99996	-0.15293	-0.085692	0.46372	0.70964	0.93171	0.99997	-0.012915	-0.0074	0.89366	0.95846	0.9941	0.99995	0.099992	0.054954	0.53169	0.77568	0.95617	0.9991	-0.081882	-0.045327	0.67681	0.8601	0.96385	0.99999	-0.70817	-0.38675	0	0	0.69894	0.99985	2.476	1.3822	0.090909	0.45455	0.1669	0.38481
GRM6	5	0.12346	0.048582	0.034612	0.15036	0.96125	0.99999	0.055214	0.021812	0.40826	0.73775	0.9826	0.99996	0.1963	0.076919	0.16889	0.39017	0.93869	0.99997	0.27502	0.10915	0.11426	0.34552	0.91308	0.99995	-0.049844	-0.018805	0.81234	0.93564	0.985	0.9991	-0.3432	-0.13054	0.15638	0.47832	0.89614	0.99999	-0.26501	-0.10151	0.19058	0.36299	0.91915	0.99985	2.058	0.77883	0.23019	0.68457	0.43608	0.61804
GSG2	5	-0.14465	-0.15468	0.56297	0.76617	0.87708	0.99999	-0.24632	-0.26323	0.036697	0.23529	0.79237	0.99996	-0.72219	-0.75569	0	0	0.44983	0.99997	-0.78259	-0.83338	0	0	0.40463	0.99995	-1.2882	-1.2594	0	0	0.20789	0.9991	-1.1447	-1.1551	0	0	0.24806	0.93382	-0.89771	-0.92001	0	0	0.35757	0.99985	0.55449	0.53007	0.89783	0.97084	0.59606	0.74955
GSK3A	5	-0.10857	-0.17142	0.8382	0.92755	0.86389	0.99999	-0.21791	-0.34487	0.080484	0.36973	0.73019	0.99996	0.0087729	0.01382	0.80317	0.90849	0.98897	0.99997	0.037503	0.059552	0.69683	0.8846	0.95251	0.99995	-0.2162	-0.33253	0.21935	0.5096	0.73949	0.9991	-0.29482	-0.45757	0.21268	0.52941	0.64726	0.99999	0.090276	0.14152	0.60634	0.75729	0.88746	0.99985	1.5707	2.3861	0.37865	0.75665	0.017027	0.26686
GSK3B	5	-0.25233	-0.1752	0.072977	0.23087	0.86092	0.99999	-0.23104	-0.16114	0.06005	0.30968	0.87199	0.99996	-0.13786	-0.095936	0.52669	0.75431	0.92357	0.99997	-0.12925	-0.090172	0.60842	0.82663	0.92815	0.99995	0.01449	0.010023	0.90242	0.9701	0.992	0.9991	0.039449	0.027378	0.94621	0.97802	0.97816	0.99999	0.057755	0.040059	0.72477	0.84083	0.96805	0.99985	1.8727	1.2686	0.27023	0.69903	0.20458	0.41229
GSR	5	0.0032072	0.014358	0.3578	0.5916	0.98854	0.99999	0.068919	0.30978	0.34487	0.69843	0.75673	0.99996	-0.152	-0.66943	0.46956	0.71239	0.50322	0.99997	-0.13766	-0.6199	0.58173	0.81839	0.53532	0.99995	0.15337	0.6598	0.36697	0.65797	0.50938	0.9991	-0.53512	-2.2914	0.022936	0.12035	0.021939	0.20794	-0.27763	-1.2029	0.17014	0.33691	0.229	0.85402	-0.33346	-1.2301	0.12302	0.54128	0.21865	0.42586
GTF2H1	5	0.41719	1.7491	0	0	0.080281	0.99999	0.10918	0.45711	0.18807	0.54458	0.64759	0.99996	-0.21278	-0.87085	0.27106	0.51669	0.38384	0.99997	-0.45177	-1.8813	0.027106	0.13292	0.059925	0.47583	-0.77357	-3.0119	0	0	0.0025961	0.13527	-1.1604	-4.5209	0	0	6.16e-06	0.00059076	-0.39198	-1.5724	0.051293	0.14319	0.11586	0.56357	-0.26165	-0.89682	0.20892	0.6729	0.36982	0.56057
GTF2H2	5	0.22673	0.34724	0.0020851	0.021459	0.72841	0.99999	0.38987	0.603	0.00041701	0.011364	0.54651	0.99996	0.094372	0.13836	0.4633	0.70945	0.88996	0.99997	-0.018584	-0.028607	0.91868	0.97264	0.97718	0.99995	0.033637	0.045246	0.80817	0.93218	0.96391	0.9991	-0.11991	-0.16618	0.56547	0.79859	0.86801	0.99999	0.55292	0.81846	0.010008	0.041522	0.4131	0.99985	1.3071	1.731	0.46414	0.77014	0.083449	0.30684
GTF2H3	5	0.36064	0.53101	0	0	0.59541	0.99999	0.32554	0.47837	0.001251	0.022059	0.63239	0.99996	-0.63085	-0.906	0	0	0.36494	0.99997	-0.43725	-0.63941	0.032944	0.1549	0.52255	0.99995	-0.63901	-0.87982	0	0	0.37896	0.9991	-0.68228	-0.96098	0.0045872	0.036913	0.33656	0.99999	-0.77074	-1.0875	0	0	0.2768	0.94836	0.88208	1.1818	0.73144	0.95078	0.23727	0.44339
GTF2H4	5	0.23218	0.45917	0.0016681	0.018018	0.64612	0.99999	0.29586	0.58766	0.0025021	0.035503	0.55676	0.99996	-0.64636	-1.2597	0	0	0.20777	0.99997	-0.48063	-0.95183	0.020434	0.1129	0.34118	0.99995	-0.72567	-1.3615	0	0	0.17336	0.9991	-0.77519	-1.4783	0.00083403	0.008547	0.13933	0.68872	-0.43727	-0.84509	0.025021	0.081855	0.39806	0.99985	0.92168	1.6581	0.701	0.93857	0.097305	0.31855
GTF2H5	5	0.232	0.6667	0.0020851	0.021459	0.50497	0.99999	0.29788	0.86107	0.0025021	0.035503	0.3892	0.99996	-0.19165	-0.52289	0.33028	0.58126	0.60105	0.99997	-0.59901	-1.6845	0.001251	0.0096463	0.092082	0.59199	0.22169	0.57762	0.20475	0.49596	0.56352	0.9991	0.35159	0.95661	0.25438	0.56429	0.33876	0.99999	0.05684	0.15426	0.72894	0.84282	0.87741	0.99985	-0.24669	-0.54203	0.23186	0.68457	0.58779	0.74454
GTF2I	5	-0.20195	-1.0077	0.22102	0.45299	0.31362	0.99999	-0.18236	-0.91509	0.16597	0.53059	0.36014	0.99996	0.12266	0.61356	0.36739	0.62025	0.5395	0.99997	0.097184	0.48879	0.48332	0.74343	0.62499	0.99995	0.072802	0.35672	0.63511	0.84752	0.7213	0.9991	-0.082936	-0.40987	0.67389	0.85729	0.6819	0.99999	-0.30554	-1.5056	0.13261	0.28342	0.13218	0.61483	0.052436	0.22841	0.80567	0.97084	0.81932	0.89658
GTF3C2	5	0.028717	0.021751	0.24187	0.47737	0.98265	0.99999	0.032143	0.024412	0.5342	0.81755	0.98052	0.99996	-0.33859	-0.25615	0.059216	0.19695	0.79784	0.99997	-0.49303	-0.37418	0.017932	0.10238	0.70827	0.99995	-0.29625	-0.22211	0.078816	0.26847	0.82423	0.9991	-0.39039	-0.29357	0.10634	0.38117	0.76908	0.99999	-0.57206	-0.4285	0.0054212	0.028446	0.66829	0.99985	1.4835	1.0787	0.40325	0.75665	0.28071	0.48357
GTF3C4	5	0.35631	0.22914	0	0	0.81876	0.99999	0.20277	0.12983	0.029191	0.20468	0.8967	0.99996	-0.57907	-0.34918	0.00041701	0.0032573	0.72696	0.99997	-0.73702	-0.46064	0	0	0.64505	0.99995	-0.59937	-0.34626	0	0	0.72915	0.9991	-0.71623	-0.4185	0.0016681	0.01487	0.67558	0.99999	-1.3659	-0.77812	0	0	0.4365	0.99985	2.0494	1.2268	0.23103	0.68457	0.2199	0.42631
GUCY2C	5	0.081203	0.31224	0.087573	0.26349	0.75486	0.99999	0.023367	0.089401	0.58173	0.8389	0.92876	0.99996	0.077662	0.29066	0.51668	0.74549	0.77131	0.99997	-0.11779	-0.45345	0.6593	0.85738	0.65022	0.99995	0.21601	0.77162	0.21435	0.50888	0.44034	0.9991	-0.01942	-0.07057	0.87114	0.94955	0.94374	0.99999	-0.088448	-0.32395	0.7181	0.83673	0.74598	0.99985	0.074432	0.2344	0.82861	0.97084	0.81467	0.89424
GUCY2D	5	0.1366	0.15007	0.025855	0.12627	0.88071	0.99999	0.05596	0.061278	0.40367	0.73601	0.95114	0.99996	0.29422	0.32082	0.048374	0.16885	0.74835	0.99997	0.17958	0.19774	0.26772	0.56266	0.84325	0.99995	0.013143	0.014116	0.90659	0.9701	0.98874	0.9991	0.0016784	0.0018122	0.93703	0.97611	0.99855	0.99999	0.21442	0.23245	0.26272	0.45324	0.81619	0.99985	1.244	1.2782	0.48582	0.77014	0.20119	0.40969
GUCY2F	5	0.08593	0.034974	0.076731	0.24021	0.9721	0.99999	-0.094866	-0.038615	0.57923	0.8389	0.9692	0.99996	0.10101	0.040503	0.43703	0.68676	0.96769	0.99997	-0.12968	-0.053146	0.60801	0.82663	0.95762	0.99995	0.18549	0.071092	0.28232	0.58398	0.94332	0.9991	0.25299	0.099685	0.38449	0.65904	0.92059	0.99999	0.052854	0.02085	0.74354	0.85095	0.98336	0.99985	2.8337	1.1353	0.020851	0.17668	0.25625	0.46168
GUK1	5	0.45051	1.3171	0	0	0.18779	0.99999	0.40315	1.1777	0	0	0.23892	0.99996	-1.1391	-2.9795	0	0	0.0028875	0.083028	-1.242	-3.4224	0	0	0.00062072	0.022216	-1.3624	-3.2938	0	0	0.00098848	0.081737	-2.0503	-4.9177	0	0	8.76e-07	0.00012981	-1.0661	-2.739	0	0	0.0061634	0.088502	-0.8753	-1.8744	0	0	0.06088	0.29362
H1F0	5	-0.10901	-0.72717	0.8357	0.92649	0.46712	0.99999	0.0035561	0.023854	0.70809	0.913	0.98097	0.99996	-0.040027	-0.26739	0.95788	0.97703	0.78917	0.99997	-0.19263	-1.2921	0.39533	0.67091	0.19633	0.94347	-0.089823	-0.59327	0.62927	0.8465	0.553	0.9991	-0.33802	-2.2354	0.1618	0.48379	0.02539	0.22976	-0.39053	-2.5767	0.05171	0.14352	0.0099744	0.12203	-0.020663	-0.12076	0.70726	0.93857	0.90388	0.9515
H1FX	5	0.0051798	0.030077	0.34404	0.58017	0.97601	0.99999	-0.0072701	-0.042433	0.78691	0.94422	0.96615	0.99996	-0.4438	-2.5701	0.010008	0.052288	0.010166	0.1861	-0.3129	-1.8253	0.13803	0.38222	0.06795	0.50447	0.025746	0.14795	0.84404	0.94756	0.88238	0.9991	-0.051128	-0.29525	0.77064	0.90588	0.76781	0.99999	-0.42693	-2.4465	0.030025	0.094612	0.014426	0.1542	-0.32677	-1.6276	0.13136	0.55732	0.1036	0.3269
H2AFX	5	-0.039189	-0.2113	0.62052	0.8014	0.83265	0.99999	-0.040828	-0.22179	0.96789	0.99369	0.82448	0.99996	-0.092708	-0.49709	0.71977	0.87191	0.61913	0.99997	-0.22092	-1.2008	0.31109	0.59537	0.22981	0.99995	-0.26432	-1.3208	0.12302	0.36152	0.18657	0.9991	-0.28819	-1.4974	0.21977	0.53503	0.1343	0.67587	0.3506	1.8797	0.082569	0.1986	0.060146	0.38564	0.098906	0.44571	0.85071	0.97084	0.65581	0.79066
H2AFZ	5	-0.12944	-0.023503	0.68057	0.84175	0.98125	0.99999	-0.28165	-0.050956	0.0087573	0.085714	0.95936	0.99996	-0.51492	-0.087729	0.0020851	0.013928	0.93009	0.99997	-0.40413	-0.073759	0.050042	0.20797	0.9412	0.99995	0.028162	0.0045023	0.83278	0.94421	0.99641	0.9991	-0.14343	-0.023985	0.49708	0.74969	0.98086	0.99999	-0.41726	-0.069893	0.032527	0.098609	0.94428	0.99985	2.8067	0.50345	0.025021	0.20067	0.61465	0.76218
H3F3A	5	-0.13731	-0.61883	0.61218	0.79579	0.53603	0.99999	-0.10416	-0.47122	0.52085	0.81359	0.63748	0.99996	-0.54834	-2.4367	0.00083403	0.0062112	0.014822	0.22639	-0.58137	-2.6241	0.0020851	0.015244	0.008689	0.13105	-0.60337	-2.6069	0	0	0.0091376	0.26455	-0.5251	-2.302	0.024604	0.12688	0.021337	0.20304	-0.58238	-2.5585	0.0041701	0.022573	0.010512	0.12796	-0.43692	-1.67	0.04754	0.30563	0.094915	0.31566
H3F3B	5	0.041783	0.019776	0.19558	0.42598	0.98422	0.99999	0.0097281	0.0046182	0.66389	0.88939	0.99632	0.99996	-0.10123	-0.047766	0.67389	0.84676	0.9619	0.99997	-0.092362	-0.043869	0.75938	0.90238	0.96501	0.99995	0.087463	0.040536	0.57798	0.81148	0.96767	0.9991	-0.080196	-0.037501	0.68265	0.86385	0.97009	0.99999	-0.32976	-0.1538	0.1005	0.23195	0.87777	0.99985	2.5276	1.1824	0.072143	0.39498	0.23705	0.44339
H3F3C	5	0.063798	0.046388	0.13386	0.34553	0.963	0.99999	0.098971	0.071877	0.21685	0.57018	0.9427	0.99996	0.25144	0.1816	0.09216	0.26216	0.85589	0.99997	0.11802	0.086063	0.42244	0.69168	0.93142	0.99995	0.073168	0.051618	0.63428	0.84752	0.95883	0.9991	0.068	0.048552	0.85238	0.94218	0.96128	0.99999	0.27394	0.19688	0.16264	0.32663	0.84392	0.99985	2.3037	1.6417	0.14846	0.58717	0.10066	0.32401
HAT1	5	-0.10242	-0.14846	0.89408	0.96275	0.88198	0.99999	-0.13368	-0.19404	0.35029	0.69843	0.84614	0.99996	-0.2373	-0.3412	0.21184	0.44837	0.73295	0.99997	-0.32291	-0.4692	0.12886	0.3705	0.63892	0.99995	-0.17721	-0.25003	0.31776	0.61817	0.80256	0.9991	-0.038251	-0.054646	0.80942	0.92561	0.95642	0.99999	-0.25791	-0.36748	0.20601	0.38414	0.71326	0.99985	-0.37033	-0.45732	0.085488	0.43158	0.64744	0.78677
HAUS7	5	-0.082469	-0.053012	0.96247	0.98548	0.95772	0.99999	-0.13874	-0.088963	0.32319	0.67923	0.92911	0.99996	-0.24743	-0.15605	0.18599	0.41604	0.87599	0.99997	-0.41508	-0.26639	0.043369	0.18807	0.78994	0.99995	-0.81168	-0.49889	0	0	0.61786	0.9991	-0.84758	-0.52222	0.00041701	0.0049751	0.60152	0.99999	-0.46341	-0.2877	0.017098	0.061194	0.77358	0.99985	2.1479	1.3362	0.20642	0.6729	0.18148	0.39591
HCAR2	5	-0.069837	-0.089545	0.85571	0.93913	0.92865	0.99999	-0.11447	-0.14721	0.45538	0.7701	0.88297	1	-0.030837	-0.039504	0.99833	0.99875	0.96849	0.99997	-0.10107	-0.13008	0.73228	0.89738	0.8965	0.99995	0.17353	0.21953	0.31193	0.61261	0.82623	0.9991	0.072685	0.0926	0.84237	0.94	0.92622	0.99999	0.077122	0.098395	0.65596	0.79175	0.92162	0.99985	1.5833	1.9573	0.37406	0.75665	0.050314	0.28998
HCAR3	5	-0.077213	-0.028715	0.91952	0.97357	0.97709	0.99999	-0.091681	-0.034221	0.59842	0.84611	0.9727	0.99996	-0.2305	-0.085244	0.22852	0.47004	0.93207	0.99997	-0.2493	-0.093108	0.24812	0.54479	0.92582	0.99995	0.22172	0.080485	0.20475	0.49596	0.93585	0.9991	0.15518	0.057149	0.61343	0.82594	0.95443	0.99999	0.044358	0.016356	0.77648	0.87172	0.98695	0.99985	2.5562	0.94029	0.062552	0.36675	0.34707	0.53765
HCFC1	5	-0.003726	-0.0058907	0.39825	0.63329	0.9953	0.99999	0.096477	0.1524	0.22602	0.57889	0.87888	0.99996	-0.38114	-0.59749	0.032527	0.12871	0.55018	0.99997	-0.60166	-0.94773	0.00083403	0.0064516	0.34327	0.99995	-0.50626	-0.78692	0.0020851	0.014881	0.43133	0.9991	-0.36184	-0.56493	0.13136	0.43508	0.57212	0.99999	-0.55284	-0.86071	0.0062552	0.030738	0.3894	0.99985	-0.32274	-0.45007	0.13428	0.56195	0.65266	0.78925
HCK	5	-0.028571	-0.089475	0.54921	0.76264	0.9287	0.99999	0.04359	0.13711	0.46872	0.77785	0.89094	0.99996	-0.34049	-1.0514	0.056714	0.18994	0.2931	0.99997	-0.35525	-1.116	0.095913	0.31123	0.26444	0.99995	-0.13088	-0.3898	0.46455	0.72763	0.69668	0.9991	0.020963	0.064294	0.99708	0.99875	0.94874	0.99999	-0.28507	-0.87169	0.1593	0.32428	0.38338	0.99985	0.49973	1.3989	0.91952	0.97137	0.16186	0.37996
HDAC1	5	-0.091186	-0.082543	0.9804	0.99198	0.93422	0.99999	-0.010686	-0.0097092	0.82027	0.9558	0.99225	0.99996	-0.14925	-0.13477	0.47832	0.7184	0.89279	0.99997	-0.019858	-0.018057	0.92244	0.97316	0.98559	0.99995	-0.12194	-0.10771	0.4975	0.75284	0.91423	0.9991	-0.14685	-0.13137	0.49041	0.74969	0.89548	0.99999	-0.1227	-0.11008	0.58507	0.74076	0.91234	0.99985	2.0039	1.7729	0.24145	0.68457	0.07624	0.30471
HDAC10	5	-0.042632	-0.22281	0.64387	0.81626	0.82368	0.99999	-0.027422	-0.14414	0.93661	0.98821	0.88539	0.99996	-0.2205	-1.1358	0.25021	0.49464	0.25605	0.99997	-0.27886	-1.4666	0.19391	0.47988	0.14249	0.7928	-0.083471	-0.41443	0.65847	0.86096	0.67856	0.9991	-0.16515	-0.83552	0.44454	0.71304	0.40343	0.99999	-0.72483	-3.6052	0	0	0.0003119	0.0099693	-0.14867	-0.64176	0.43369	0.76144	0.52103	0.68687
HDAC11	5	0.046294	0.25721	0.18098	0.40982	0.79702	0.99999	0.078766	0.43969	0.29316	0.64495	0.66016	0.99996	-0.09564	-0.52268	0.70642	0.86827	0.6012	0.99997	-0.02631	-0.1473	0.94746	0.98147	0.8829	0.99995	0.14606	0.76732	0.3849	0.67347	0.44289	0.9991	-0.02053	-0.11001	0.86739	0.94761	0.9124	0.99999	-0.073654	-0.39774	0.77273	0.86954	0.69082	0.99985	-0.25893	-1.1826	0.21143	0.67374	0.23697	0.44339
HDAC2	5	0.13033	0.038648	0.029191	0.13566	0.96917	0.99999	0.058406	0.01727	0.39324	0.73157	0.98622	0.99996	0.56681	0.16694	0.00041701	0.0032573	0.86742	0.99997	0.60449	0.18291	0.00041701	0.0033898	0.85487	0.99995	0.040429	0.011246	0.77148	0.91268	0.99103	0.9991	0.19016	0.054187	0.51168	0.75631	0.95679	0.99999	0.37667	0.10898	0.065888	0.17155	0.91322	0.99985	3.0067	0.88292	0.0087573	0.097222	0.37728	0.56615
HDAC3	5	0.46789	1.551	0	0	0.12089	0.99999	0.54582	1.8189	0	0	0.06893	0.99996	-0.81956	-2.6047	0	0	0.0091961	0.17502	-0.75976	-2.4923	0	0	0.012691	0.17193	-0.55141	-1.6902	0.001251	0.010067	0.090997	0.9453	-1.1487	-3.5087	0	0	0.00045025	0.013329	-0.44461	-1.4085	0.022519	0.075104	0.15897	0.68073	-0.73148	-1.9082	0.0016681	0.030075	0.05637	0.28998
HDAC4	5	0.0037098	0.00076757	0.35655	0.59088	0.99939	0.99999	-0.023149	-0.0048118	0.91034	0.98113	0.99616	0.99996	-0.10011	-0.020583	0.67765	0.84864	0.98358	0.99997	-0.14918	-0.031042	0.53586	0.78258	0.97524	0.99995	-0.27205	-0.053477	0.11009	0.33333	0.95735	0.9991	-0.27261	-0.054846	0.24312	0.55419	0.95626	0.99999	-0.25877	-0.052395	0.2035	0.38006	0.95821	0.99985	2.8623	0.58743	0.018349	0.15942	0.55691	0.71954
HDAC5	5	-0.054432	-0.057948	0.73645	0.87512	0.95379	0.99999	-0.13083	-0.13956	0.36322	0.70986	0.88901	0.99996	-0.10035	-0.10656	0.67515	0.84676	0.91513	0.99997	-0.22938	-0.24484	0.29358	0.58569	0.80658	0.99995	-0.21689	-0.22528	0.2181	0.5096	0.82176	0.9991	-0.25547	-0.2684	0.2648	0.57284	0.78839	0.99999	-0.19092	-0.20135	0.37239	0.56164	0.84043	0.99985	1.9582	2.0435	0.24979	0.68457	0.040999	0.27517
HDAC6	5	-0.22544	-0.98231	0.14178	0.35714	0.32595	0.99999	-0.143	-0.62865	0.30442	0.65825	0.52958	0.99996	-0.17672	-0.76087	0.37823	0.6303	0.44673	0.99997	-0.3577	-1.5754	0.092994	0.30716	0.11517	0.69394	-0.16322	-0.67731	0.35905	0.65129	0.49821	0.9991	-0.25149	-1.0576	0.27023	0.57608	0.29024	0.99999	0.043783	0.18728	0.77815	0.87237	0.85144	0.99985	-0.48117	-1.7068	0.028357	0.22006	0.087863	0.31129
HDAC7	5	-0.16036	-0.7729	0.44954	0.67564	0.43958	0.99999	-0.22651	-1.0985	0.065888	0.32848	0.27196	0.99996	-0.33044	-1.5803	0.064637	0.20557	0.11405	0.81395	-0.51242	-2.4842	0.011676	0.072351	0.012985	0.17396	-0.52561	-2.4332	0.001251	0.010067	0.014967	0.34427	-0.47901	-2.2471	0.04045	0.18097	0.024633	0.22602	-0.59086	-2.7663	0.0033361	0.018692	0.0056695	0.082396	-0.6399	-2.5456	0.0037531	0.049724	0.010909	0.23277
HDAC8	5	0.12174	0.021479	0.037114	0.15652	0.98286	0.99999	0.13535	0.023956	0.11426	0.43651	0.98089	0.99996	0.2509	0.043721	0.09216	0.26216	0.96513	0.99997	0.22351	0.039961	0.18766	0.46973	0.96812	0.99995	0.31508	0.052577	0.075063	0.26012	0.95807	0.9991	0.28773	0.049145	0.33153	0.6182	0.9608	0.99999	-0.030451	-0.0051672	0.92911	0.95787	0.99588	0.99985	3.3091	0.58394	0.00041701	0.0097087	0.55926	0.72202
HDAC9	5	-0.00024687	-0.0013089	0.37823	0.61701	0.99896	0.99999	-0.0020458	-0.01091	0.74729	0.93382	0.99129	0.99996	-0.16061	-0.83881	0.43786	0.68717	0.40158	0.99997	-0.08206	-0.43895	0.80734	0.92027	0.6607	0.99995	0.022316	0.11079	0.86239	0.95168	0.91179	0.9991	-0.18432	-0.93719	0.39324	0.66269	0.34866	0.99999	-0.33545	-1.711	0.093411	0.21875	0.087076	0.47892	-0.071935	-0.31132	0.61301	0.8724	0.75556	0.85585
HDGF	5	-0.23718	-0.37215	0.10384	0.29869	0.70978	0.99999	-0.11247	-0.17836	0.46497	0.777	0.85844	0.99996	-0.19608	-0.3057	0.31651	0.56557	0.75983	0.99997	-0.12955	-0.20636	0.60842	0.82663	0.83651	0.99995	-0.09426	-0.14295	0.61051	0.83324	0.88633	0.9991	-0.071995	-0.11077	0.70767	0.87429	0.9118	0.99999	-0.42855	-0.65339	0.028774	0.091149	0.5135	0.99985	0.21059	0.28306	0.91159	0.97084	0.77713	0.87123
HDGFL1	5	-0.0011497	-0.0062346	0.38407	0.62197	0.99503	0.99999	0.046633	0.2543	0.45204	0.76841	0.79927	0.99996	0.23797	1.2944	0.10592	0.28604	0.19554	0.99997	0.26284	1.4344	0.12969	0.37246	0.15146	0.81255	0.15883	0.84979	0.34946	0.64116	0.39544	0.9991	0.22238	1.2021	0.44162	0.70884	0.22933	0.89419	-0.077982	-0.41954	0.75771	0.86032	0.67482	0.99985	0.38273	1.8393	0.98874	0.99538	0.065865	0.29521
HDGFRP3	5	-0.11562	-0.43413	0.77982	0.89817	0.6642	0.99999	-0.26428	-1.0028	0.020434	0.16443	0.31594	0.99996	0.49471	1.8793	0.00083403	0.0062112	0.060199	0.56918	0.30652	1.1758	0.08382	0.28551	0.23968	0.99995	0.3145	1.1511	0.075063	0.26012	0.2497	0.9991	0.39863	1.4889	0.21935	0.53503	0.13652	0.6849	-0.037732	-0.13936	0.89867	0.93982	0.88916	0.99985	0.1728	0.5461	0.89575	0.97084	0.585	0.74323
HEATR1	5	-0.25998	-0.74664	0.056297	0.19231	0.45528	0.99999	-0.016587	-0.048405	0.86447	0.96788	0.96139	0.99996	-0.34614	-0.94243	0.050042	0.17217	0.34597	0.99997	-0.63764	-1.8229	0.00041701	0.0033898	0.068318	0.50564	-0.20432	-0.51935	0.2452	0.54186	0.60352	0.9991	-1.0603	-2.655	0	0	0.0079305	0.1028	-0.96646	-2.4503	0	0	0.014273	0.15348	-0.98285	-2.1036	0	0	0.03541	0.27517
HELLS	5	-0.03427	-0.067949	0.58382	0.77778	0.94583	0.99999	-0.0092722	-0.018365	0.80984	0.9558	0.98535	0.99996	-0.17792	-0.34665	0.37281	0.62474	0.72885	0.99997	-0.26499	-0.52539	0.22185	0.51902	0.59931	0.99995	-0.21963	-0.41069	0.20976	0.50149	0.6813	0.9991	-0.36174	-0.6886	0.13136	0.43508	0.49108	0.99999	-0.31742	-0.60956	0.11468	0.25629	0.54215	0.99985	0.73505	1.3196	0.81276	0.97084	0.18696	0.40075
HGF	5	-0.10544	-0.3358	0.86822	0.94593	0.73702	0.99999	-0.001156	-0.0037103	0.73978	0.92831	0.99704	0.99996	-0.34961	-1.0609	0.047957	0.16788	0.28875	0.99997	-0.30089	-0.96578	0.15346	0.4098	0.33415	0.99995	0.4044	1.1772	0.02794	0.12547	0.2391	0.9991	0.25882	0.78642	0.37531	0.65646	0.43162	0.99999	-0.16877	-0.50593	0.43078	0.61306	0.61291	0.99985	-0.28806	-0.67472	0.17306	0.63846	0.49985	0.66716
HIF1A	5	-0.14471	-0.75078	0.56255	0.76604	0.45279	0.99999	0.083802	0.43797	0.27189	0.62813	0.66141	0.99996	-0.31066	-1.5998	0.088407	0.25542	0.10965	0.78725	-0.29193	-1.5243	0.16722	0.43305	0.12743	0.73992	-0.02483	-0.12418	0.92869	0.97291	0.90117	0.9991	-0.11858	-0.60392	0.57006	0.80082	0.5459	0.99999	-0.2056	-1.0496	0.32944	0.52422	0.29389	0.97646	-0.27418	-1.1937	0.19183	0.65997	0.2326	0.43954
HIF1AN	5	-0.095856	-0.62609	0.94621	0.97944	0.53126	0.99999	-0.17348	-1.1395	0.19183	0.5509	0.2545	0.99996	-0.39831	-2.5951	0.024187	0.10526	0.0094559	0.17715	-0.27472	-1.805	0.20267	0.49541	0.071074	0.51503	0.088459	0.57135	0.57423	0.80857	0.56776	0.9991	0.059988	0.39001	0.87907	0.95516	0.69653	0.99999	-0.084879	-0.55051	0.73186	0.84464	0.58197	0.99985	-0.025209	-0.14316	0.69933	0.93792	0.88616	0.94236
HINFP	5	-0.060831	-0.20923	0.78482	0.89943	0.83427	0.99999	0.0013359	0.0046442	0.72143	0.92026	0.99629	0.99996	-0.62106	-2.1053	0	0	0.035267	0.40012	-0.97664	-3.3554	0	0	0.0007926	0.024059	-0.31193	-1.0381	0.061301	0.22755	0.29921	0.9991	-0.54895	-1.8339	0.018766	0.1074	0.06667	0.44909	-1.1273	-3.686	0	0	0.0002278	0.0081532	-1.233	-3.4425	0	0	0.00057646	0.082688
HIPK1	5	-0.047319	-0.20198	0.67973	0.84175	0.83993	0.99999	0.034115	0.14612	0.52419	0.81359	0.88383	0.99996	-0.22183	-0.9448	0.24604	0.49044	0.34476	0.99997	-0.25579	-1.0954	0.23686	0.53686	0.27336	0.99995	-0.156	-0.65343	0.38324	0.67277	0.51348	0.9991	-0.1973	-0.83391	0.36906	0.64978	0.40433	0.99999	-0.1379	-0.5841	0.53044	0.69699	0.55915	0.99985	0.19577	0.74651	0.90617	0.97084	0.45536	0.63302
HIPK3	5	0.15346	0.25691	0.016681	0.095694	0.79725	0.99999	0.083282	0.13881	0.27314	0.62981	0.8896	0.99996	-0.24143	-0.39266	0.19892	0.42973	0.69457	0.99997	-0.14022	-0.23429	0.57173	0.81317	0.81476	0.99995	0.065593	0.10407	0.66555	0.86364	0.91711	0.9991	0.015494	0.024976	0.98165	0.9941	0.98007	0.99999	-0.082344	-0.13326	0.7402	0.84969	0.89399	0.99985	1.3318	2.0724	0.45163	0.7616	0.03823	0.27517
HIPK4	5	0.13027	0.66288	0.029608	0.13707	0.50741	0.99999	0.15148	0.77515	0.08799	0.38574	0.43825	0.99996	-0.1705	-0.856	0.3995	0.64993	0.392	0.99997	-0.24028	-1.2276	0.26647	0.5619	0.21958	0.99995	-0.10684	-0.51699	0.5563	0.79594	0.60517	0.9991	-0.015184	-0.075214	0.88449	0.95713	0.94004	0.99999	-0.38754	-1.9052	0.054629	0.14954	0.056754	0.37185	-0.14417	-0.60896	0.44495	0.76144	0.54255	0.70556
HIRA	5	0.06934	0.34304	0.1201	0.32469	0.73157	0.99999	0.21749	1.0809	0.023353	0.18006	0.27973	0.99996	-0.71515	-3.4614	0	0	0.00053728	0.031424	-0.88537	-4.3598	0	0	1.3e-05	0.0016429	-0.74152	-3.4412	0	0	0.0005792	0.053866	-1.0335	-4.845	0	0	1.27e-06	0.00015979	-0.51754	-2.4879	0.0083403	0.036101	0.012851	0.14509	-0.5324	-2.182	0.014178	0.13178	0.029113	0.27517
HIST1H1C	5	0.039773	0.057013	0.20309	0.43289	0.95453	0.99999	0.16291	0.23428	0.070058	0.34077	0.81477	0.99996	-0.064279	-0.091788	0.85113	0.93111	0.92687	0.99997	-0.085263	-0.12265	0.79274	0.91394	0.90238	0.99995	-0.014342	-0.020359	0.97581	0.99069	0.98376	0.9991	-0.18501	-0.26251	0.39199	0.66269	0.79293	0.99999	-0.056941	-0.080733	0.82861	0.90236	0.93565	0.99985	0.33258	0.42269	0.98249	0.99242	0.67252	0.80314
HIST1H2BD	5	-0.051643	-0.13748	0.71184	0.85952	0.89065	0.99999	0.0026478	0.0070852	0.71268	0.91488	0.99435	0.99996	0.0038683	0.01025	0.83111	0.9244	0.99182	0.99997	0.17259	0.46326	0.28065	0.57398	0.64318	0.99995	0.11773	0.30115	0.47706	0.73854	0.7633	0.9991	0.21942	0.57601	0.44871	0.71543	0.56461	0.99999	-0.31144	-0.80904	0.12427	0.27264	0.41849	0.99985	0.82239	1.9937	0.76856	0.96644	0.046186	0.28162
HIST1H3B	5	0.26649	0.063344	0.00041701	0.0055556	0.94949	0.99999	0.38185	0.091354	0.00041701	0.011364	0.92721	0.99996	0.52789	0.12387	0.00041701	0.0032573	0.90142	0.99997	0.35342	0.085364	0.052544	0.21502	0.93197	0.99995	0.42607	0.095202	0.02377	0.1122	0.92415	0.9991	1.1563	0.27173	0	0	0.78583	0.99999	-0.077774	-0.017476	0.75813	0.86039	0.98606	0.99985	2.9	0.6719	0.015013	0.13585	0.50165	0.66868
HJURP	5	0.33452	0.80043	0	0	0.42346	0.99999	0.40267	0.96564	0	0	0.33422	0.99996	-1.1455	-2.5458	0	0	0.010903	0.19512	-1.2119	-2.7995	0	0	0.0051177	0.087038	-1.4078	-2.8471	0	0	0.0044116	0.17063	-1.9459	-3.9453	0	0	7.97e-05	0.0037928	-1.0379	-2.269	0	0	0.023269	0.20918	-1.0765	-1.9112	0	0	0.055976	0.28998
HK1	5	-0.077825	-0.43873	0.92327	0.97361	0.66086	0.99999	-0.11617	-0.65727	0.44579	0.76841	0.51101	0.99996	-0.11863	-0.66345	0.59925	0.80312	0.50704	0.99997	-0.08744	-0.49629	0.78357	0.91226	0.61969	0.99995	-0.075173	-0.40464	0.69516	0.87783	0.68574	0.9991	-0.19285	-1.0576	0.37865	0.65845	0.29022	0.99999	-0.30187	-1.6613	0.13761	0.29178	0.096655	0.50277	-0.37088	-1.7436	0.084654	0.42918	0.081225	0.30684
HK2	5	-0.0092213	-0.048077	0.42952	0.66154	0.96166	0.99999	0.023026	0.1207	0.58257	0.8389	0.90393	0.99996	-0.65537	-3.347	0	0	0.00081683	0.03937	-0.84575	-4.3994	0	0	1.09e-05	0.001531	-0.50431	-2.4552	0.0020851	0.014881	0.014081	0.34427	-0.45354	-2.2817	0.052961	0.22281	0.022507	0.21165	-0.51466	-2.6009	0.0083403	0.036101	0.0092993	0.11614	-0.62987	-2.6358	0.0045872	0.059459	0.0083949	0.22451
HK3	5	-0.074733	-0.4152	0.89825	0.96333	0.67799	0.99999	-0.081822	-0.45679	0.66847	0.89012	0.64782	0.99996	-0.31218	-1.7112	0.086322	0.25244	0.087037	0.68953	-0.5291	-2.9463	0.0091743	0.059299	0.0032165	0.061215	-0.15123	-0.79925	0.39908	0.68799	0.42414	0.9991	-0.10161	-0.55039	0.62219	0.83027	0.58205	0.99999	-0.25611	-1.3887	0.21184	0.39228	0.16493	0.69876	-0.37746	-1.7268	0.082986	0.42521	0.084196	0.30684
HKDC1	5	0.030355	0.081971	0.23603	0.46932	0.93467	0.99999	-0.11774	-0.3157	0.43369	0.7593	0.75223	0.99996	-0.14005	-0.36985	0.51585	0.74473	0.7115	0.99997	-0.43909	-1.1773	0.03211	0.15187	0.23907	0.99995	-0.052906	-0.13613	0.79149	0.9214	0.89172	0.9991	-0.019973	-0.052168	0.86947	0.94859	0.95839	0.99999	-0.77042	-1.9793	0	0	0.047777	0.33635	0.76754	1.8597	0.79775	0.97084	0.062933	0.29521
HLCS	5	-0.10741	-0.44213	0.84946	0.93398	0.6584	0.99999	-0.05309	-0.21993	0.87323	0.96901	0.82593	0.99996	-0.51774	-2.111	0.0016681	0.011494	0.034773	0.39897	-0.49786	-2.0591	0.017098	0.1	0.039484	0.35557	-0.67476	-2.6325	0	0	0.0084754	0.25605	-0.78876	-3.1297	0.00083403	0.008547	0.0017499	0.040349	-0.55506	-2.2299	0.0062552	0.030738	0.025757	0.22298	-0.19859	-0.69196	0.32861	0.73852	0.48896	0.66129
HLTF	5	0.059818	0.25986	0.14679	0.3655	0.79497	0.99999	-0.085302	-0.37244	0.64012	0.87216	0.70956	0.99996	0.059591	0.25664	0.59133	0.79842	0.79746	0.99997	0.013608	0.059815	0.78482	0.91226	0.9523	0.99995	0.011685	0.047628	0.91493	0.97177	0.96201	0.9991	0.058522	0.24639	0.88657	0.95809	0.80538	0.99999	-0.21033	-0.88149	0.3186	0.51585	0.37805	0.99985	0.081503	0.28972	0.83528	0.97084	0.77203	0.86794
HLX	5	0.0047521	0.0015171	0.34821	0.58514	0.99879	0.99999	0.057189	0.018372	0.39908	0.7341	0.98534	0.99996	0.32539	0.10422	0.031276	0.12563	0.91699	0.99997	0.44502	0.14326	0.019183	0.10698	0.88608	0.99995	0.41851	0.13241	0.025855	0.11877	0.89466	0.9991	0.49921	0.15918	0.1643	0.48702	0.87352	0.99999	0.048358	0.015324	0.76272	0.86233	0.98777	0.99985	2.5856	0.81256	0.053378	0.32653	0.41647	0.60084
HMG20B	5	-0.19398	-0.26619	0.26063	0.49841	0.79009	0.99999	-0.073474	-0.10144	0.72644	0.92072	0.9192	0.99996	0.042512	0.058479	0.65972	0.84463	0.95337	0.99997	0.021978	0.03042	0.75104	0.9005	0.97573	0.99995	0.36275	0.49862	0.047123	0.18771	0.61805	0.9991	0.54514	0.74931	0.1397	0.44846	0.45367	0.99999	-0.22377	-0.30483	0.28565	0.47902	0.7605	0.99985	0.023091	0.027959	0.77314	0.96729	0.9777	0.98716
HMGA1	5	0.013187	0.015294	0.30859	0.54978	0.9878	0.99999	0.12563	0.14677	0.13595	0.47941	0.88331	0.99996	-0.23132	-0.26577	0.22519	0.46592	0.79042	0.99997	-0.17952	-0.20963	0.42869	0.69695	0.83396	0.99995	-0.24563	-0.27684	0.15304	0.41422	0.7819	0.9991	0.066327	0.07573	0.85696	0.94223	0.93963	0.99999	-0.23058	-0.26175	0.26897	0.46104	0.79352	0.99985	1.2772	1.36	0.47289	0.77014	0.17383	0.38957
HMGA2	5	-0.049984	-0.062754	0.70225	0.85352	0.94996	0.99999	0.036747	0.046292	0.50834	0.80515	0.96308	0.99996	-0.0054583	-0.0068503	0.87073	0.93885	0.99453	0.99997	0.025893	0.032635	0.73978	0.89738	0.97397	0.99995	-0.20022	-0.24566	0.25563	0.55778	0.80594	0.9991	-0.37434	-0.46341	0.12093	0.41787	0.64307	0.99999	-0.228	-0.28357	0.27731	0.47134	0.77674	0.99985	1.8937	2.3165	0.26314	0.69265	0.020531	0.27158
HMGB1	5	-0.0043012	-0.0039593	0.402	0.63696	0.99684	0.99999	-0.0074815	-0.0069299	0.78899	0.94422	0.99447	0.99996	0.10796	0.099154	0.41201	0.6622	0.92102	0.99997	0.2327	0.21643	0.17181	0.44253	0.82865	0.99995	0.49109	0.44197	0.0095913	0.056373	0.65851	0.9991	0.010685	0.0096453	0.96497	0.98636	0.9923	0.99999	0.15988	0.14555	0.38616	0.57055	0.88427	0.99985	1.6583	1.4422	0.34779	0.74731	0.14925	0.37037
HMGB2	5	-0.097671	-0.089712	0.93411	0.97817	0.92852	0.99999	-0.14715	-0.13512	0.28941	0.64332	0.89251	0.99996	0.091983	0.08255	0.46956	0.71239	0.93421	0.99997	-0.02231	-0.02087	0.93036	0.97639	0.98335	0.99995	-0.1883	-0.1502	0.28274	0.58398	0.88061	0.9991	-0.32413	-0.26942	0.17973	0.51006	0.78761	0.99999	-0.19879	-0.17092	0.34779	0.54121	0.86428	0.99985	2.1334	1.865	0.21018	0.6729	0.062181	0.29521
HMGCR	5	-0.4599	-0.71657	0	0	0.47364	0.99999	-0.20951	-0.33744	0.095079	0.39583	0.73578	0.99996	-0.43128	-0.67476	0.013344	0.066253	0.49983	0.99997	-1.0183	-1.6107	0	0	0.10724	0.65937	-1.1734	-1.7768	0	0	0.075604	0.87584	-2.1521	-3.2028	0	0	0.0013611	0.03264	-0.18337	-0.28286	0.39033	0.57459	0.77728	0.99985	-0.37951	-0.49611	0.081735	0.42151	0.61982	0.76695
HMGXB3	5	0.021564	0.011585	0.26897	0.50469	0.99076	0.99999	0.064105	0.034366	0.36447	0.70999	0.97259	0.99996	-0.35456	-0.18119	0.045455	0.1622	0.85622	0.99997	-0.16403	-0.088306	0.48374	0.74359	0.92963	0.99995	0.23507	0.11774	0.17723	0.45748	0.90627	0.9991	0.34256	0.17579	0.26063	0.57052	0.86046	0.99999	0.50099	0.262	0.01543	0.05873	0.79332	0.99985	2.366	1.2116	0.1226	0.54128	0.22566	0.43396
HNRNPC	5	0.12168	0.39065	0.037114	0.15652	0.69606	0.99999	-0.064452	-0.20865	0.78774	0.94422	0.83472	0.99996	-0.3765	-1.1693	0.034195	0.1329	0.24226	0.99997	-0.49847	-1.6044	0.017098	0.1	0.10862	0.66296	-0.6786	-1.9562	0	0	0.050447	0.71581	-0.9181	-2.6773	0	0	0.0074219	0.097975	-0.58125	-1.7383	0.0041701	0.022573	0.082164	0.46469	-0.53367	-1.3169	0.014178	0.13178	0.18787	0.40131
HNRNPK	5	-0.016511	-0.054324	0.46706	0.68796	0.95668	0.99999	0.25081	0.83505	0.0083403	0.084388	0.40369	0.99996	-0.43822	-1.4043	0.012093	0.061441	0.16021	0.97511	-0.5737	-1.8877	0.0025021	0.018127	0.059062	0.47527	-0.35152	-1.0823	0.030859	0.13333	0.27914	0.9991	-0.79309	-2.4476	0.00083403	0.008547	0.014383	0.15677	-0.48444	-1.5228	0.014178	0.055375	0.12781	0.60215	-0.53053	-1.3986	0.014595	0.13462	0.16194	0.37996
HNRNPU	5	0.1807	0.22461	0.011259	0.081081	0.82229	0.99999	0.11858	0.14692	0.16264	0.5283	0.88319	0.99996	-0.65853	-0.78482	0	0	0.43256	0.99997	-0.60544	-0.7432	0.00083403	0.0064516	0.45736	0.99995	-0.69934	-0.78062	0	0	0.43502	0.9991	-1.0775	-1.2178	0	0	0.22329	0.87922	-0.66521	-0.77735	0.00041701	0.0026042	0.43695	0.99985	-0.4391	-0.43214	0.046706	0.30108	0.66564	0.79979
HORMAD1	5	-0.068437	-0.36504	0.84195	0.92999	0.71508	0.99999	0.056336	0.30281	0.40284	0.73601	0.76203	0.99996	-0.38701	-2.0282	0.029608	0.12137	0.042544	0.45808	-0.28173	-1.513	0.18599	0.46653	0.13029	0.74923	-0.079608	-0.39777	0.67431	0.86849	0.6908	0.9991	-0.24876	-1.2768	0.27273	0.57608	0.20166	0.84248	-0.26988	-1.3989	0.18349	0.35541	0.16185	0.69104	-0.22132	-0.96537	0.27648	0.70382	0.33436	0.52589
HORMAD2	5	-0.21105	-0.896	0.18682	0.41667	0.37025	0.99999	-0.18911	-0.8005	0.14595	0.50215	0.42342	0.99996	-0.37735	-1.571	0.033778	0.13192	0.11618	0.81901	-0.24497	-1.0431	0.25605	0.55166	0.29691	0.99995	-0.20328	-0.82922	0.24896	0.5472	0.40698	0.9991	-0.085533	-0.3539	0.66347	0.8527	0.72341	0.99999	-0.44766	-1.8432	0.021685	0.072931	0.065299	0.40566	-0.21874	-0.79306	0.28482	0.71668	0.42774	0.61055
HPD	5	-0.14543	-0.061026	0.55546	0.7642	0.95134	0.99999	0.07884	0.033114	0.29233	0.6443	0.97358	0.99996	-0.32691	-0.12987	0.067973	0.21391	0.89667	0.99997	-0.39363	-0.16401	0.059216	0.23127	0.86972	0.99995	-0.072592	-0.027376	0.70767	0.88248	0.97816	0.9991	-0.32502	-0.12521	0.17765	0.50594	0.90036	0.99999	-0.099965	-0.039562	0.66847	0.8007	0.96844	0.99985	2.3878	0.97241	0.11259	0.51331	0.33085	0.52314
HPN	5	-0.029852	-0.033881	0.55463	0.76393	0.97297	0.99999	0.022003	0.025179	0.58632	0.8389	0.97991	0.99996	-0.077681	-0.087012	0.79358	0.90465	0.93066	0.99997	-0.12162	-0.13952	0.64095	0.84476	0.88904	0.99995	-0.22638	-0.23711	0.19349	0.48283	0.81257	0.9991	-0.11194	-0.12197	0.59383	0.81647	0.90292	0.99999	-0.21776	-0.23851	0.30108	0.4969	0.81148	0.99985	1.2321	1.2682	0.48874	0.77014	0.20473	0.41229
HPRT1	5	0.098094	0.1374	0.057131	0.19323	0.89071	0.99999	-0.036532	-0.051865	0.9975	0.99958	0.95864	0.99996	0.16676	0.23489	0.23478	0.4743	0.81429	0.99997	-0.037599	-0.053506	0.99666	0.9975	0.95733	0.99995	0.41005	0.57489	0.027523	0.125	0.56537	0.9991	0.295	0.41255	0.32527	0.6146	0.67994	0.99999	0.39987	0.55781	0.053795	0.14828	0.57697	0.99985	0.31431	0.38284	0.96956	0.98517	0.70184	0.8257
HR	5	0.025415	0.1501	0.25646	0.49477	0.88068	0.99999	-0.081381	-0.48324	0.67181	0.89203	0.62892	0.99996	0.031464	0.18524	0.70183	0.86396	0.85304	0.99997	0.1007	0.60024	0.47123	0.73329	0.54835	0.99995	-0.21261	-1.2022	0.22644	0.51714	0.22929	0.9991	-0.17014	-0.98179	0.42744	0.6921	0.3262	0.99999	0.16322	0.95388	0.3799	0.56689	0.34015	0.99985	-0.013412	-0.066825	0.72227	0.94809	0.94672	0.97603
HRAS	5	-0.20459	-1.2472	0.20892	0.4387	0.21232	0.99999	-0.014073	-0.086198	0.84779	0.96305	0.93131	0.99996	-0.57055	-3.4798	0.00041701	0.0032573	0.00050184	0.030085	-0.53038	-3.2463	0.0091743	0.059299	0.0011692	0.031678	-0.1905	-1.1582	0.27898	0.58398	0.24678	0.9991	-0.22689	-1.3809	0.30901	0.60638	0.16729	0.75676	-0.4922	-2.9796	0.01251	0.050167	0.0028863	0.049088	-0.22678	-1.2163	0.26772	0.69848	0.22387	0.43155
HRH1	5	-0.12365	-0.17695	0.72018	0.86393	0.85955	0.99999	-0.10284	-0.14779	0.52836	0.81491	0.88251	0.99996	-0.0089424	-0.012775	0.88657	0.94491	0.98981	0.99997	0.12595	0.18144	0.40117	0.67484	0.85602	0.99995	0.093399	0.13021	0.56255	0.80202	0.8964	0.9991	0.24321	0.34548	0.40242	0.67247	0.72973	0.99999	-0.013838	-0.019619	0.99333	0.99457	0.98435	0.99985	1.3677	1.8578	0.43912	0.76144	0.06319	0.29521
HRH2	5	0.01451	0.087762	0.30234	0.54429	0.93007	0.99999	0.038754	0.23541	0.50125	0.80146	0.81389	0.99996	-0.015424	-0.093243	0.91993	0.9629	0.92571	0.99997	-0.189	-1.148	0.40617	0.68017	0.25098	0.99995	0.18855	1.128	0.27815	0.58398	0.2593	0.9991	0.12349	0.74276	0.69558	0.86701	0.45763	0.99999	-0.80332	-4.749	0	0	2.04e-06	0.0003064	-0.066107	-0.34824	0.62093	0.87802	0.72766	0.83853
HRH4	5	-0.094539	-0.020435	0.95371	0.97944	0.9837	0.99999	-0.065075	-0.01416	0.78399	0.94422	0.9887	0.99996	-0.19765	-0.042132	0.31234	0.56105	0.96639	0.99997	-0.15323	-0.033435	0.52168	0.77217	0.97333	0.99995	-0.017232	-0.0034877	0.96455	0.98637	0.99722	0.9991	-0.16004	-0.033296	0.45705	0.72171	0.97344	0.99999	-0.30826	-0.064383	0.12844	0.27773	0.94867	0.99985	2.709	0.57803	0.035863	0.24928	0.56324	0.72499
HSD3B1	5	0.07576	0.027454	0.10509	0.30072	0.9781	0.99999	0.068016	0.024757	0.34696	0.69843	0.98025	0.99996	-0.055713	-0.019889	0.88198	0.94378	0.98413	0.99997	0.011372	0.0041534	0.79483	0.91459	0.99669	0.99995	-0.09008	-0.03039	0.62844	0.8465	0.97576	0.9991	-0.19991	-0.069231	0.36322	0.64593	0.94481	0.99999	-0.087601	-0.03082	0.72143	0.83858	0.97541	0.99985	2.8097	1.0052	0.024604	0.19799	0.31478	0.50934
HSD3B2	5	0.061683	0.046182	0.13928	0.35344	0.96317	0.99999	0.11638	0.087545	0.16931	0.53351	0.93024	0.99996	0.19014	0.14192	0.18015	0.40678	0.88715	0.99997	0.18402	0.13881	0.2573	0.55188	0.8896	0.99995	0.10816	0.078295	0.50834	0.76309	0.93759	0.9991	-0.19969	-0.14567	0.36405	0.64619	0.88418	0.99999	-0.15029	-0.11029	0.49416	0.6635	0.91218	0.99985	2.1035	1.5262	0.2181	0.67922	0.12695	0.3519
HSF4	5	-0.087044	-0.078747	0.99333	0.99666	0.93723	0.99999	-0.083465	-0.0759	0.6568	0.88384	0.9395	0.99996	0.037547	0.033928	0.67973	0.84984	0.97293	0.99997	0.0047763	0.0043544	0.8211	0.92834	0.99653	0.99995	0.075765	0.067161	0.62427	0.84291	0.94645	0.9991	0.072349	0.064765	0.84279	0.94	0.94836	0.99999	-1.0681	-0.93033	0	0	0.3522	0.99985	1.7581	1.5238	0.31485	0.73159	0.12755	0.35236
HSP90AA1	5	-0.034971	-0.024326	0.58924	0.78153	0.98059	0.99999	-0.15256	-0.10641	0.27064	0.62813	0.91526	0.99996	0.13314	0.092755	0.33319	0.58321	0.9261	0.99997	0.014061	0.0098108	0.78315	0.91226	0.99217	0.99995	0.074692	0.051677	0.63011	0.8465	0.95879	0.9991	0.1281	0.088974	0.68432	0.86414	0.9291	0.99999	-0.1892	-0.13095	0.37531	0.5632	0.89581	0.99985	2.0064	1.3669	0.24145	0.68457	0.17166	0.38913
HSP90AB1	5	0.18702	0.63087	0.0095913	0.0721	0.52813	0.99999	0.15881	0.53857	0.075897	0.35827	0.59018	0.99996	0.46091	1.5493	0.0041701	0.026247	0.1213	0.83827	0.34881	1.1923	0.055046	0.22037	0.23315	0.99995	0.0096554	0.029971	0.91868	0.97177	0.97609	0.9991	0.00087664	0.0028203	0.93286	0.97346	0.99775	0.99999	0.051191	0.16702	0.74812	0.85266	0.86736	0.99985	0.55917	1.5973	0.89616	0.97084	0.11021	0.33538
HSP90B1	5	0.12411	0.10084	0.033778	0.14727	0.91968	0.99999	0.1512	0.12311	0.088824	0.386	0.90202	0.99996	-0.25191	-0.20386	0.17473	0.39716	0.83846	0.99997	-0.51477	-0.41858	0.011676	0.072351	0.67552	0.99995	0.30873	0.24716	0.079233	0.2695	0.80479	0.9991	0.44779	0.36275	0.19016	0.51786	0.71679	0.99999	-0.27045	-0.2172	0.18307	0.35518	0.82805	0.99985	2.0668	1.6452	0.22769	0.68457	0.099934	0.32316
HSPB8	5	0.094153	0.13188	0.06422	0.21038	0.89508	0.99999	0.12118	0.17031	0.14971	0.50563	0.86477	0.99996	0.17846	0.24853	0.2035	0.43505	0.80373	0.99997	0.16145	0.2277	0.30275	0.59169	0.81988	0.99995	-0.22187	-0.29828	0.20392	0.49596	0.76549	0.9991	-0.20265	-0.27614	0.35696	0.64216	0.78244	0.99999	-0.096498	-0.13242	0.68349	0.81349	0.89465	0.99985	1.1923	1.5475	0.50334	0.77821	0.12174	0.34573
HSPE1	5	0.41277	0.87826	0	0	0.3798	0.99999	0.42803	0.90818	0	0	0.36378	0.99996	-0.28312	-0.53987	0.11968	0.30695	0.58928	0.99997	-0.43381	-0.88301	0.034195	0.15679	0.37723	0.99995	-0.1094	-0.19517	0.54587	0.78713	0.84526	0.9991	-0.53209	-0.95712	0.022936	0.12035	0.33851	0.99999	-0.17215	-0.32302	0.42077	0.60479	0.74668	0.99985	-0.13744	-0.21205	0.46622	0.77014	0.83207	0.90572
HTR1A	5	-0.071755	-0.15447	0.87198	0.94744	0.87724	0.99999	-0.086139	-0.1858	0.63511	0.86895	0.8526	0.99996	-0.045809	-0.098511	0.93203	0.9667	0.92153	0.99997	-0.16692	-0.3602	0.47498	0.73643	0.7187	0.99995	-0.20644	-0.4358	0.23937	0.53395	0.66298	0.9991	-0.23647	-0.50415	0.29399	0.59628	0.61416	0.99999	-0.068166	-0.14592	0.79108	0.87743	0.88398	0.99985	1.0084	2.0645	0.62886	0.88446	0.03897	0.27517
HTR1B	5	0.17196	0.55937	0.012927	0.087571	0.57591	0.99999	-0.056636	-0.18409	0.84362	0.96305	0.85394	0.99996	-0.11622	-0.36717	0.61259	0.81071	0.71349	0.99997	-0.21589	-0.70484	0.32569	0.60978	0.48091	0.99995	-0.27052	-0.81185	0.11301	0.33915	0.41688	0.9991	-0.53484	-1.6171	0.022936	0.12035	0.10586	0.58639	0.082729	0.25903	0.63428	0.77562	0.79561	0.99985	-0.010806	-0.028207	0.72519	0.94872	0.9775	0.98716
HTR1D	5	0.095585	0.094317	0.060467	0.20195	0.92486	0.99999	-0.042235	-0.041825	0.95413	0.99006	0.96664	0.99996	-0.27868	-0.27271	0.12594	0.31623	0.78507	0.99997	-0.13412	-0.13296	0.59341	0.82112	0.89422	0.99995	-0.14439	-0.13806	0.41993	0.70667	0.89019	0.9991	-0.17056	-0.16514	0.42619	0.69168	0.86883	0.99999	-0.26597	-0.25754	0.18849	0.36073	0.79676	0.99985	1.625	1.5207	0.36155	0.75508	0.12833	0.35236
HTR1F	5	-0.11102	-0.67312	0.81735	0.91932	0.50087	0.99999	-0.071671	-0.43693	0.73937	0.92831	0.66216	0.99996	-0.24125	-1.4662	0.19892	0.42973	0.1426	0.90703	0.0030781	0.018767	0.82902	0.93162	0.98503	0.99995	-0.27764	-1.6785	0.10425	0.32552	0.093243	0.96378	0.045683	0.27703	0.93119	0.97346	0.78175	0.99999	-0.15486	-0.93507	0.4804	0.65141	0.34975	0.99985	-0.11343	-0.60369	0.5221	0.79644	0.54605	0.70895
HTR2A	5	-0.28585	-0.20418	0.022936	0.12168	0.83821	0.99999	-0.22011	-0.15673	0.075897	0.35827	0.87546	0.99996	-0.48156	-0.33649	0.0045872	0.028424	0.7365	0.99997	-0.66247	-0.47045	0	0	0.63804	0.99995	-0.42639	-0.29244	0.010425	0.059809	0.76995	0.9991	-0.54279	-0.3748	0.020851	0.11468	0.70781	0.99999	-0.46871	-0.32524	0.016681	0.060698	0.745	0.99985	2.1658	1.5205	0.20267	0.6729	0.12838	0.35236
HTR2B	5	0.23146	1.1284	0.0020851	0.021459	0.25914	0.99999	0.25159	1.2322	0.0079233	0.082609	0.21787	0.99996	0.41382	2.0204	0.0079233	0.044706	0.043343	0.4599	0.41975	2.058	0.022102	0.11778	0.03959	0.35557	0.15436	0.73837	0.3628	0.65538	0.46029	0.9991	0.1627	0.78597	0.59258	0.81647	0.43189	0.99999	0.043025	0.20754	0.78148	0.87407	0.83559	0.99985	0.33041	1.4104	0.98165	0.99242	0.15842	0.3767
HTR2C	5	-0.055971	-0.052522	0.74812	0.88331	0.95811	0.99999	-0.12678	-0.1189	0.38324	0.72476	0.90535	0.99996	-0.2712	-0.2499	0.13845	0.34016	0.80266	0.99997	-0.21229	-0.19996	0.33778	0.61796	0.84151	0.99995	0.10223	0.09253	0.52585	0.77568	0.92628	0.9991	-0.21011	-0.1912	0.34362	0.63287	0.84837	0.99999	-0.12764	-0.11696	0.56839	0.72888	0.90689	0.99985	1.74	1.5635	0.32027	0.73282	0.11794	0.34238
HTR3A	5	0.19838	0.27914	0.0070892	0.059649	0.78014	0.99999	0.22941	0.32291	0.017098	0.14437	0.74677	0.99996	0.0098994	0.01362	0.79525	0.90465	0.98913	0.99997	-0.085897	-0.1209	0.79024	0.91369	0.90377	0.99995	0.12839	0.17087	0.44204	0.71505	0.86432	0.9991	-0.21392	-0.28697	0.33611	0.62432	0.77414	0.99999	-0.010685	-0.014529	0.98207	0.98866	0.98841	0.99985	1.4662	1.9059	0.40867	0.75665	0.056669	0.28998
HTR4	5	-0.17917	-0.89261	0.33778	0.57692	0.37207	0.99999	-0.011712	-0.058835	0.82777	0.95847	0.95308	0.99996	0.065154	0.32561	0.56964	0.78596	0.74472	0.99997	-0.047082	-0.23671	0.96956	0.9919	0.81288	0.99995	0.12616	0.61933	0.45163	0.72104	0.5357	0.9991	0.095204	0.47178	0.7794	0.90816	0.63708	0.99999	-0.0038251	-0.018937	0.95997	0.97336	0.98489	0.99985	-0.13357	-0.57096	0.47498	0.77014	0.56803	0.72958
HTR5A	5	0.16344	0.26901	0.014595	0.091603	0.78792	0.99999	0.15036	0.24794	0.089658	0.386	0.80418	0.99996	0.096755	0.15772	0.4558	0.70186	0.87468	0.99997	0.12374	0.20465	0.40784	0.68106	0.83785	0.99995	0.113	0.17864	0.48624	0.74362	0.85822	0.9991	0.057278	0.091983	0.89158	0.95874	0.92671	0.99999	-0.10637	-0.17115	0.64971	0.78727	0.8641	0.99985	1.6654	2.6279	0.34654	0.74731	0.0085919	0.22451
HTR6	5	-0.15577	-1.0461	0.48165	0.69994	0.29553	0.99999	-0.1332	-0.89787	0.35154	0.69843	0.36926	0.99996	-0.2287	-1.5396	0.23061	0.47004	0.12366	0.8448	-0.34321	-2.3128	0.10592	0.32774	0.020731	0.23339	-0.13358	-0.89899	0.45329	0.7213	0.36866	0.9991	-0.32074	-2.1537	0.18474	0.51572	0.031264	0.26557	-0.36754	-2.4589	0.066722	0.17279	0.013937	0.15191	-0.17657	-1.0523	0.38324	0.75665	0.29268	0.49559
HTR7	5	-0.14521	-0.75985	0.55796	0.76471	0.44734	0.99999	0.094259	0.49872	0.23311	0.58718	0.61798	0.99996	-0.066881	-0.3483	0.84153	0.93111	0.72762	0.99997	-0.10024	-0.53065	0.7352	0.89738	0.59566	0.99995	-0.037192	-0.18299	0.86864	0.95594	0.85481	0.9991	0.030422	0.15554	0.97248	0.98897	0.87639	0.99999	-0.44638	-2.2523	0.021685	0.072931	0.024302	0.21268	-0.1968	-0.83672	0.33194	0.74209	0.40275	0.58926
HUNK	5	0.16129	0.19637	0.015013	0.091603	0.84432	0.99999	0.11093	0.13566	0.18265	0.54208	0.89209	0.99996	0.29007	0.35377	0.053795	0.18272	0.72351	0.99997	0.23735	0.29051	0.16264	0.4253	0.77142	0.99995	0.34452	0.41603	0.05588	0.21102	0.67738	0.9991	0.61691	0.75071	0.10467	0.37744	0.45283	0.99999	0.19076	0.231	0.30984	0.50613	0.81731	0.99985	1.4505	1.6577	0.41284	0.75665	0.097372	0.31855
HUS1	5	0.30286	0.90036	0.00041701	0.0055556	0.36793	0.99999	0.18801	0.56146	0.041284	0.25707	0.57448	0.99996	-1.0605	-2.9915	0	0	0.0027757	0.083028	-1.0864	-3.166	0	0	0.0015457	0.03861	-0.39524	-1.0957	0.013344	0.072398	0.27322	0.9991	-0.78927	-2.1961	0.00083403	0.008547	0.028088	0.24477	-1.2166	-3.3221	0	0	0.00089336	0.020021	-1.1017	-2.547	0	0	0.010865	0.23277
HUWE1	5	-0.0063739	-0.04072	0.4141	0.64817	0.96752	0.99999	0.046247	0.29629	0.45455	0.7701	0.76701	0.99996	-0.36956	-2.3553	0.035863	0.13608	0.01851	0.26738	-0.46356	-2.9674	0.025438	0.12836	0.0030028	0.058543	-0.47237	-2.9748	0.0041701	0.027624	0.0029316	0.1374	-0.71402	-4.5019	0.0016681	0.01487	6.73e-06	0.00062103	-0.32102	-2.0338	0.10842	0.24459	0.041971	0.31064	-0.32987	-1.8413	0.12802	0.55216	0.065579	0.29521
HYAL1	5	-0.0010175	-0.005918	0.38282	0.62197	0.99528	0.99999	-0.020144	-0.11754	0.89074	0.97623	0.90643	0.99996	-0.0033547	-0.019377	0.86197	0.93451	0.98454	0.99997	-0.087511	-0.51192	0.78315	0.91226	0.60871	0.99995	-0.11356	-0.63794	0.53044	0.77568	0.52351	0.9991	-0.23155	-1.3134	0.30359	0.60396	0.18905	0.81111	-0.14422	-0.82298	0.50876	0.67815	0.41052	0.99985	0.18803	0.95184	0.90325	0.97084	0.34118	0.53127
HYKK	5	-0.060408	-0.053917	0.78274	0.89938	0.957	0.99999	-0.19183	-0.1718	0.13845	0.48467	0.8636	0.99996	-0.24606	-0.2186	0.18891	0.41944	0.82696	0.99997	-0.10237	-0.091825	0.72477	0.89588	0.92684	0.99995	0.1697	0.14791	0.32068	0.61817	0.88241	0.9991	0.49045	0.43662	0.16931	0.49512	0.66239	0.99999	-0.27889	-0.24519	0.16889	0.33582	0.80631	0.99985	1.3375	1.1278	0.45038	0.76144	0.2594	0.46561
ICK	5	-0.014431	-0.011967	0.45496	0.6789	0.99045	0.99999	0.077804	0.064988	0.299	0.65301	0.94818	0.99996	-0.64075	-0.51926	0	0	0.60358	0.99997	-0.68149	-0.56492	0	0	0.57213	0.99995	-0.55017	-0.43003	0.001251	0.010067	0.66717	0.9991	-0.6129	-0.487	0.0091743	0.061453	0.62626	0.99999	-0.5415	-0.43327	0.0066722	0.031373	0.66482	0.99985	1.3632	1.0466	0.44162	0.76144	0.29526	0.49559
IDH1	5	-0.084715	-0.086699	0.9779	0.99155	0.93091	0.99999	-0.12027	-0.12336	0.41785	0.74462	0.90182	0.99996	-0.62656	-0.64138	0	0	0.52127	0.99997	-0.49199	-0.50451	0.017932	0.10238	0.61391	0.99995	-0.27491	-0.28126	0.10717	0.32739	0.77851	0.9991	-0.34928	-0.35701	0.14887	0.46736	0.72109	0.99999	-0.33315	-0.3398	0.096747	0.22524	0.73401	0.99985	1.7429	1.7427	0.31943	0.73282	0.081383	0.30684
IDH2	5	-0.16245	-0.50784	0.43495	0.66497	0.61157	0.99999	-0.36479	-1.1361	0	0	0.25589	0.99996	-0.2361	-0.71001	0.21601	0.45478	0.4777	0.99997	-0.40029	-1.2633	0.053378	0.21608	0.20649	0.97046	0.073475	0.20058	0.63261	0.84752	0.84103	0.9991	0.81939	2.5445	0.022102	0.11883	0.010944	0.12928	-0.36819	-1.0625	0.066722	0.17279	0.28799	0.96995	-0.043294	-0.10105	0.66389	0.91284	0.91951	0.95936
IDH3A	5	0.1942	0.49421	0.0083403	0.066667	0.62116	0.99999	0.20489	0.52294	0.02794	0.2	0.60101	0.99996	-0.7226	-1.8158	0	0	0.069399	0.61866	-0.69426	-1.7668	0	0	0.077265	0.53549	-0.3687	-0.90284	0.020434	0.099593	0.36661	0.9991	-0.11788	-0.29621	0.57339	0.80362	0.76707	0.99999	-0.39924	-0.99878	0.044204	0.1274	0.3179	0.99985	0.71274	1.651	0.81985	0.97084	0.098738	0.32127
IDH3B	5	0.027128	0.07279	0.24979	0.48739	0.94197	0.99999	0.14894	0.40063	0.091326	0.38624	0.68869	0.99996	0.085773	0.22587	0.49166	0.72868	0.8213	0.99997	-0.30807	-0.82525	0.14429	0.39274	0.40923	0.99995	0.11278	0.28512	0.48874	0.74507	0.77555	0.9991	0.14654	0.37895	0.6347	0.83672	0.70472	0.99999	-0.41745	-1.0648	0.032527	0.098609	0.28698	0.96792	0.77631	1.8249	0.79233	0.97084	0.068018	0.29764
IDH3G	5	-0.23895	-1.2887	0.10008	0.28951	0.19751	0.99999	-0.3082	-1.666	0.0033361	0.044944	0.095716	0.99996	-0.33676	-1.8082	0.060467	0.19972	0.070569	0.61987	-0.39584	-2.1415	0.056297	0.22314	0.032231	0.31419	-0.3782	-1.9586	0.016264	0.084416	0.050158	0.71581	-0.63009	-3.3118	0.0079233	0.055882	0.00092703	0.023903	-0.58196	-3.0828	0.0041701	0.022573	0.0020509	0.037543	-0.66516	-3.0373	0.0029191	0.042683	0.0023869	0.15786
IDNK	5	-0.038016	-0.044617	0.61384	0.79579	0.96441	0.99999	-0.15227	-0.1785	0.27148	0.62813	0.85833	0.99996	-0.31505	-0.36274	0.081318	0.24134	0.7168	0.99997	-0.37011	-0.43459	0.078816	0.27616	0.66386	0.99995	-0.10706	-0.12025	0.5563	0.79594	0.90429	0.9991	-0.18309	-0.20837	0.39491	0.66363	0.83494	0.99999	-0.24628	-0.28157	0.23103	0.41529	0.77828	0.99985	1.3779	1.533	0.43536	0.76144	0.12528	0.35014
IFNA21	5	-0.0031568	-0.015966	0.39366	0.62766	0.98726	0.99999	0.010025	0.050931	0.66264	0.8892	0.95938	0.99996	-0.081223	-0.4082	0.77356	0.89489	0.68312	0.99997	-0.2401	-1.22	0.26689	0.5619	0.22245	0.99995	0.048245	0.23549	0.7427	0.89955	0.81383	0.9991	-0.11036	-0.54614	0.59758	0.81709	0.58497	0.99999	-0.29651	-1.4665	0.14846	0.30957	0.14252	0.64121	-0.23872	-1.0154	0.24395	0.68457	0.3099	0.5041
IFNA4	5	-0.035074	-0.15547	0.59008	0.78177	0.87645	0.99999	0.24025	1.0786	0.012093	0.11154	0.28077	0.99996	-0.18377	-0.79604	0.35655	0.60941	0.42601	0.99997	-0.1172	-0.5254	0.66055	0.85815	0.59931	0.99995	0.32919	1.3621	0.06839	0.24736	0.17318	0.9991	0.27013	1.1615	0.35655	0.64189	0.24546	0.92925	-0.17021	-0.72383	0.42535	0.60787	0.46917	0.99985	-0.11401	-0.40244	0.51835	0.79374	0.68736	0.81438
IFNAR1	5	0.01914	0.084041	0.28315	0.52271	0.93302	0.99999	-0.16668	-0.73052	0.21435	0.56781	0.46507	0.99996	-0.0072573	-0.031473	0.88115	0.94372	0.97489	0.99997	-0.06505	-0.28727	0.8849	0.95588	0.77391	0.99995	-0.18293	-0.77134	0.30108	0.60418	0.4405	0.9991	0.1634	0.70167	0.58966	0.81405	0.48289	0.99999	0.30334	1.3138	0.12969	0.27942	0.18891	0.7601	0.15765	0.59569	0.88532	0.97084	0.55138	0.71394
IFNAR2	5	-0.16741	-0.42513	0.40409	0.6375	0.67074	0.99999	-0.12912	-0.32832	0.37198	0.71713	0.74267	0.99996	-0.23056	-0.57641	0.22769	0.46948	0.56434	0.99997	-0.26837	-0.68512	0.21643	0.51234	0.49327	0.99995	-0.095338	-0.23363	0.60717	0.832	0.81527	0.9991	0.20183	0.50269	0.48707	0.74969	0.61519	0.99999	-0.7079	-1.7242	0	0	0.084663	0.46996	0.071922	0.15555	0.82527	0.97084	0.87639	0.9357
IFNGR1	5	0.070315	0.053793	0.11802	0.32196	0.9571	0.99999	0.15042	0.11595	0.089658	0.386	0.90769	0.99996	0.083916	0.064161	0.49875	0.73419	0.94884	0.99997	0.17172	0.13254	0.28315	0.57591	0.89456	0.99995	0.28777	0.21588	0.10342	0.32546	0.82908	0.9991	0.47796	0.36418	0.17515	0.5036	0.71573	0.99999	0.2202	0.16719	0.2548	0.44275	0.86722	0.99985	1.9899	1.4563	0.24562	0.68457	0.14532	0.36711
IFNGR2	5	-0.0045191	-0.026208	0.40242	0.63696	0.97909	0.99999	-0.037038	-0.21566	0.99374	0.99832	0.82926	0.99996	-0.066941	-0.38749	0.84112	0.93111	0.69839	0.99997	-0.005789	-0.033743	0.86656	0.94756	0.97308	0.99995	-0.039251	-0.22245	0.85696	0.94963	0.82396	0.9991	-0.028858	-0.1656	0.83903	0.94	0.86847	0.99999	-0.16305	-0.93483	0.45413	0.63204	0.34988	0.99985	0.052129	0.26359	0.80525	0.97084	0.7921	0.8806
IGF1R	5	0.12635	0.20292	0.031693	0.14074	0.8392	0.99999	0.026314	0.042303	0.56672	0.83641	0.96626	0.99996	0.21908	0.34905	0.13386	0.33059	0.72705	0.99997	-0.2448	-0.39363	0.25646	0.55188	0.69386	0.99995	-0.07353	-0.11182	0.70183	0.87931	0.91096	0.9991	0.014953	0.023305	0.9804	0.99408	0.98141	0.99999	-0.44173	-0.68093	0.022936	0.075967	0.49592	0.99985	0.49718	0.69157	0.9216	0.97186	0.48921	0.66129
IGF2R	5	0.085902	0.032466	0.076731	0.24021	0.9741	0.99999	0.18103	0.06927	0.047957	0.27778	0.94477	0.99996	0.18368	0.069326	0.19558	0.42714	0.94473	0.99997	0.34572	0.13292	0.057965	0.2275	0.89426	0.99995	0.29526	0.10751	0.092994	0.30217	0.91438	0.9991	0.029979	0.011041	0.97373	0.98899	0.99119	0.99999	-0.06361	-0.02344	0.80484	0.88654	0.9813	0.99985	2.8189	1.0439	0.02377	0.19257	0.29651	0.4964
IGHMBP2	5	-0.28683	-0.34731	0.022519	0.12027	0.72836	0.99999	-0.16753	-0.20372	0.21184	0.56633	0.83857	0.99996	-0.4027	-0.48839	0.022102	0.099812	0.62528	0.99997	-0.60119	-0.73068	0.00083403	0.0064516	0.46497	0.99995	-0.1726	-0.20847	0.32944	0.62352	0.83486	0.9991	-0.34283	-0.41427	0.15638	0.47832	0.67867	0.99999	-0.19986	-0.2414	0.34362	0.53751	0.80925	0.99985	1.2655	1.4625	0.47706	0.77014	0.14361	0.36674
IKBKAP	5	0.24963	0.41592	0.00041701	0.0055556	0.67747	0.99999	0.29407	0.49173	0.0025021	0.035503	0.62291	0.99996	-0.82122	-1.3446	0	0	0.17877	0.99997	-0.81467	-1.3559	0	0	0.17514	0.88048	-0.56021	-0.88355	0.00083403	0.007326	0.37694	0.9991	-0.62663	-1.0119	0.0083403	0.05814	0.31159	0.99999	-0.97869	-1.5646	0	0	0.11769	0.56698	1.2349	1.9129	0.48832	0.77014	0.05576	0.28998
IKBKB	5	0.42526	0.097612	0	0	0.92224	0.99999	0.44446	0.10313	0	0	0.91786	0.99996	0.63374	0.14557	0	0	0.88426	0.99997	0.80371	0.18777	0	0	0.85105	0.99995	0.41617	0.090896	0.025855	0.11877	0.92758	0.9991	0.5645	0.12694	0.13053	0.43508	0.89899	0.99999	-0.49163	-0.10599	0.01251	0.050167	0.91559	0.99985	3.1793	0.71617	0.00041701	0.0097087	0.47388	0.64825
IKBKE	5	0.12815	0.0063444	0.030859	0.13962	0.99494	0.99999	0.19463	0.0097275	0.035446	0.23098	0.99224	0.99996	0.40876	0.020137	0.0083403	0.045977	0.98393	0.99997	0.13955	0.0070173	0.36239	0.64328	0.9944	0.99995	0.61765	0.029144	0	0	0.97675	0.9991	1.0048	0.049503	0.0016681	0.01487	0.96052	0.99999	0.49046	0.023871	0.016681	0.060698	0.98096	0.99985	4.0421	0.20366	0	0	0.83862	0.9097
IKBKG	5	-0.034091	-0.049319	0.58257	0.7771	0.96067	0.99999	0.171	0.2476	0.056714	0.3029	0.80444	0.99996	-0.22645	-0.32615	0.23478	0.4743	0.74431	0.99997	-0.17274	-0.25008	0.45913	0.72673	0.80252	0.99995	0.13692	0.19701	0.41118	0.6988	0.84382	0.9991	0.27939	0.40221	0.34404	0.63315	0.68753	0.99999	-0.31305	-0.44855	0.1201	0.26495	0.65376	0.99985	-0.098682	-0.12715	0.55421	0.82598	0.89882	0.94784
IKZF1	5	-0.31079	-0.9879	0.0062552	0.055762	0.3232	0.99999	-0.23567	-0.74693	0.05171	0.29176	0.4551	0.99996	-0.26939	-0.84159	0.14053	0.34283	0.40002	0.99997	-0.25301	-0.80778	0.24103	0.54159	0.41922	0.99995	-0.23715	-0.7213	0.16806	0.44092	0.47072	0.9991	-0.14357	-0.44396	0.49666	0.74969	0.65707	0.99999	-0.52957	-1.631	0.0075063	0.033898	0.1029	0.52611	-0.21429	-0.5913	0.29358	0.72131	0.55432	0.71658
IL11RA	5	0.29791	1.1357	0.00041701	0.0055556	0.25609	0.99999	0.28851	1.1059	0.0029191	0.04	0.26877	0.99996	0.41005	1.5575	0.0083403	0.045977	0.11936	0.83105	0.46734	1.7994	0.015847	0.094059	0.071949	0.51503	0.095918	0.34905	0.55171	0.79317	0.72705	0.9991	0.45202	1.6933	0.18724	0.51786	0.090392	0.54876	0.35683	1.3397	0.078399	0.19227	0.18036	0.73678	0.51618	1.6901	0.91451	0.97084	0.091015	0.31358
IL12B	5	-0.17619	-0.93252	0.35196	0.58844	0.35107	0.99999	-0.17921	-0.95315	0.17473	0.53885	0.34052	0.99996	-0.31949	-1.6819	0.073394	0.22335	0.092592	0.70938	-0.32254	-1.7165	0.12886	0.3705	0.08607	0.56858	-0.16947	-0.86467	0.33695	0.62782	0.38722	0.9991	-0.054514	-0.28484	0.7648	0.90236	0.77577	0.99999	-0.45266	-2.3489	0.020434	0.069602	0.01883	0.18356	-0.42212	-1.8728	0.055463	0.33501	0.0611	0.29362
IL1A	5	-0.04088	-0.051157	0.63344	0.811	0.9592	0.99999	0.10109	0.12698	0.20809	0.55942	0.89896	0.99996	-0.47704	-0.55368	0.0062552	0.036946	0.5798	0.99997	-0.34911	-0.43537	0.10217	0.32407	0.6633	0.99995	-0.084702	-0.092654	0.65388	0.85996	0.92618	0.9991	-0.10731	-0.1226	0.603	0.81926	0.90243	0.99999	-0.7609	-0.84893	0	0	0.39592	0.99985	-0.48431	-0.47135	0.026689	0.21122	0.63739	0.77904
IL1B	5	-0.048081	-0.37354	0.68682	0.84418	0.70875	0.99999	-0.04541	-0.35369	0.93036	0.98821	0.72357	0.99996	-0.040016	-0.31124	0.95788	0.97703	0.75562	0.99997	-0.085362	-0.66489	0.79233	0.9139	0.50612	0.99995	0.10608	0.8225	0.51084	0.76324	0.41079	0.9991	-0.15316	-1.1873	0.47706	0.74189	0.2351	0.9093	-0.22968	-1.777	0.27106	0.46362	0.075575	0.4431	-0.003728	-0.025925	0.73561	0.95197	0.97932	0.98839
IL1R1	5	0.07154	0.08746	0.11635	0.32106	0.93031	0.99999	0.099672	0.12228	0.21518	0.56828	0.90268	0.99996	0.14797	0.17674	0.28649	0.53458	0.85971	0.99997	0.033789	0.041798	0.70809	0.88813	0.96666	0.99995	0.1973	0.21373	0.25313	0.55525	0.83076	0.9991	0.69129	0.82352	0.064637	0.26496	0.41021	0.99999	0.073337	0.085311	0.67139	0.80299	0.93201	0.99985	0.66321	0.66644	0.84779	0.97084	0.50513	0.67145
IL1R2	5	-0.028661	-0.060832	0.54962	0.76264	0.95149	0.99999	-0.094302	-0.20092	0.58173	0.8389	0.84076	0.99996	-0.43655	-0.90049	0.012093	0.061441	0.36786	0.99997	-0.57303	-1.2148	0.0025021	0.018127	0.22444	0.99995	-0.15725	-0.31286	0.38032	0.67158	0.75439	0.9991	0.075092	0.15439	0.83611	0.93867	0.8773	0.99999	-0.542	-1.0939	0.0066722	0.031373	0.27399	0.94601	0.60116	1.1024	0.87698	0.97084	0.2703	0.4754
IL23A	5	-0.054177	-0.24071	0.73478	0.87444	0.80978	0.99999	-0.054157	-0.23961	0.86656	0.96788	0.81064	0.99996	-0.41771	-1.81	0.0163	0.077535	0.070338	0.61987	-0.57572	-2.5358	0.0020851	0.015244	0.01122	0.15678	-0.16873	-0.71811	0.3382	0.62897	0.47269	0.9991	-0.21037	-0.90434	0.34362	0.63287	0.36582	0.99999	-0.55792	-2.3871	0.0062552	0.030738	0.016981	0.17182	-0.030256	-0.11591	0.69058	0.93296	0.90773	0.95387
IL2RA	5	0.050908	0.035101	0.16347	0.38394	0.972	0.99999	0.016571	0.011472	0.6201	0.86053	0.99085	0.99996	0.032094	0.022027	0.69808	0.85978	0.98243	0.99997	0.0037145	0.0025771	0.82652	0.93162	0.99794	0.99995	0.10927	0.073252	0.5	0.75504	0.94161	0.9991	0.045432	0.030816	0.93161	0.97346	0.97542	0.99999	-0.1336	-0.090527	0.54754	0.71359	0.92787	0.99985	2.334	1.5728	0.13636	0.56477	0.11577	0.34064
IL2RB	5	0.037515	0.11976	0.21059	0.44066	0.90467	0.99999	-0.20963	-0.66976	0.094245	0.39583	0.50301	0.99996	-0.049901	-0.1584	0.90909	0.95656	0.87414	0.99997	-0.039405	-0.12635	0.99458	0.99624	0.89945	0.99995	-0.14461	-0.44671	0.41952	0.70646	0.65508	0.9991	-0.077852	-0.24421	0.68891	0.86517	0.80707	0.99999	-0.12939	-0.40696	0.5638	0.72493	0.68403	0.99985	0.61485	1.7809	0.87073	0.97084	0.07493	0.30257
IL2RG	5	-0.059818	-0.026248	0.77606	0.89557	0.97906	0.99999	-0.2526	-0.11115	0.030859	0.21264	0.9115	0.99996	-0.1808	-0.078611	0.36489	0.61925	0.93734	0.99997	-0.10072	-0.044516	0.73311	0.89738	0.96449	0.99995	0.098171	0.041076	0.54003	0.782	0.96724	0.9991	0.10259	0.04417	0.76022	0.90035	0.96477	0.99999	-0.089086	-0.038372	0.71601	0.83593	0.96939	0.99985	2.7636	1.2009	0.030025	0.22642	0.2298	0.43806
IL4I1	5	-0.050147	-0.035548	0.70309	0.8541	0.97164	0.99999	0.026025	0.018485	0.56714	0.83641	0.98525	0.99996	-0.067162	-0.047611	0.84112	0.93111	0.96203	0.99997	-0.04277	-0.030382	0.98165	0.99328	0.97576	0.99995	-0.016517	-0.011587	0.96789	0.98682	0.99076	0.9991	-0.053682	-0.037904	0.76689	0.90236	0.96976	0.99999	-0.17577	-0.12401	0.41201	0.59806	0.90131	0.99985	2.0803	1.4544	0.2231	0.68414	0.14583	0.36711
IL6R	5	-0.15139	-0.20419	0.51001	0.72814	0.8382	0.99999	-0.14055	-0.19002	0.315	0.67052	0.8493	0.99996	-0.38683	-0.52189	0.029608	0.12137	0.60175	0.99997	-0.46886	-0.63372	0.02377	0.12391	0.52627	0.99995	-0.092685	-0.12463	0.61718	0.839	0.90082	0.9991	-0.021318	-0.028728	0.86489	0.9466	0.97708	0.99999	-0.28921	-0.38867	0.15721	0.32222	0.69752	0.99985	1.1257	1.4512	0.54587	0.8171	0.14672	0.36763
IL7R	5	-0.02346	-0.048105	0.51043	0.72814	0.96163	0.99999	-0.04742	-0.097555	0.91618	0.98212	0.92229	0.99996	-0.17323	-0.35541	0.38991	0.63953	0.72228	0.99997	-0.18199	-0.37438	0.42285	0.69168	0.70812	0.99995	0.026876	0.054881	0.83903	0.94549	0.95623	0.9991	0.033703	0.068972	0.9633	0.98549	0.94501	0.99999	-0.12754	-0.26032	0.56964	0.7297	0.79462	0.99985	0.94168	1.8002	0.68474	0.93137	0.071823	0.30052
ILK	5	0.12822	0.67967	0.030859	0.13962	0.49671	0.99999	0.19289	1.0252	0.036697	0.23529	0.30525	0.99996	-0.17098	-0.90197	0.39783	0.64854	0.36708	0.99997	-0.29461	-1.5643	0.16305	0.42593	0.11774	0.70106	-0.47223	-2.4267	0.0041701	0.027624	0.015238	0.34427	-0.75581	-3.9029	0.001251	0.011321	9.5e-05	0.0039295	-0.73478	-3.8033	0	0	0.00014278	0.0060069	-0.23603	-1.0848	0.24979	0.68457	0.27799	0.48067
IMPDH1	5	-0.089935	-0.15632	0.98832	0.99622	0.87578	0.99999	-0.084279	-0.14791	0.64971	0.87874	0.88242	0.99996	0.29386	0.51282	0.048791	0.17006	0.60808	0.99997	-0.013821	-0.024353	0.897	0.95856	0.98057	0.99995	-0.1219	-0.19785	0.49791	0.75284	0.84316	0.9991	-0.40342	-0.66856	0.093828	0.35101	0.50378	0.99999	0.31179	0.53803	0.1201	0.26495	0.59056	0.99985	0.76594	1.1686	0.79817	0.97084	0.24257	0.44779
IMPDH2	5	0.35457	1.5127	0	0	0.13035	0.99999	0.34938	1.4895	0.001251	0.022059	0.13636	0.99996	-0.19956	-0.82644	0.30692	0.55463	0.40855	0.99997	-0.19756	-0.8376	0.38324	0.65951	0.40225	0.99995	-0.048004	-0.19438	0.82235	0.94056	0.84588	0.9991	-0.40074	-1.6271	0.095913	0.35604	0.10372	0.58639	-0.16016	-0.65637	0.46622	0.63922	0.51159	0.99985	-0.08498	-0.3017	0.5859	0.85255	0.76288	0.86015
ING1	5	-0.057273	-0.24965	0.75813	0.88683	0.80286	0.99999	0.074526	0.3276	0.31651	0.67167	0.74321	0.99996	0.24495	1.0725	0.099666	0.27566	0.28351	0.99997	0.24811	1.0923	0.14429	0.39274	0.27468	0.99995	0.41368	1.7926	0.026272	0.12046	0.073032	0.8713	0.55312	2.4142	0.13845	0.44846	0.015772	0.16735	-0.14318	-0.61792	0.51293	0.68295	0.53663	0.99985	0.49791	1.9223	0.9216	0.97186	0.054569	0.28998
ING2	5	-0.083997	-0.56539	0.97248	0.98981	0.57181	0.99999	-0.084908	-0.57322	0.64387	0.87429	0.56649	0.99996	-0.030309	-0.20283	0.9975	0.99875	0.83927	0.99997	-0.1036	-0.70134	0.72018	0.89349	0.48309	0.99995	-0.074894	-0.48836	0.69766	0.87931	0.6253	0.9991	0.10109	0.67037	0.76314	0.90148	0.50262	0.99999	-0.28105	-1.8556	0.16472	0.32917	0.063517	0.39906	-0.072867	-0.42541	0.60967	0.86817	0.67054	0.80117
ING3	5	0.065504	0.39658	0.13011	0.34211	0.69168	0.99999	0.050041	0.30414	0.43786	0.76287	0.76102	0.99996	-0.72607	-4.3718	0	0	1.23e-05	0.0029315	-0.83909	-5.0856	0	0	3.66e-07	0.00017573	-0.38023	-2.275	0.016264	0.084416	0.022908	0.43599	-0.67709	-4.047	0.0045872	0.036913	5.19e-05	0.0028929	-0.9796	-5.7973	0	0	6.74e-09	5.39e-06	-0.91739	-4.7062	0	0	2.52e-06	0.0015129
ING4	5	-0.028512	-0.059773	0.54879	0.76264	0.95234	0.99999	-0.018811	-0.039298	0.88198	0.97198	0.96865	0.99996	-0.051852	-0.10602	0.89867	0.9506	0.91557	0.99997	-0.17918	-0.37617	0.42994	0.69804	0.70679	0.99995	0.070645	0.13916	0.64345	0.85485	0.88932	0.9991	-0.11125	-0.2224	0.5955	0.81647	0.824	0.99999	-0.57249	-1.135	0.0054212	0.028446	0.25638	0.90646	0.90285	1.7015	0.71393	0.94389	0.088848	0.3124
ING5	5	0.099967	0.30952	0.052961	0.18326	0.75692	0.99999	0.12534	0.39063	0.13595	0.47941	0.69607	0.99996	0.039474	0.12052	0.67014	0.84676	0.90407	0.99997	0.087646	0.27416	0.51168	0.76353	0.78396	0.99995	0.51122	1.501	0.0079233	0.049479	0.13335	0.9991	0.58825	1.7928	0.11843	0.41399	0.072999	0.47859	0.036913	0.1109	0.80234	0.885	0.91169	0.99985	0.80195	2.1729	0.77565	0.96729	0.029791	0.27517
INHBA	5	-0.069556	-0.17333	0.85363	0.9377	0.86239	0.99999	-0.10214	-0.25506	0.53169	0.81626	0.79867	0.99996	0.020232	0.050284	0.74646	0.88299	0.9599	0.99997	0.0090181	0.022562	0.80442	0.91901	0.982	0.99995	0.038568	0.093692	0.77982	0.91667	0.92535	0.9991	0.1872	0.46247	0.52085	0.75927	0.64374	0.99999	-0.2761	-0.67869	0.17348	0.34154	0.49733	0.99985	0.85433	1.9982	0.74562	0.95974	0.045693	0.28063
INO80	5	0.35891	1.4077	0	0	0.15923	0.99999	0.33412	1.3154	0.001251	0.022059	0.18839	0.99996	-0.26981	-1.0472	0.14012	0.34283	0.29501	0.99997	-0.38135	-1.4961	0.069641	0.25732	0.13462	0.7646	0.018768	0.071705	0.88073	0.96087	0.94284	0.9991	-0.21749	-0.83498	0.32861	0.61755	0.40373	0.99999	-0.54454	-2.0742	0.0066722	0.031373	0.03806	0.29066	-0.26459	-0.87527	0.20183	0.67222	0.38143	0.56882
INO80B	5	-0.16574	-0.24878	0.41284	0.64664	0.80353	0.99999	-0.10435	-0.15719	0.51918	0.81359	0.8751	0.99996	-0.086691	-0.13004	0.75063	0.88365	0.89653	0.99997	-0.20095	-0.30283	0.37239	0.65087	0.76202	0.99995	-0.062159	-0.091487	0.75605	0.907	0.92711	0.9991	0.44347	0.66478	0.19224	0.51786	0.50619	0.99999	-0.52079	-0.77042	0.0079233	0.034862	0.44105	0.99985	1.562	2.2638	0.38157	0.75665	0.023586	0.27158
INO80C	5	-0.12496	-0.7898	0.71268	0.86009	0.42964	0.99999	-0.086767	-0.55101	0.63303	0.86895	0.58162	0.99996	-0.43086	-2.7186	0.013344	0.066253	0.0065566	0.14438	-0.38701	-2.4567	0.06422	0.24329	0.014022	0.18175	-0.11361	-0.71018	0.53003	0.77568	0.47759	0.9991	-0.19433	-1.2207	0.37615	0.65743	0.22221	0.87784	-0.13747	-0.8638	0.53211	0.69765	0.3877	0.99985	-0.57486	-3.1064	0.010008	0.10619	0.0018936	0.14138
INO80D	5	0.06544	0.040309	0.13011	0.34211	0.96785	0.99999	-0.064515	-0.040125	0.78732	0.94422	0.96799	0.99996	0.69395	0.43176	0	0	0.66592	0.99997	0.42223	0.26392	0.022102	0.11778	0.79184	0.99995	-0.037601	-0.021874	0.86697	0.95542	0.98255	0.9991	-0.55024	-0.3216	0.018349	0.1068	0.74775	0.99999	-0.2075	-0.12445	0.32485	0.52035	0.90096	0.99985	2.357	1.3981	0.12761	0.55216	0.16209	0.37996
INSL5	5	0.11037	0.20242	0.044204	0.16825	0.83959	0.99999	0.18461	0.34052	0.044204	0.267	0.73347	0.99996	-0.047591	-0.086034	0.92202	0.96382	0.93144	0.99997	0.15243	0.28202	0.32736	0.60978	0.77793	0.99995	0.085203	0.14731	0.58841	0.81608	0.88289	0.9991	-0.072697	-0.12838	0.70601	0.87358	0.89785	0.99999	-0.21529	-0.38161	0.30734	0.50445	0.70275	0.99985	1.392	2.3694	0.43161	0.76144	0.017817	0.26996
INSR	5	-0.39094	-1.7475	0	0	0.080558	0.99999	-0.20599	-0.93413	0.103	0.4103	0.35024	0.99996	-0.11653	-0.52338	0.61134	0.8106	0.60071	0.99997	-0.27475	-1.2485	0.20267	0.49541	0.21185	0.9922	-0.3626	-1.5894	0.023353	0.11067	0.11196	0.9991	-0.62337	-2.7344	0.0087573	0.060172	0.0062496	0.08613	-0.17287	-0.76581	0.41952	0.60457	0.44379	0.99985	0.0079633	0.030596	0.75313	0.96269	0.97559	0.98629
INSRR	5	0.11523	0.066647	0.040033	0.1608	0.94686	0.99999	-0.12033	-0.069745	0.41743	0.74462	0.9444	0.99996	-0.064346	-0.037165	0.85113	0.93111	0.97035	0.99997	-0.21411	-0.12414	0.33028	0.61158	0.90121	0.99995	-0.17656	-0.10018	0.31902	0.61817	0.9202	0.9991	-0.22712	-0.12998	0.30859	0.60606	0.89658	0.99999	-0.18754	-0.10747	0.3799	0.56689	0.91442	0.99985	2.1393	1.2112	0.20851	0.6729	0.2258	0.43396
INTS12	5	0.015257	0.011024	0.299	0.54026	0.9912	0.99999	0.11937	0.086354	0.15847	0.52342	0.93119	0.99996	-0.33437	-0.23583	0.062969	0.20294	0.81357	0.99997	-0.43708	-0.31442	0.032944	0.1549	0.75321	0.99995	0.058201	0.040417	0.69516	0.87783	0.96776	0.9991	0.35975	0.25432	0.24771	0.55659	0.79925	0.99999	-0.63448	-0.43943	0.00041701	0.0026042	0.66035	0.99985	1.9375	1.3435	0.25354	0.68514	0.1791	0.39446
INTS4	5	-0.13339	-0.4156	0.64679	0.81675	0.6777	0.99999	-0.053674	-0.16762	0.86864	0.96884	0.86688	0.99996	-0.63848	-1.9126	0	0	0.055797	0.54836	-0.79343	-2.4442	0	0	0.014516	0.18615	-0.47981	-1.3855	0.0037531	0.025352	0.1659	0.9991	-0.66515	-1.9452	0.0058382	0.045161	0.051756	0.37383	-0.22135	-0.66368	0.29191	0.48611	0.50689	0.99985	-0.64497	-1.6045	0.0037531	0.049724	0.10861	0.33347
INTS9	5	-0.080955	-0.31571	0.94871	0.97944	0.75222	0.99999	-0.10936	-0.42881	0.48165	0.78678	0.66806	0.99996	-1.3306	-5.017	0	0	5.25e-07	0.00025168	-1.3915	-5.3763	0	0	7.6e-08	9.11e-05	-1.1471	-4.2015	0	0	2.65e-05	0.0057804	-1.6737	-6.1074	0	0	1.01e-09	3.04e-07	-1.0943	-4.0814	0	0	4.48e-05	0.0024394	-0.95816	-3.0312	0	0	0.0024358	0.15786
IP6K1	5	-0.02463	-0.081793	0.52085	0.73949	0.93481	0.99999	-0.043842	-0.14596	0.94329	0.98821	0.88395	0.99996	-0.31011	-1.0264	0.089241	0.2569	0.30468	0.99997	-0.26386	-0.87848	0.22394	0.52085	0.37968	0.99995	-0.1425	-0.46411	0.42535	0.70796	0.64257	0.9991	0.058699	0.19376	0.88616	0.95807	0.84637	0.99999	-0.4759	-1.5597	0.015847	0.058824	0.11882	0.56988	0.60414	1.8484	0.87573	0.97084	0.064547	0.29521
IP6K2	5	-0.19698	-1.0044	0.24395	0.47951	0.31517	0.99999	-0.11628	-0.59694	0.44495	0.76841	0.55055	0.99996	-0.48102	-2.3959	0.0045872	0.028424	0.016581	0.25007	-0.80307	-4.0838	0	0	4.43e-05	0.003925	-0.26875	-1.2798	0.11468	0.34119	0.20062	0.9991	-0.083593	-0.41304	0.66972	0.85646	0.67958	0.99999	-0.45302	-2.2236	0.020017	0.068966	0.026179	0.225	-0.52977	-2.1694	0.015013	0.13585	0.030054	0.27517
IP6K3	5	-0.1054	-0.14653	0.86822	0.94593	0.8835	0.99999	-0.15335	-0.21377	0.26897	0.62813	0.83073	0.99996	-0.35316	-0.49034	0.045872	0.16296	0.62389	0.99997	-0.28378	-0.39561	0.18349	0.4617	0.69239	0.99995	-0.087167	-0.11983	0.63803	0.85	0.90461	0.9991	-0.003314	-0.0045908	0.91701	0.96872	0.99634	0.99999	-0.59437	-0.81696	0.0029191	0.016827	0.41395	0.99985	1.3739	1.8348	0.43703	0.76144	0.066538	0.29521
IPMK	5	-0.0056997	-0.0048591	0.41076	0.6451	0.99612	0.99999	0.040958	0.035026	0.48999	0.79553	0.97206	0.99996	-0.0037989	-0.0032127	0.8628	0.93451	0.99744	0.99997	-0.044688	-0.038303	0.97581	0.99321	0.96945	0.99995	-0.22706	-0.18585	0.19224	0.48121	0.85256	0.9991	-0.20695	-0.17188	0.34987	0.63657	0.86353	0.99999	-0.23359	-0.19487	0.2623	0.45284	0.84549	0.99985	1.768	1.4533	0.30942	0.72888	0.14615	0.36711
IPPK	5	0.09414	0.34662	0.06422	0.21038	0.72888	0.99999	-0.03811	-0.14123	0.98374	0.99369	0.88769	0.99996	-0.16247	-0.59391	0.43078	0.68185	0.55257	0.99997	-0.082785	-0.30733	0.804	0.91901	0.75859	0.99995	0.41836	1.5064	0.025855	0.11877	0.13197	0.9991	0.48639	1.7798	0.17098	0.49757	0.075103	0.48626	-0.034211	-0.12383	0.91118	0.94589	0.90145	0.99985	-0.032121	-0.099234	0.68724	0.93213	0.92095	0.95936
IQGAP2	5	0.083227	0.089258	0.082986	0.25513	0.92888	0.99999	0.14016	0.15079	0.10425	0.41283	0.88014	0.99996	-0.12062	-0.1284	0.59008	0.79808	0.89783	0.99997	-0.34366	-0.36914	0.10592	0.32774	0.71202	0.99995	-0.1937	-0.19897	0.26856	0.57435	0.84229	0.9991	-0.29746	-0.31075	0.20892	0.52792	0.75599	0.99999	-0.39183	-0.41071	0.051293	0.14319	0.68129	0.99985	1.3841	1.4133	0.43411	0.76144	0.15758	0.37668
IRAK1	5	-0.26024	-0.44176	0.055046	0.18884	0.65866	0.99999	-0.051546	-0.088075	0.8824	0.97198	0.92982	0.99996	0.22711	0.38396	0.12302	0.3125	0.70101	0.99997	0.14591	0.25272	0.3457	0.62519	0.80049	0.99995	-0.029133	-0.046935	0.91201	0.97177	0.96257	0.9991	-0.14294	-0.23386	0.49875	0.75173	0.81509	0.99999	1.238	2.135	0	0	0.032763	0.26276	0.24479	0.35457	0.93119	0.97258	0.72291	0.83584
IRAK2	5	0.0020665	0.0045198	0.3628	0.59753	0.99639	0.99999	-0.065446	-0.14341	0.78315	0.94422	0.88597	0.99996	-0.39005	-0.85017	0.028357	0.11785	0.39523	0.99997	-0.35803	-0.7844	0.09216	0.30525	0.43281	0.99995	-0.25948	-0.55682	0.12969	0.37099	0.57765	0.9991	-0.29583	-0.64081	0.21184	0.52941	0.52164	0.99999	-0.42514	-0.92031	0.030859	0.096229	0.35741	0.99985	0.96294	1.9918	0.66639	0.91419	0.046389	0.28162
IRAK3	5	-0.050698	-0.056186	0.70809	0.8583	0.95519	0.99999	0.064436	0.071832	0.36239	0.70986	0.94274	0.99996	0.089414	0.098612	0.47873	0.7184	0.92145	0.99997	0.055061	0.061542	0.62886	0.83964	0.95093	0.99995	0.051237	0.054207	0.72727	0.89264	0.95677	0.9991	-0.2467	-0.26429	0.2769	0.58042	0.79156	0.99999	-0.13947	-0.15122	0.52669	0.69357	0.8798	0.99985	1.9749	2.1162	0.24812	0.68457	0.034324	0.27517
IRAK4	5	-0.047444	-0.20056	0.68098	0.84175	0.84104	0.99999	0.17067	0.72618	0.057131	0.3031	0.46773	0.99996	-0.15193	-0.632	0.46997	0.71239	0.52739	0.99997	0.026889	0.11474	0.73728	0.89738	0.90865	0.99995	0.40508	1.656	0.02794	0.12547	0.097712	0.96887	0.5672	2.3674	0.12886	0.43217	0.017914	0.17982	-0.57588	-2.3352	0.0050042	0.026786	0.019532	0.1881	0.014608	0.052267	0.76022	0.96404	0.95832	0.98165
IRF4	5	-0.1128	-0.087275	0.804	0.90901	0.93045	0.99999	-0.053459	-0.041487	0.86989	0.96888	0.96691	0.99996	0.2722	0.21081	0.070058	0.21734	0.83304	0.99997	0.17261	0.13418	0.28065	0.57398	0.89326	0.99995	-0.046974	-0.035698	0.82569	0.94062	0.97152	0.9991	0.096671	0.074279	0.77731	0.90803	0.94079	0.99999	-0.34028	-0.26024	0.089241	0.21125	0.79468	0.99985	2.1681	1.6524	0.20142	0.67177	0.098461	0.32097
IRS1	5	-0.074714	-0.38629	0.89825	0.96333	0.69929	0.99999	0.011539	0.059971	0.65513	0.88321	0.95218	0.99996	-0.0068605	-0.034812	0.87823	0.94102	0.97223	0.99997	-0.0989	-0.51674	0.7402	0.89738	0.60534	0.99995	-0.23018	-1.0803	0.18265	0.46645	0.27999	0.9991	-0.22739	-1.1074	0.30776	0.60574	0.26812	0.97237	-0.19279	-0.95384	0.36447	0.55492	0.34017	0.99985	0.05625	0.23784	0.80859	0.97084	0.81201	0.89403
IRS2	5	-0.079026	-0.25194	0.93286	0.97817	0.80109	0.99999	-0.0026642	-0.0085727	0.75313	0.9354	0.99316	0.99996	-1.0026	-3.1129	0	0	0.0018528	0.063792	-0.77922	-2.4846	0	0	0.012971	0.17396	-0.092616	-0.28683	0.61802	0.83918	0.77424	0.9991	-0.39797	-1.2351	0.098415	0.36141	0.21679	0.86651	0.27588	0.87268	0.16097	0.32519	0.38284	0.99985	-1.3686	-3.5592	0	0	0.00037199	0.068617
ITGA2B	5	0.11545	0.06868	0.040033	0.1608	0.94524	0.99999	0.11575	0.069244	0.17014	0.53403	0.9448	0.99996	-0.21356	-0.12714	0.26981	0.51669	0.89883	0.99997	-0.28532	-0.17055	0.17932	0.45455	0.86458	0.99995	0.069343	0.041077	0.64971	0.85911	0.96723	0.9991	0.024962	0.014809	0.99124	0.99623	0.98818	0.99999	0.030166	0.017851	0.83028	0.90254	0.98576	0.99985	1.9118	1.0898	0.25771	0.68514	0.27579	0.47939
ITGA4	5	0.12919	0.3456	0.030442	0.13958	0.72964	0.99999	0.18346	0.49336	0.045038	0.26866	0.62176	0.99996	0.22452	0.59947	0.12469	0.31441	0.54886	0.99997	0.14013	0.37735	0.36155	0.64318	0.70591	0.99995	-0.084445	-0.21573	0.65471	0.85996	0.8292	0.9991	-0.3004	-0.77881	0.20767	0.52792	0.43609	0.99999	-0.58351	-1.5054	0.0037531	0.020595	0.13223	0.61483	1.0228	2.4935	0.62052	0.87802	0.01265	0.2373
ITGAL	5	0.11313	0.078446	0.041284	0.1623	0.93747	0.99999	-0.16896	-0.11738	0.20642	0.55932	0.90656	0.99996	0.15331	0.10634	0.27023	0.51669	0.91531	0.99997	0.047704	0.033169	0.65471	0.85372	0.97354	0.99995	0.089678	0.061501	0.57173	0.80695	0.95096	0.9991	0.47086	0.32604	0.17848	0.50771	0.74439	0.99999	-0.069562	-0.04793	0.78691	0.87564	0.96177	0.99985	1.8981	1.2813	0.26105	0.69095	0.2001	0.40837
ITGB3	5	-0.1088	-0.20492	0.83778	0.92755	0.83763	0.99999	-0.058902	-0.11137	0.82986	0.9595	0.91132	0.99996	0.34983	0.65788	0.022102	0.099812	0.51062	0.99997	0.30829	0.5893	0.083403	0.28531	0.55566	0.99995	-0.13898	-0.24626	0.43411	0.71399	0.80548	0.9991	-0.1906	-0.34552	0.38282	0.65878	0.7297	0.99999	-0.18674	-0.34156	0.38157	0.5671	0.73268	0.99985	1.2476	2.1749	0.48499	0.77014	0.029635	0.27517
ITGB3BP	5	-0.12982	-0.50789	0.67681	0.84014	0.61153	0.99999	-0.18208	-0.71505	0.16681	0.53121	0.47458	0.99996	0.095961	0.37154	0.45746	0.70186	0.71023	0.99997	-0.22829	-0.90337	0.29566	0.58741	0.36633	0.99995	-0.19142	-0.67766	0.2744	0.58113	0.49799	0.9991	-0.36835	-1.345	0.12552	0.42695	0.17864	0.78744	-0.41486	-1.534	0.033778	0.101	0.12504	0.59228	0.085304	0.27017	0.83945	0.97084	0.78703	0.87659
ITK	5	0.067558	0.19107	0.1251	0.33482	0.84847	0.99999	0.013918	0.039128	0.63803	0.8708	0.96879	0.99996	-0.10815	-0.29136	0.64971	0.83989	0.77078	0.99997	-0.25	-0.70463	0.24687	0.54412	0.48104	0.99995	0.034134	0.085472	0.80442	0.92874	0.93189	0.9991	-0.20007	-0.51518	0.3628	0.64593	0.60643	0.99999	0.24475	0.66138	0.21101	0.39104	0.50837	0.99985	-0.28264	-0.61137	0.1814	0.64497	0.54095	0.70386
ITPK1	5	-0.043622	-0.2205	0.64971	0.81785	0.82548	0.99999	-0.12923	-0.65513	0.36989	0.71648	0.51238	0.99996	0.4208	2.1302	0.0062552	0.036946	0.033159	0.38978	0.20006	1.0198	0.22519	0.52174	0.3078	0.99995	-0.27519	-1.3466	0.10717	0.32739	0.1781	0.9991	-0.57942	-2.8446	0.013344	0.083333	0.0044466	0.070616	-0.012085	-0.060276	0.98791	0.99246	0.95194	0.99985	0.53784	2.4284	0.9045	0.97084	0.015167	0.2525
[truncated: 1,390 more rows]
[truncated: 36 more columns]
