# Supplementary material for: Detection of phenotype‐specific therapeutic vulnerabilities in breast cells using a CRISPR loss‐of‐function screen
Source: Mol Oncol. 2021 May 1;15(8):2026–45. doi: 10.1002/1878-0261.12951 (PMC8333781; doi:10.1002/1878-0261.12951)
Supplement: Supplementary file 15 — Table S3. Essential genes in the D492 and D492M cells at indicated days post‐infection. Beta scores for each gene are provided at each time point in a cell line if that gene was essential in that cell line at any time point. Genes were defined as ‘essential’ if their beta score decreased by two or more standard deviations from the mean at an early (7 d), mid (21 d) or late (35 d) time point. [file MOL2-15-2026-s007.xlsx]

## Sheet: Sheet1
Gene	D492 7 d	D492 21 d	D492 35 d	D492M 7 d	D492M 21 d	D492M 35 d
ACACA	-0.44111	-1.316	-1.1985	-0.40004	-0.72015	-0.4359
ACLY	0.12085	-0.89714	-0.7442	NA	NA	NA
ACTL6A	0.3488	-1.5744	-1.3157	0.39864	-1.051	-1.6108
ACTR5	0.16201	-0.75397	-0.89452	0.16316	-0.54298	-1.0182
ACTR6	NA	NA	NA	0.34297	-0.68707	-1.3173
AHCTF1	NA	NA	NA	-0.16496	-0.80625	-1.0436
ALG1	0.35815	-1.3531	-1.1116	0.57838	-1.1424	-1.2522
APC	-0.012182	-0.65906	-0.91795	NA	NA	NA
ARFRP1	0.17798	-1.0578	-1.2957	0.1975	-1.0024	-1.265
ATM	NA	NA	NA	-0.12276	-0.62256	-1.0987
ATP1A1	0.03893	-1.3742	-1.2021	-0.014852	-0.84335	-1.111
ATR	-0.11612	-1.7761	-2.1795	0.19958	-1.1851	-1.5117
ATRX	NA	NA	NA	-0.47743	-0.83964	-1.3271
AURKA	NA	NA	NA	0.092603	-0.74735	-1.0728
AURKB	0.18637	-0.69241	-0.79941	NA	NA	NA
AXL	-0.35823	-0.43267	-0.65853	NA	NA	NA
BRD8	0.1616	-0.70045	-0.90351	NA	NA	NA
BTAF1	-0.013441	-1.3243	-1.1846	0.043302	-0.78423	-0.80934
BUB1	NA	NA	NA	-0.13325	-0.82369	-0.80342
CA12	NA	NA	NA	-0.34044	0.18035	0.69191
CACNA1F	NA	NA	NA	-0.44977	0.09778	-0.12115
CASR	NA	NA	NA	-0.33114	-0.10097	-0.033786
CBL	-0.2236	-0.68685	-0.72415	-0.38147	-0.17376	-0.48034
CCNB1	NA	NA	NA	0.23546	-0.79269	-1.1219
CCT6A	NA	NA	NA	0.21887	-1.0629	-1.3902
CCT7	0.33638	-0.7323	-1.0154	0.2265	-1.2995	-1.6075
CD80	NA	NA	NA	-0.33049	-0.17477	0.028335
CDC5L	-0.047551	-1.2427	-1.2018	NA	NA	NA
CDC73	-0.14315	-0.88681	-1.0155	-0.1092	-0.72273	-0.93884
CDK1	-0.025287	-1.1223	-0.82705	NA	NA	NA
CDK8	0.05236	-0.75444	-0.91017	NA	NA	NA
CDK9	0.24131	-0.95833	-0.98978	NA	NA	NA
CDYL	NA	NA	NA	0.1805	-0.69473	-1.0626
CENPH	NA	NA	NA	0.18425	-0.72928	-1.1623
CENPL	0.25964	-0.72327	-0.81542	0.25354	-0.88746	-1.0854
CENPM	0.46104	-1.286	-0.72406	0.34336	-1.5943	-1.5218
CENPN	0.23325	-1.0819	-1.136	NA	NA	NA
CENPW	0.38126	-0.71348	-0.79834	0.28937	-0.56273	-0.98194
CIT	0.062789	-1.2015	-0.98264	NA	NA	NA
CKS1B	NA	NA	NA	0.32753	-0.58604	-1.1239
CLP1	0.088908	-1.2579	-1.2715	-0.076706	-0.75954	-0.99451
COL4A3BP	-0.089454	-1.0977	-0.98744	NA	NA	NA
COPA	-0.59804	-0.89874	-1.029	-0.47339	-1.0002	-1.1259
COPS4	0.39471	-0.90649	-1.0064	0.12312	-0.83533	-1.5696
COPS8	NA	NA	NA	0.35859	-0.35672	-1.0007
CS	-0.21675	-0.80561	-1.065	-0.15864	-0.76963	-1.3142
CSNK1A1	-0.061226	-0.82302	-0.94459	NA	NA	NA
CSNK2A1	0.10327	-0.81899	-0.67442	NA	NA	NA
CSNK2A2	-0.46813	-0.91609	-1.2388	-0.60049	-0.71881	-0.96683
CSNK2B	0.48628	-1.2448	-1.3491	0.63248	-1.2112	-1.5042
CSTF2T	NA	NA	NA	-0.44512	-0.45895	-0.69355
CTCF	-0.065969	-0.71218	-0.92454	NA	NA	NA
DDX1	0.23732	-0.65367	-0.84604	0.30182	-0.83825	-0.98918
DDX46	0.0052583	-1.5449	-1.4935	0.16133	-0.81487	-0.82552
DHFR	0.30168	-0.7107	-0.85555	NA	NA	NA
DHODH	NA	NA	NA	0.033484	-0.54679	-1.0277
DOLK	0.24293	-0.98688	-1.1576	0.15487	-1.3148	-1.0762
DPY30	0.14525	-0.7651	-0.78822	0.18407	-0.93744	-0.97006
DR1	0.1292	-0.79047	-0.50925	NA	NA	NA
DUT	0.13872	-0.42834	-0.82478	0.33552	-0.99765	-1.0822
DYNC1H1	-0.12848	-1.1084	-1.0003	NA	NA	NA
E2F3	-0.33991	-0.90341	-0.84235	NA	NA	NA
EGFR	-0.28637	-0.72544	-1.1553	NA	NA	NA
EIF1AX	NA	NA	NA	0.37412	-1.1475	-1.4003
EIF3B	-0.098916	-0.74082	-0.55251	NA	NA	NA
EIF3F	0.07817	-0.57797	-0.79365	-0.17736	-0.74976	-1.0272
EIF3G	0.13594	-0.6435	-0.76069	0.0066008	-0.77482	-1.0453
EIF3I	0.14174	-1.0857	-1.1502	0.058482	-0.84176	-0.64101
ENO1	0.34619	-0.85071	-1.1158	0.38802	-0.32979	-1.2125
EPC2	-0.10541	-0.94581	-0.79669	-0.11718	-1.1382	-1.3124
EPS8L1	NA	NA	NA	-0.36967	-0.35102	-0.55919
ERBB4	-0.32457	0.08144	-0.21173	NA	NA	NA
ERCC2	0.42703	-0.75213	-0.76741	0.42936	-0.84209	-0.97183
ESPL1	-0.15663	-1.0405	-1.1579	0.21211	-1.0141	-1.032
ETF1	0.06165	-1.1548	-1.3578	-0.10981	-1.2626	-1.4767
ETV4	-0.36524	-0.25917	-0.45881	-0.33072	0.020551	0.016028
EWSR1	NA	NA	NA	0.0075198	-0.81396	-1.3024
EYA3	-0.23365	-0.58371	-0.76476	NA	NA	NA
FANCI	-0.068653	-0.8767	-0.98387	NA	NA	NA
FASN	-0.015617	-1.554	-1.3842	-0.36526	-1.6381	-1.611
FASTKD5	0.25094	-0.7971	-0.95485	0.32914	-0.83903	-0.88969
FBXW7	-0.14237	-1.2023	-1.0934	-0.10971	-1.0044	-1.3102
FDPS	0.15471	-1.7835	-2.221	-0.2318	-1.3762	-1.3097
FEN1	0.42444	-1.1144	-0.91425	0.38518	-0.74575	-0.50031
FOXA1	-0.36372	-0.53183	-0.46692	-0.37258	-0.30021	0.025213
G6PD	0.12928	-0.85421	-0.97509	0.12904	-0.93096	-2.136
GAPDH	0.051523	-0.89429	-0.98906	-0.020557	-1.5956	-2.4622
GLRA2	NA	NA	NA	-0.3448	-0.61664	-0.79055
GNA11	NA	NA	NA	-0.35171	-0.58501	-0.82999
GNAS	-0.072017	-1.328	-1.2591	0.049961	-0.73224	-0.6348
GPI	NA	NA	NA	0.070881	-0.74804	-1.3697
GTF2H1	NA	NA	NA	0.10918	-0.77357	-1.1604
GTF2H4	NA	NA	NA	0.29586	-0.72567	-0.77519
GTF3C4	0.35631	-0.57907	-0.73702	NA	NA	NA
GUK1	0.45051	-1.1391	-1.242	0.40315	-1.3624	-2.0503
HAUS7	NA	NA	NA	-0.13874	-0.81168	-0.84758
HDAC3	0.46789	-0.81956	-0.75976	0.54582	-0.55141	-1.1487
HEATR1	NA	NA	NA	-0.016587	-0.20432	-1.0603
HINFP	-0.060831	-0.62106	-0.97664	NA	NA	NA
HIRA	0.06934	-0.71515	-0.88537	0.21749	-0.74152	-1.0335
HJURP	0.33452	-1.1455	-1.2119	0.40267	-1.4078	-1.9459
HK2	-0.0092213	-0.65537	-0.84575	NA	NA	NA
HMGCR	-0.4599	-0.43128	-1.0183	-0.20951	-1.1734	-2.1521
HNRNPU	NA	NA	NA	0.11858	-0.69934	-1.0775
HUS1	0.30286	-1.0605	-1.0864	NA	NA	NA
IDH2	NA	NA	NA	-0.36479	0.073475	0.81939
IKZF1	-0.31079	-0.26939	-0.25301	NA	NA	NA
ING3	0.065504	-0.72607	-0.83909	NA	NA	NA
INSR	-0.39094	-0.11653	-0.27475	NA	NA	NA
INTS4	-0.13339	-0.63848	-0.79343	NA	NA	NA
INTS9	-0.080955	-1.3306	-1.3915	-0.10936	-1.1471	-1.6737
IP6K2	-0.19698	-0.48102	-0.80307	NA	NA	NA
IRS2	-0.079026	-1.0026	-0.77922	NA	NA	NA
JAK3	NA	NA	NA	-0.37386	-0.35986	-0.32923
JUN	NA	NA	NA	-0.029737	-0.95558	-1.0399
KAT5	0.044778	-0.49737	-0.82958	-0.078301	-1.0126	-1.0536
KAT8	NA	NA	NA	0.043784	-0.75279	-0.77524
KCNH8	NA	NA	NA	-0.45854	-0.57449	-1.0326
KDM1A	-0.15512	-1.0637	-1.0857	NA	NA	NA
KDM4A	NA	NA	NA	0.11407	-0.74632	-0.30017
KDM5A	NA	NA	NA	0.1116	-0.29831	-1.0221
KDM6A	-0.39043	-0.016997	-0.044845	NA	NA	NA
KPNB1	-0.31451	-1.0319	-0.84546	-0.32565	-0.82338	-0.79064
LIN9	NA	NA	NA	-0.15725	-0.99855	-1.3453
MAD2L2	0.35	-1.1162	-1.4314	0.33171	-1.476	-1.7243
MAP3K11	NA	NA	NA	-0.33533	-0.87989	-1.3842
MAPK1	-0.096976	-0.58069	-0.74788	NA	NA	NA
MAPK14	-0.0015645	-1.0277	-1.0761	-0.14807	-0.46531	-1.06
MASTL	0.13459	-0.93055	-0.90922	0.28973	-0.68777	-1.1575
METTL3	0.49374	-1.2416	-1.2546	0.64696	-0.3982	-1.1312
MIS18A	-0.035643	-0.75871	-1.0588	NA	NA	NA
MIS18BP1	NA	NA	NA	0.1462	-0.74217	-0.92992
MNAT1	NA	NA	NA	0.42395	-0.87606	-1.5494
MRPS31	NA	NA	NA	-0.08356	-0.31837	-1.0516
MVD	0.30644	-1.1978	-1.072	NA	NA	NA
MVK	0.10936	-0.83463	-0.91431	0.25556	-0.86679	-0.58283
MYBL2	0.016957	-0.82999	-0.85091	NA	NA	NA
MYC	-0.0031505	-0.95717	-0.89868	0.2839	-0.84738	-1.3227
NAA10	0.11111	-0.8583	-0.91352	0.048083	-0.80211	-0.61513
NADK	-0.033703	-1.6027	-1.5865	-0.13365	-1.0182	-0.98964
NAP1L5	NA	NA	NA	-0.36022	-0.37952	-0.73903
NCAPD2	NA	NA	NA	0.31391	-0.79274	-0.74117
NCAPG	NA	NA	NA	0.52612	-0.64411	-0.99847
NCAPG2	0.042689	-0.97028	-1.2024	0.40952	-0.82602	-1.4965
NCAPH	0.062805	-0.8293	-0.77106	0.10209	-0.81671	-0.36252
NCOR2	-0.086861	-0.76268	-0.70242	NA	NA	NA
NDUFA9	NA	NA	NA	0.028661	-0.91775	-0.94451
NDUFB10	0.236	-0.74794	-1.0135	NA	NA	NA
NEDD8	0.38459	-0.9019	-0.98775	0.41918	-1.0939	-1.6311
NEK8	-0.13429	-0.87556	-0.71079	NA	NA	NA
NF1	-0.33335	0.22601	0.29456	NA	NA	NA
NIPBL	0.51783	-1.0045	-1.2385	0.37765	-0.99902	-0.66515
NME6	NA	NA	NA	0.36815	-0.94669	-1.3443
NOL9	0.0088302	-0.56778	-1.0514	NA	NA	NA
NPR3	-0.29378	-0.79894	-0.69468	NA	NA	NA
NR3C1	-0.23676	-1.1529	-1.4058	NA	NA	NA
NRBP1	-0.12438	-0.77266	-0.81606	-0.11335	-0.93204	-0.6876
NSMCE1	0.31899	-1.3142	-1.1967	0.38643	-1.7053	-1.437
NUAK1	-0.36113	-0.63722	-0.48802	-0.44006	-0.75536	-1.0309
NUP98	-0.40752	-0.47711	-0.31091	-0.35109	-0.44433	-0.47678
OIP5	0.33049	-0.60396	-0.75665	NA	NA	NA
ORC1	NA	NA	NA	0.2181	-0.60517	-1.215
OXSR1	-0.30876	-0.73175	-0.30202	NA	NA	NA
PAPSS2	-0.36778	-0.30334	-0.34786	NA	NA	NA
PARP3	-0.20498	-0.80616	-0.972	-0.34916	-0.83375	-0.51242
PCBP1	0.12336	-1.2809	-1.3877	0.081449	-1.1348	-1.401
PCNA	0.1095	-1.5001	-1.5472	-0.017501	-0.79665	-0.36002
PDSS2	0.014843	-0.29298	-0.76796	0.080745	-0.71318	-0.89757
PFKP	-0.12253	-0.72649	-0.79716	-0.32931	-0.26288	-0.43369
PGD	0.24681	-0.86304	-0.63428	0.34583	-1.0766	-1.7492
PGK1	NA	NA	NA	0.36444	-0.68677	-1.1044
PHB	0.1493	-0.71406	-0.87082	NA	NA	NA
PHF20	-0.049921	-1.0098	-0.72598	-0.086699	-0.36455	-0.95527
PHF23	-0.2192	-0.77776	-0.72436	NA	NA	NA
PHF5A	0.059481	-0.49345	-0.7974	0.062062	-0.83541	-0.59797
PI4KB	0.040712	-0.56976	-0.89935	NA	NA	NA
PIK3C3	0.27693	-0.89468	-0.9431	0.34565	-1.2284	-1.8554
PIK3CG	-0.51929	-0.48099	-0.62757	-0.73959	-0.90534	-1.2134
PKMYT1	0.21483	-1.0542	-0.89999	NA	NA	NA
PLK4	0.2397	-0.9673	-0.59072	-0.06431	-1.2429	-1.9285
PMVK	0.35275	-1.2691	-1.2927	0.33994	-0.89155	-0.98976
POLA1	NA	NA	NA	-0.1412	-0.75383	-1.0221
POLA2	-0.1857	-1.1679	-1.465	-0.15578	-1.0572	-1.3067
POLB	NA	NA	NA	-0.4438	-0.3036	-0.19911
POLD1	-0.0086188	-1.0142	-0.99864	NA	NA	NA
POLD2	0.40957	-1.0711	-1.1686	0.42661	-1.135	-2.0269
POLD3	NA	NA	NA	0.098408	-0.54449	-1.0957
POLE	-0.34193	-0.65209	-0.89395	-0.2824	-0.75268	-1.3218
POLR2B	-0.27022	-0.67304	-1.1837	-0.29872	-0.89653	-1.0649
POLR2C	NA	NA	NA	-0.34139	-0.84007	-0.79719
POLR2D	-0.59973	-1.394	-1.8318	-0.58721	-1.0767	-1.3512
POLR2F	-0.23971	-1.1616	-0.9604	-0.35578	-0.82917	-0.99877
POLR2H	-0.14887	-0.7505	-0.66093	NA	NA	NA
POLR2I	-0.12962	-0.91887	-0.90637	-0.17865	-0.71813	-0.79341
POLR2L	-0.1034	-0.63381	-0.8019	-0.14396	-1.296	-0.79768
POLR3D	-0.042709	-1.0929	-1.0119	-0.27496	-1.0587	-1.334
PPARGC1A	NA	NA	NA	-0.37758	-0.13838	0.000287
PPP2CA	0.15736	-1.0851	-0.93594	NA	NA	NA
PPP2R5B	NA	NA	NA	-0.23614	-0.80952	-1.1051
PRMT5	0.38205	-0.90463	-0.57848	0.32273	-0.85679	-1.0757
PRMT7	0.023109	-0.47347	-0.81645	NA	NA	NA
PRMT8	NA	NA	NA	-0.4122	-0.27637	-0.31216
PRPF31	0.10386	-1.2008	-1.4458	0.020321	-1.3706	-2.2564
PRPF8	-0.24445	-0.95089	-1.2061	-0.12905	-1.2955	-2.638
PSMA1	0.066277	-0.76962	-1.035	-0.44859	-1.6161	-1.7753
PSMA2	-0.47265	-0.68898	-0.83882	-0.51558	-0.73659	-0.63956
PSMA3	-0.46208	-1.4074	-1.8223	-0.48372	-1.722	-3.371
PSMA6	-0.33722	-0.72979	-0.83777	-0.41375	-0.42167	-0.27999
PSMB2	-0.29884	-0.52928	-0.7652	-0.37993	-0.70371	-0.8776
PSMB3	-0.35816	-1.4877	-1.7504	-0.53374	-1.172	-1.1486
PSMB5	-0.19756	-1.2469	-1.275	-0.43485	-0.65205	-1.1619
PSMB7	0.18939	-0.77	-0.65944	-0.11206	-0.78341	-0.69164
PSMC4	0.018143	-1.1822	-1.0487	NA	NA	NA
PSTK	NA	NA	NA	0.031667	-0.4848	-1.2089
PTEN	NA	NA	NA	-0.34078	0.19961	0.8653
PTPN11	0.051319	-0.72536	-0.82304	0.36563	-0.89791	-1.1162
PWWP2B	NA	NA	NA	-0.16447	-0.59174	-0.9799
RAD1	0.18494	-1.3255	-1.1193	0.093036	-0.73868	-0.91169
RAD21	0.037473	-1.5053	-1.3683	-0.0546	-1.0621	-1.4245
RAD51	0.081461	-1.1268	-0.73302	NA	NA	NA
RAD51C	NA	NA	NA	-0.094745	-0.72254	-1.0361
RAD51D	0.43203	-0.94558	-1.0903	0.24674	-0.96057	-1.3628
RAD9A	-0.04132	-1.4241	-1.7037	0.067679	-1.5452	-2.4623
RBBP4	NA	NA	NA	0.080011	-0.90005	-0.8911
RBM14	0.24797	-1.1367	-1.2072	0.29976	-1.1806	-1.1971
RBMX	0.0037168	-0.55935	-0.88144	-0.24931	-1.0563	-1.1452
REXO1	0.18027	-0.73334	-0.79717	0.075829	-1.092	-1.4675
RFC2	0.31713	-0.91266	-0.75577	0.24666	-0.88822	-0.91752
RFC3	0.20878	-1.8323	-1.5695	0.092422	-1.5345	-1.0138
RFC4	-0.071531	-0.62537	-0.79587	NA	NA	NA
RIOK2	-0.088891	-0.69788	-0.78184	NA	NA	NA
RNF8	NA	NA	NA	-0.17915	-0.76897	-1.1359
RNMT	0.051171	-0.793	-0.97081	0.13049	-1.0584	-1.0176
RPA1	-0.33519	-0.69333	-0.67946	NA	NA	NA
RPA2	-0.29895	-0.49397	-0.78916	-0.41562	-0.51937	-0.40888
RPA3	0.038108	-0.88257	-0.85713	0.06494	-1.142	-1.3773
RPTOR	-0.026927	-0.75487	-0.7272	NA	NA	NA
RRM1	0.13308	-0.71956	-0.86595	NA	NA	NA
RUVBL1	0.10846	-0.73391	-0.6231	-0.059072	-1.276	-1.3185
RUVBL2	-0.040297	-0.68332	-0.90078	-0.092654	-1.6188	-2.5961
SCG2	-0.11891	-0.72215	-0.77079	NA	NA	NA
SCMH1	-0.029995	-0.77557	-0.85656	NA	NA	NA
SEPHS1	0.11623	-0.68991	-0.98902	0.38152	-0.21414	-0.98106
SEPHS2	NA	NA	NA	-0.13439	-0.5085	-1.4086
SIRT6	-0.42182	-0.84242	-1.2419	NA	NA	NA
SLC25A1	NA	NA	NA	0.27751	-0.83591	-0.67789
SMAD3	NA	NA	NA	-0.34114	-0.13841	0.60446
SMC1A	0.28845	-0.54856	-0.82677	0.55081	-1.0203	-0.67221
SMC2	-0.013659	-0.77562	-1.049	NA	NA	NA
SMC3	NA	NA	NA	0.28841	-0.89969	-1.1171
SMC4	-0.16545	-1.0459	-0.91739	NA	NA	NA
SNAPC4	0.231	-0.85378	-0.97214	0.17938	-1.0843	-1.4139
SNRNP200	-0.10621	-0.86685	-0.78154	NA	NA	NA
SOD1	0.49804	-0.46031	-0.81767	0.56081	-0.94252	-0.53519
SOS2	-0.17982	-0.75888	-0.53596	NA	NA	NA
SP110	NA	NA	NA	-0.48255	-0.37343	-0.1271
SQLE	-0.13263	-1.2641	-1.4436	-0.11843	-0.89048	-0.81563
SRC	-0.0382	-0.81437	-0.66889	NA	NA	NA
SRSF2	0.010921	-0.88784	-1.3022	0.052837	-1.1095	-1.4597
STK31	-0.35192	-0.58814	-0.85559	-0.33139	-0.71137	-0.50053
SUPT5H	-0.44593	-0.4679	-0.90215	NA	NA	NA
TAF10	NA	NA	NA	-0.044186	-0.82508	-0.54292
TAF3	-0.0072678	-0.63379	-0.77949	-0.16742	-1.1492	-1.682
TAF4	NA	NA	NA	0.078765	-0.7439	-1.0884
TBL1XR1	0.064028	-0.90672	-1.0158	NA	NA	NA
TEX14	-0.38442	0.45295	0.36841	NA	NA	NA
TGFBR3	NA	NA	NA	-0.44903	-0.43942	-0.20918
THAP11	NA	NA	NA	-0.34514	-0.8547	-0.77734
TLK2	NA	NA	NA	0.022926	-0.82362	-0.74136
TNK1	-0.33523	-0.22825	-0.27527	NA	NA	NA
TOP1	0.066867	-0.71003	-1.0392	0.25498	-0.58896	-1.1301
TOPBP1	-0.11543	-0.98763	-1.4768	NA	NA	NA
TRA2B	0.0045615	-0.66743	-0.81054	-0.064108	-1.3116	-1.6136
TRPM6	NA	NA	NA	-0.453	-0.38036	-0.61163
TRPM7	0.013065	-0.93495	-0.93765	NA	NA	NA
TUBD1	NA	NA	NA	0.086873	-0.86889	-1.1139
TYMS	0.024525	-1.3408	-1.125	NA	NA	NA
U2AF2	-0.14323	-0.65616	-0.90095	-0.16821	-0.6582	-1.1142
UBA52	-0.10753	-0.79845	-0.87504	-0.16197	-1.1134	-1.1134
UBE2I	0.69732	-1.3298	-1.0132	0.58455	-0.75341	-0.29528
UBE2N	NA	NA	NA	0.15829	-0.84639	-0.98502
UBE2T	0.041303	-0.78188	-0.93001	0.024767	-0.78442	-0.45487
UGCG	-0.2466	-0.78925	-0.63339	NA	NA	NA
UHRF2	-0.38806	-0.29916	-0.33562	-0.45701	-0.53588	-0.61791
ULK3	-0.46756	-0.37797	-0.37184	-0.47984	-0.30416	-0.18245
UQCR10	NA	NA	NA	-0.012156	-1.1482	-1.1118
USP16	-0.22159	-0.78203	-0.86472	NA	NA	NA
USP9X	NA	NA	NA	0.064038	-0.81626	-0.86306
VCP	-0.3203	-0.66247	-0.73717	NA	NA	NA
VKORC1	-0.55046	-0.5243	-0.69305	-0.65931	-0.50368	-0.27325
VPS72	0.15548	-0.87659	-0.62142	NA	NA	NA
WDR5	-0.099354	-0.76781	-0.71479	NA	NA	NA
WDR82	0.38491	-1.1205	-1.2673	0.25541	-1.0159	-1.7098
WDR83	0.16845	-0.79196	-0.83138	0.19768	-1.097	-1.64
WEE1	-0.37606	-0.5527	-0.82728	-0.25394	-0.80989	-0.9523
XAB2	-0.13292	-0.76847	-0.68251	-0.16544	-1.3937	-0.36966
XPO1	-0.19292	-1.2332	-1.2334	-0.10288	-1.0005	-0.99559
XRCC6	0.13235	-0.7675	-0.77173	-0.050134	-0.65171	-1.2933
YEATS4	0.13268	-0.73553	-0.83465	0.09832	-0.70213	-1.0272
ZNF217	-0.10237	-1.3135	-0.84139	NA	NA	NA
ZZZ3	-0.37572	-0.90064	-1.0143	-0.00074	-0.80011	-1.0351
